# Supplementary material for: Investigation of the Expression, Localization, and Acidosis-Associated Conformational Changes in Connexin 43 in Traumatic Brain Injury with the Development of a Neural Network Model for Assessing Systemic Inflammation
Source: Int J Mol Sci. 2025 Sep 11;26(18):8855. doi: 10.3390/ijms26188855 (PMC12469561; doi:10.3390/ijms26188855)
Supplement: Supplementary file 1 [file ijms-26-08855-s001.zip]

Archive with 3 entries (3 files):
- ph65_prod_nopbc.pdb
- ref_prod.pdb
- Ca_ph65_prod_nopbc.pdb
