# Supplementary material for: Investigation of the Expression, Localization, and Acidosis-Associated Conformational Changes in Connexin 43 in Traumatic Brain Injury with the Development of a Neural Network Model for Assessing Systemic Inflammation
Source: Int J Mol Sci. 2025 Sep 11;26(18):8855. doi: 10.3390/ijms26188855 (PMC12469561; doi:10.3390/ijms26188855)
Supplement: Supplementary file 1 [file ijms-26-08855-s001.zip › ph65_prod_nopbc.pdb]

REMARK    GENERATED BY TRJCONV
TITLE     Generic title
REMARK    THIS IS A SIMULATION BOX
CRYST1  114.054  113.616  131.636  90.00  90.00  90.00 P 1           1
MODEL        1
ATOM      1  N   MET A   1      32.802  59.388  22.738  1.00  0.00           N
ATOM      2  H1  MET A   1      31.902  59.798  22.918  1.00  0.00           H
ATOM      3  H2  MET A   1      33.472  60.108  22.518  1.00  0.00           H
ATOM      4  H3  MET A   1      32.612  58.798  21.938  1.00  0.00           H
ATOM      5  CA  MET A   1      33.302  58.578  23.898  1.00  0.00           C
ATOM      6  HA  MET A   1      32.632  57.748  24.118  1.00  0.00           H
ATOM      7  CB  MET A   1      34.722  58.038  23.608  1.00  0.00           C
ATOM      8  HB2 MET A   1      35.342  58.918  23.418  1.00  0.00           H
ATOM      9  HB3 MET A   1      35.042  57.518  24.508  1.00  0.00           H
ATOM     10  CG  MET A   1      34.822  57.248  22.328  1.00  0.00           C
ATOM     11  HG2 MET A   1      34.032  56.508  22.208  1.00  0.00           H
ATOM     12  HG3 MET A   1      34.722  57.898  21.468  1.00  0.00           H
ATOM     13  SD  MET A   1      36.522  56.528  22.108  1.00  0.00           S
ATOM     14  CE  MET A   1      37.692  57.938  21.828  1.00  0.00           C
ATOM     15  HE1 MET A   1      37.342  58.388  20.898  1.00  0.00           H
ATOM     16  HE2 MET A   1      37.872  58.658  22.638  1.00  0.00           H
ATOM     17  HE3 MET A   1      38.652  57.428  21.688  1.00  0.00           H
ATOM     18  C   MET A   1      33.372  59.398  25.198  1.00  0.00           C
ATOM     19  O   MET A   1      33.502  60.578  25.238  1.00  0.00           O
ATOM     20  N   GLY A   2      33.452  58.608  26.348  1.00  0.00           N
ATOM     21  H   GLY A   2      33.362  57.608  26.248  1.00  0.00           H
ATOM     22  CA  GLY A   2      33.432  59.018  27.828  1.00  0.00           C
ATOM     23  HA2 GLY A   2      34.452  59.258  28.118  1.00  0.00           H
ATOM     24  HA3 GLY A   2      32.932  59.988  27.908  1.00  0.00           H
ATOM     25  C   GLY A   2      32.692  57.978  28.758  1.00  0.00           C
ATOM     26  O   GLY A   2      33.092  57.698  29.918  1.00  0.00           O
ATOM     27  N   ASP A   3      31.592  57.418  28.268  1.00  0.00           N
ATOM     28  H   ASP A   3      31.302  57.748  27.358  1.00  0.00           H
ATOM     29  CA  ASP A   3      30.862  56.278  28.958  1.00  0.00           C
ATOM     30  HA  ASP A   3      30.592  56.688  29.938  1.00  0.00           H
ATOM     31  CB  ASP A   3      29.622  55.808  28.218  1.00  0.00           C
ATOM     32  HB2 ASP A   3      29.142  55.098  28.898  1.00  0.00           H
ATOM     33  HB3 ASP A   3      28.902  56.588  27.988  1.00  0.00           H
ATOM     34  CG  ASP A   3      29.882  55.008  26.878  1.00  0.00           C
ATOM     35  OD1 ASP A   3      29.842  53.748  26.848  1.00  0.00           O
ATOM     36  OD2 ASP A   3      30.132  55.758  25.868  1.00  0.00           O
ATOM     37  C   ASP A   3      31.682  54.998  29.258  1.00  0.00           C
ATOM     38  O   ASP A   3      31.302  54.248  30.188  1.00  0.00           O
ATOM     39  N   TRP A   4      32.812  54.778  28.558  1.00  0.00           N
ATOM     40  H   TRP A   4      32.842  55.368  27.738  1.00  0.00           H
ATOM     41  CA  TRP A   4      33.512  53.468  28.518  1.00  0.00           C
ATOM     42  HA  TRP A   4      32.892  52.668  28.118  1.00  0.00           H
ATOM     43  CB  TRP A   4      34.792  53.638  27.608  1.00  0.00           C
ATOM     44  HB2 TRP A   4      34.572  53.938  26.588  1.00  0.00           H
ATOM     45  HB3 TRP A   4      35.362  54.498  27.958  1.00  0.00           H
ATOM     46  CG  TRP A   4      35.752  52.478  27.488  1.00  0.00           C
ATOM     47  CD1 TRP A   4      36.892  52.228  28.178  1.00  0.00           C
ATOM     48  HD1 TRP A   4      37.132  52.778  29.088  1.00  0.00           H
ATOM     49  NE1 TRP A   4      37.672  51.168  27.678  1.00  0.00           N
ATOM     50  HE1 TRP A   4      38.462  50.708  28.098  1.00  0.00           H
ATOM     51  CE2 TRP A   4      36.922  50.568  26.718  1.00  0.00           C
ATOM     52  CZ2 TRP A   4      37.182  49.388  25.998  1.00  0.00           C
ATOM     53  HZ2 TRP A   4      38.102  48.818  26.038  1.00  0.00           H
ATOM     54  CH2 TRP A   4      36.232  49.008  25.048  1.00  0.00           C
ATOM     55  HH2 TRP A   4      36.402  48.088  24.518  1.00  0.00           H
ATOM     56  CZ3 TRP A   4      35.132  49.758  24.818  1.00  0.00           C
ATOM     57  HZ3 TRP A   4      34.432  49.518  24.038  1.00  0.00           H
ATOM     58  CE3 TRP A   4      34.822  50.938  25.568  1.00  0.00           C
ATOM     59  HE3 TRP A   4      33.972  51.578  25.398  1.00  0.00           H
ATOM     60  CD2 TRP A   4      35.742  51.388  26.568  1.00  0.00           C
ATOM     61  C   TRP A   4      33.842  52.808  29.868  1.00  0.00           C
ATOM     62  O   TRP A   4      33.302  51.788  30.228  1.00  0.00           O
ATOM     63  N   SER A   5      34.712  53.398  30.748  1.00  0.00           N
ATOM     64  H   SER A   5      35.002  54.338  30.518  1.00  0.00           H
ATOM     65  CA  SER A   5      35.002  53.018  32.158  1.00  0.00           C
ATOM     66  HA  SER A   5      34.952  51.928  32.178  1.00  0.00           H
ATOM     67  CB  SER A   5      36.342  53.578  32.478  1.00  0.00           C
ATOM     68  HB2 SER A   5      36.562  53.258  33.498  1.00  0.00           H
ATOM     69  HB3 SER A   5      37.092  53.198  31.788  1.00  0.00           H
ATOM     70  OG  SER A   5      36.462  55.028  32.468  1.00  0.00           O
ATOM     71  HG  SER A   5      36.762  55.248  31.588  1.00  0.00           H
ATOM     72  C   SER A   5      33.872  53.538  33.088  1.00  0.00           C
ATOM     73  O   SER A   5      33.782  52.968  34.188  1.00  0.00           O
ATOM     74  N   ALA A   6      32.932  54.438  32.688  1.00  0.00           N
ATOM     75  H   ALA A   6      32.902  54.838  31.758  1.00  0.00           H
ATOM     76  CA  ALA A   6      31.932  54.968  33.578  1.00  0.00           C
ATOM     77  HA  ALA A   6      32.412  55.308  34.488  1.00  0.00           H
ATOM     78  CB  ALA A   6      31.132  56.118  32.908  1.00  0.00           C
ATOM     79  HB1 ALA A   6      31.892  56.878  32.678  1.00  0.00           H
ATOM     80  HB2 ALA A   6      30.602  55.878  31.998  1.00  0.00           H
ATOM     81  HB3 ALA A   6      30.332  56.428  33.588  1.00  0.00           H
ATOM     82  C   ALA A   6      31.042  53.848  34.118  1.00  0.00           C
ATOM     83  O   ALA A   6      30.882  53.868  35.338  1.00  0.00           O
ATOM     84  N   LEU A   7      30.572  52.928  33.288  1.00  0.00           N
ATOM     85  H   LEU A   7      30.822  53.068  32.318  1.00  0.00           H
ATOM     86  CA  LEU A   7      29.762  51.738  33.688  1.00  0.00           C
ATOM     87  HA  LEU A   7      28.842  52.148  34.088  1.00  0.00           H
ATOM     88  CB  LEU A   7      29.392  50.948  32.408  1.00  0.00           C
ATOM     89  HB2 LEU A   7      29.072  51.578  31.578  1.00  0.00           H
ATOM     90  HB3 LEU A   7      30.262  50.468  31.948  1.00  0.00           H
ATOM     91  CG  LEU A   7      28.262  49.998  32.628  1.00  0.00           C
ATOM     92  HG  LEU A   7      28.362  49.408  33.548  1.00  0.00           H
ATOM     93  CD1 LEU A   7      26.822  50.638  32.818  1.00  0.00           C
ATOM     94 HD11 LEU A   7      26.162  49.788  33.008  1.00  0.00           H
ATOM     95 HD12 LEU A   7      26.912  51.258  33.708  1.00  0.00           H
ATOM     96 HD13 LEU A   7      26.472  51.168  31.938  1.00  0.00           H
ATOM     97  CD2 LEU A   7      28.102  48.928  31.488  1.00  0.00           C
ATOM     98 HD21 LEU A   7      27.982  49.378  30.508  1.00  0.00           H
ATOM     99 HD22 LEU A   7      29.022  48.348  31.508  1.00  0.00           H
ATOM    100 HD23 LEU A   7      27.202  48.318  31.598  1.00  0.00           H
ATOM    101  C   LEU A   7      30.472  50.928  34.758  1.00  0.00           C
ATOM    102  O   LEU A   7      29.802  50.578  35.728  1.00  0.00           O
ATOM    103  N   GLY A   8      31.732  50.488  34.678  1.00  0.00           N
ATOM    104  H   GLY A   8      32.222  50.708  33.828  1.00  0.00           H
ATOM    105  CA  GLY A   8      32.392  49.588  35.628  1.00  0.00           C
ATOM    106  HA2 GLY A   8      31.732  48.728  35.768  1.00  0.00           H
ATOM    107  HA3 GLY A   8      33.422  49.398  35.318  1.00  0.00           H
ATOM    108  C   GLY A   8      32.522  50.368  36.938  1.00  0.00           C
ATOM    109  O   GLY A   8      32.292  49.758  38.038  1.00  0.00           O
ATOM    110  N   LYS A   9      32.912  51.648  36.938  1.00  0.00           N
ATOM    111  H   LYS A   9      32.952  52.118  36.048  1.00  0.00           H
ATOM    112  CA  LYS A   9      32.972  52.488  38.168  1.00  0.00           C
ATOM    113  HA  LYS A   9      33.642  51.958  38.838  1.00  0.00           H
ATOM    114  CB  LYS A   9      33.542  53.918  37.968  1.00  0.00           C
ATOM    115  HB2 LYS A   9      32.972  54.438  37.198  1.00  0.00           H
ATOM    116  HB3 LYS A   9      33.442  54.428  38.938  1.00  0.00           H
ATOM    117  CG  LYS A   9      35.012  53.968  37.508  1.00  0.00           C
ATOM    118  HG2 LYS A   9      35.112  53.618  36.488  1.00  0.00           H
ATOM    119  HG3 LYS A   9      35.382  54.998  37.468  1.00  0.00           H
ATOM    120  CD  LYS A   9      36.072  53.238  38.338  1.00  0.00           C
ATOM    121  HD2 LYS A   9      36.042  53.588  39.368  1.00  0.00           H
ATOM    122  HD3 LYS A   9      35.902  52.168  38.398  1.00  0.00           H
ATOM    123  CE  LYS A   9      37.522  53.488  37.818  1.00  0.00           C
ATOM    124  HE2 LYS A   9      38.162  53.068  38.588  1.00  0.00           H
ATOM    125  HE3 LYS A   9      37.622  52.918  36.898  1.00  0.00           H
ATOM    126  NZ  LYS A   9      37.922  54.898  37.478  1.00  0.00           N
ATOM    127  HZ1 LYS A   9      38.792  55.008  36.988  1.00  0.00           H
ATOM    128  HZ2 LYS A   9      37.312  55.248  36.758  1.00  0.00           H
ATOM    129  HZ3 LYS A   9      37.932  55.568  38.228  1.00  0.00           H
ATOM    130  C   LYS A   9      31.602  52.568  38.888  1.00  0.00           C
ATOM    131  O   LYS A   9      31.522  52.758  40.098  1.00  0.00           O
ATOM    132  N   LEU A  10      30.502  52.568  38.148  1.00  0.00           N
ATOM    133  H   LEU A  10      30.622  52.478  37.148  1.00  0.00           H
ATOM    134  CA  LEU A  10      29.132  52.418  38.628  1.00  0.00           C
ATOM    135  HA  LEU A  10      29.102  53.058  39.508  1.00  0.00           H
ATOM    136  CB  LEU A  10      28.162  52.888  37.548  1.00  0.00           C
ATOM    137  HB2 LEU A  10      28.422  53.938  37.428  1.00  0.00           H
ATOM    138  HB3 LEU A  10      28.402  52.368  36.618  1.00  0.00           H
ATOM    139  CG  LEU A  10      26.592  52.638  37.828  1.00  0.00           C
ATOM    140  HG  LEU A  10      26.482  51.598  38.128  1.00  0.00           H
ATOM    141  CD1 LEU A  10      26.192  53.558  39.048  1.00  0.00           C
ATOM    142 HD11 LEU A  10      26.622  53.128  39.948  1.00  0.00           H
ATOM    143 HD12 LEU A  10      26.482  54.568  38.748  1.00  0.00           H
ATOM    144 HD13 LEU A  10      25.112  53.428  39.088  1.00  0.00           H
ATOM    145  CD2 LEU A  10      25.762  53.018  36.568  1.00  0.00           C
ATOM    146 HD21 LEU A  10      26.142  53.948  36.168  1.00  0.00           H
ATOM    147 HD22 LEU A  10      26.012  52.288  35.798  1.00  0.00           H
ATOM    148 HD23 LEU A  10      24.712  53.128  36.828  1.00  0.00           H
ATOM    149  C   LEU A  10      28.732  50.958  39.178  1.00  0.00           C
ATOM    150  O   LEU A  10      28.332  50.888  40.378  1.00  0.00           O
ATOM    151  N   LEU A  11      29.082  49.938  38.358  1.00  0.00           N
ATOM    152  H   LEU A  11      29.462  50.198  37.458  1.00  0.00           H
ATOM    153  CA  LEU A  11      28.822  48.518  38.738  1.00  0.00           C
ATOM    154  HA  LEU A  11      27.752  48.338  38.828  1.00  0.00           H
ATOM    155  CB  LEU A  11      29.282  47.678  37.548  1.00  0.00           C
ATOM    156  HB2 LEU A  11      30.262  48.058  37.258  1.00  0.00           H
ATOM    157  HB3 LEU A  11      29.522  46.698  37.968  1.00  0.00           H
ATOM    158  CG  LEU A  11      28.322  47.538  36.368  1.00  0.00           C
ATOM    159  HG  LEU A  11      27.902  48.498  36.088  1.00  0.00           H
ATOM    160  CD1 LEU A  11      29.072  46.828  35.198  1.00  0.00           C
ATOM    161 HD11 LEU A  11      28.482  46.628  34.298  1.00  0.00           H
ATOM    162 HD12 LEU A  11      29.972  47.368  34.918  1.00  0.00           H
ATOM    163 HD13 LEU A  11      29.302  45.788  35.448  1.00  0.00           H
ATOM    164  CD2 LEU A  11      27.122  46.668  36.728  1.00  0.00           C
ATOM    165 HD21 LEU A  11      26.662  46.368  35.788  1.00  0.00           H
ATOM    166 HD22 LEU A  11      27.382  45.788  37.318  1.00  0.00           H
ATOM    167 HD23 LEU A  11      26.462  47.288  37.338  1.00  0.00           H
ATOM    168  C   LEU A  11      29.552  48.178  40.158  1.00  0.00           C
ATOM    169  O   LEU A  11      28.982  47.478  40.958  1.00  0.00           O
ATOM    170  N   ASP A  12      30.772  48.698  40.388  1.00  0.00           N
ATOM    171  H   ASP A  12      31.182  49.218  39.628  1.00  0.00           H
ATOM    172  CA  ASP A  12      31.652  48.638  41.558  1.00  0.00           C
ATOM    173  HA  ASP A  12      31.852  47.588  41.778  1.00  0.00           H
ATOM    174  CB  ASP A  12      32.982  49.358  41.148  1.00  0.00           C
ATOM    175  HB2 ASP A  12      33.442  48.838  40.308  1.00  0.00           H
ATOM    176  HB3 ASP A  12      32.812  50.388  40.848  1.00  0.00           H
ATOM    177  CG  ASP A  12      34.032  49.288  42.258  1.00  0.00           C
ATOM    178  OD1 ASP A  12      34.962  50.098  42.398  1.00  0.00           O
ATOM    179  OD2 ASP A  12      34.012  48.328  43.048  1.00  0.00           O
ATOM    180  C   ASP A  12      30.992  49.298  42.808  1.00  0.00           C
ATOM    181  O   ASP A  12      30.712  48.618  43.828  1.00  0.00           O
ATOM    182  N   LYS A  13      30.712  50.588  42.738  1.00  0.00           N
ATOM    183  H   LYS A  13      30.872  51.068  41.858  1.00  0.00           H
ATOM    184  CA  LYS A  13      29.872  51.408  43.718  1.00  0.00           C
ATOM    185  HA  LYS A  13      30.462  51.638  44.608  1.00  0.00           H
ATOM    186  CB  LYS A  13      29.562  52.808  43.088  1.00  0.00           C
ATOM    187  HB2 LYS A  13      30.452  53.128  42.538  1.00  0.00           H
ATOM    188  HB3 LYS A  13      28.762  52.668  42.358  1.00  0.00           H
ATOM    189  CG  LYS A  13      29.172  53.868  44.128  1.00  0.00           C
ATOM    190  HG2 LYS A  13      28.252  53.638  44.678  1.00  0.00           H
ATOM    191  HG3 LYS A  13      30.022  53.788  44.798  1.00  0.00           H
ATOM    192  CD  LYS A  13      28.932  55.258  43.538  1.00  0.00           C
ATOM    193  HD2 LYS A  13      29.892  55.638  43.208  1.00  0.00           H
ATOM    194  HD3 LYS A  13      28.262  55.188  42.678  1.00  0.00           H
ATOM    195  CE  LYS A  13      28.412  56.078  44.678  1.00  0.00           C
ATOM    196  HE2 LYS A  13      27.522  55.528  44.998  1.00  0.00           H
ATOM    197  HE3 LYS A  13      29.052  56.018  45.568  1.00  0.00           H
ATOM    198  NZ  LYS A  13      28.172  57.538  44.378  1.00  0.00           N
ATOM    199  HZ1 LYS A  13      29.032  58.018  44.178  1.00  0.00           H
ATOM    200  HZ2 LYS A  13      27.532  57.648  43.598  1.00  0.00           H
ATOM    201  HZ3 LYS A  13      27.812  58.058  45.158  1.00  0.00           H
ATOM    202  C   LYS A  13      28.562  50.728  44.218  1.00  0.00           C
ATOM    203  O   LYS A  13      28.282  50.778  45.408  1.00  0.00           O
ATOM    204  N   VAL A  14      27.742  50.238  43.288  1.00  0.00           N
ATOM    205  H   VAL A  14      28.032  50.528  42.368  1.00  0.00           H
ATOM    206  CA  VAL A  14      26.582  49.298  43.358  1.00  0.00           C
ATOM    207  HA  VAL A  14      25.832  49.858  43.928  1.00  0.00           H
ATOM    208  CB  VAL A  14      25.932  49.068  41.928  1.00  0.00           C
ATOM    209  HB  VAL A  14      26.672  48.628  41.268  1.00  0.00           H
ATOM    210  CG1 VAL A  14      24.732  48.088  41.938  1.00  0.00           C
ATOM    211 HG11 VAL A  14      24.962  47.128  42.398  1.00  0.00           H
ATOM    212 HG12 VAL A  14      23.992  48.458  42.648  1.00  0.00           H
ATOM    213 HG13 VAL A  14      24.282  47.928  40.958  1.00  0.00           H
ATOM    214  CG2 VAL A  14      25.402  50.348  41.318  1.00  0.00           C
ATOM    215 HG21 VAL A  14      24.652  50.798  41.978  1.00  0.00           H
ATOM    216 HG22 VAL A  14      26.172  51.118  41.348  1.00  0.00           H
ATOM    217 HG23 VAL A  14      25.092  50.128  40.298  1.00  0.00           H
ATOM    218  C   VAL A  14      26.802  48.028  44.198  1.00  0.00           C
ATOM    219  O   VAL A  14      26.082  47.808  45.198  1.00  0.00           O
ATOM    220  N   GLN A  15      27.832  47.268  43.868  1.00  0.00           N
ATOM    221  H   GLN A  15      28.412  47.588  43.098  1.00  0.00           H
ATOM    222  CA  GLN A  15      28.192  45.978  44.578  1.00  0.00           C
ATOM    223  HA  GLN A  15      27.242  45.508  44.838  1.00  0.00           H
ATOM    224  CB  GLN A  15      28.942  45.128  43.548  1.00  0.00           C
ATOM    225  HB2 GLN A  15      28.312  45.088  42.668  1.00  0.00           H
ATOM    226  HB3 GLN A  15      29.912  45.478  43.208  1.00  0.00           H
ATOM    227  CG  GLN A  15      29.042  43.638  43.808  1.00  0.00           C
ATOM    228  HG2 GLN A  15      29.622  43.248  42.978  1.00  0.00           H
ATOM    229  HG3 GLN A  15      29.612  43.568  44.738  1.00  0.00           H
ATOM    230  CD  GLN A  15      27.732  42.868  43.878  1.00  0.00           C
ATOM    231  OE1 GLN A  15      26.722  43.208  43.168  1.00  0.00           O
ATOM    232  NE2 GLN A  15      27.612  41.828  44.638  1.00  0.00           N
ATOM    233 HE21 GLN A  15      28.432  41.568  45.168  1.00  0.00           H
ATOM    234 HE22 GLN A  15      26.822  41.198  44.538  1.00  0.00           H
ATOM    235  C   GLN A  15      28.972  46.128  45.898  1.00  0.00           C
ATOM    236  O   GLN A  15      28.732  45.368  46.808  1.00  0.00           O
ATOM    237  N   ALA A  16      29.782  47.178  46.078  1.00  0.00           N
ATOM    238  H   ALA A  16      30.012  47.678  45.228  1.00  0.00           H
ATOM    239  CA  ALA A  16      30.192  47.648  47.418  1.00  0.00           C
ATOM    240  HA  ALA A  16      30.742  46.818  47.858  1.00  0.00           H
ATOM    241  CB  ALA A  16      31.182  48.888  47.288  1.00  0.00           C
ATOM    242  HB1 ALA A  16      32.142  48.448  46.998  1.00  0.00           H
ATOM    243  HB2 ALA A  16      30.842  49.528  46.478  1.00  0.00           H
ATOM    244  HB3 ALA A  16      31.402  49.388  48.238  1.00  0.00           H
ATOM    245  C   ALA A  16      29.002  48.108  48.338  1.00  0.00           C
ATOM    246  O   ALA A  16      29.122  48.108  49.578  1.00  0.00           O
ATOM    247  N   TYR A  17      27.752  48.398  47.848  1.00  0.00           N
ATOM    248  H   TYR A  17      27.582  48.438  46.848  1.00  0.00           H
ATOM    249  CA  TYR A  17      26.702  48.948  48.758  1.00  0.00           C
ATOM    250  HA  TYR A  17      27.052  49.538  49.608  1.00  0.00           H
ATOM    251  CB  TYR A  17      25.792  49.928  47.978  1.00  0.00           C
ATOM    252  HB2 TYR A  17      26.452  50.658  47.518  1.00  0.00           H
ATOM    253  HB3 TYR A  17      25.282  49.578  47.078  1.00  0.00           H
ATOM    254  CG  TYR A  17      24.792  50.658  48.908  1.00  0.00           C
ATOM    255  CD1 TYR A  17      23.352  50.498  48.688  1.00  0.00           C
ATOM    256  HD1 TYR A  17      23.052  49.828  47.888  1.00  0.00           H
ATOM    257  CE1 TYR A  17      22.472  51.248  49.438  1.00  0.00           C
ATOM    258  HE1 TYR A  17      21.402  51.188  49.278  1.00  0.00           H
ATOM    259  CZ  TYR A  17      22.982  52.058  50.498  1.00  0.00           C
ATOM    260  OH  TYR A  17      22.212  52.918  51.238  1.00  0.00           O
ATOM    261  HH  TYR A  17      21.342  53.088  50.878  1.00  0.00           H
ATOM    262  CE2 TYR A  17      24.352  52.268  50.618  1.00  0.00           C
ATOM    263  HE2 TYR A  17      24.642  52.958  51.398  1.00  0.00           H
ATOM    264  CD2 TYR A  17      25.312  51.528  49.878  1.00  0.00           C
ATOM    265  HD2 TYR A  17      26.352  51.518  50.158  1.00  0.00           H
ATOM    266  C   TYR A  17      25.832  47.768  49.338  1.00  0.00           C
ATOM    267  O   TYR A  17      25.462  47.718  50.508  1.00  0.00           O
ATOM    268  N   SER A  18      25.652  46.728  48.468  1.00  0.00           N
ATOM    269  H   SER A  18      26.122  46.738  47.578  1.00  0.00           H
ATOM    270  CA  SER A  18      25.062  45.438  48.868  1.00  0.00           C
ATOM    271  HA  SER A  18      24.092  45.538  49.358  1.00  0.00           H
ATOM    272  CB  SER A  18      24.862  44.578  47.548  1.00  0.00           C
ATOM    273  HB2 SER A  18      24.702  43.548  47.878  1.00  0.00           H
ATOM    274  HB3 SER A  18      24.012  44.968  46.998  1.00  0.00           H
ATOM    275  OG  SER A  18      26.002  44.608  46.648  1.00  0.00           O
ATOM    276  HG  SER A  18      26.792  44.398  47.158  1.00  0.00           H
ATOM    277  C   SER A  18      26.032  44.698  49.808  1.00  0.00           C
ATOM    278  O   SER A  18      27.282  44.808  49.718  1.00  0.00           O
ATOM    279  N   THR A  19      25.652  43.738  50.648  1.00  0.00           N
ATOM    280  H   THR A  19      26.432  43.298  51.118  1.00  0.00           H
ATOM    281  CA  THR A  19      24.282  43.428  51.158  1.00  0.00           C
ATOM    282  HA  THR A  19      23.572  43.898  50.478  1.00  0.00           H
ATOM    283  CB  THR A  19      23.972  41.938  51.018  1.00  0.00           C
ATOM    284  HB  THR A  19      23.092  41.728  51.638  1.00  0.00           H
ATOM    285  CG2 THR A  19      23.872  41.448  49.558  1.00  0.00           C
ATOM    286 HG21 THR A  19      23.812  40.368  49.658  1.00  0.00           H
ATOM    287 HG22 THR A  19      22.942  41.698  49.068  1.00  0.00           H
ATOM    288 HG23 THR A  19      24.742  41.828  49.018  1.00  0.00           H
ATOM    289  OG1 THR A  19      24.882  41.098  51.598  1.00  0.00           O
ATOM    290  HG1 THR A  19      24.742  41.148  52.548  1.00  0.00           H
ATOM    291  C   THR A  19      23.832  44.228  52.408  1.00  0.00           C
ATOM    292  O   THR A  19      22.612  44.238  52.658  1.00  0.00           O
ATOM    293  N   ALA A  20      24.642  45.018  53.058  1.00  0.00           N
ATOM    294  H   ALA A  20      25.602  44.998  52.738  1.00  0.00           H
ATOM    295  CA  ALA A  20      24.262  45.928  54.168  1.00  0.00           C
ATOM    296  HA  ALA A  20      23.822  45.318  54.968  1.00  0.00           H
ATOM    297  CB  ALA A  20      25.592  46.488  54.718  1.00  0.00           C
ATOM    298  HB1 ALA A  20      26.132  47.048  53.958  1.00  0.00           H
ATOM    299  HB2 ALA A  20      25.392  47.198  55.518  1.00  0.00           H
ATOM    300  HB3 ALA A  20      26.192  45.678  55.118  1.00  0.00           H
ATOM    301  C   ALA A  20      23.282  46.968  53.848  1.00  0.00           C
ATOM    302  O   ALA A  20      22.412  47.318  54.658  1.00  0.00           O
ATOM    303  N   GLY A  21      23.422  47.568  52.628  1.00  0.00           N
ATOM    304  H   GLY A  21      24.282  47.378  52.148  1.00  0.00           H
ATOM    305  CA  GLY A  21      22.742  48.798  52.288  1.00  0.00           C
ATOM    306  HA2 GLY A  21      22.932  49.068  51.248  1.00  0.00           H
ATOM    307  HA3 GLY A  21      21.672  48.608  52.388  1.00  0.00           H
ATOM    308  C   GLY A  21      22.992  49.998  53.258  1.00  0.00           C
ATOM    309  O   GLY A  21      24.092  50.148  53.798  1.00  0.00           O
ATOM    310  N   GLY A  22      22.042  50.888  53.498  1.00  0.00           N
ATOM    311  H   GLY A  22      21.132  50.718  53.098  1.00  0.00           H
ATOM    312  CA  GLY A  22      22.082  52.098  54.328  1.00  0.00           C
ATOM    313  HA2 GLY A  22      22.862  52.688  53.838  1.00  0.00           H
ATOM    314  HA3 GLY A  22      21.162  52.658  54.168  1.00  0.00           H
ATOM    315  C   GLY A  22      22.472  51.868  55.798  1.00  0.00           C
ATOM    316  O   GLY A  22      21.972  50.928  56.418  1.00  0.00           O
ATOM    317  N   LYS A  23      23.222  52.808  56.428  1.00  0.00           N
ATOM    318  H   LYS A  23      23.372  53.708  55.988  1.00  0.00           H
ATOM    319  CA  LYS A  23      23.612  52.738  57.888  1.00  0.00           C
ATOM    320  HA  LYS A  23      24.382  51.968  57.978  1.00  0.00           H
ATOM    321  CB  LYS A  23      24.232  54.078  58.278  1.00  0.00           C
ATOM    322  HB2 LYS A  23      23.532  54.888  58.078  1.00  0.00           H
ATOM    323  HB3 LYS A  23      24.452  54.198  59.338  1.00  0.00           H
ATOM    324  CG  LYS A  23      25.622  54.318  57.538  1.00  0.00           C
ATOM    325  HG2 LYS A  23      26.242  53.418  57.558  1.00  0.00           H
ATOM    326  HG3 LYS A  23      25.472  54.508  56.478  1.00  0.00           H
ATOM    327  CD  LYS A  23      26.582  55.428  58.028  1.00  0.00           C
ATOM    328  HD2 LYS A  23      25.952  56.308  58.148  1.00  0.00           H
ATOM    329  HD3 LYS A  23      26.872  55.148  59.038  1.00  0.00           H
ATOM    330  CE  LYS A  23      27.862  55.578  57.248  1.00  0.00           C
ATOM    331  HE2 LYS A  23      28.422  54.658  57.078  1.00  0.00           H
ATOM    332  HE3 LYS A  23      27.512  55.918  56.278  1.00  0.00           H
ATOM    333  NZ  LYS A  23      28.672  56.568  57.948  1.00  0.00           N
ATOM    334  HZ1 LYS A  23      29.452  56.818  57.348  1.00  0.00           H
ATOM    335  HZ2 LYS A  23      28.222  57.418  58.238  1.00  0.00           H
ATOM    336  HZ3 LYS A  23      29.152  56.278  58.788  1.00  0.00           H
ATOM    337  C   LYS A  23      22.582  52.398  58.988  1.00  0.00           C
ATOM    338  O   LYS A  23      22.932  51.788  59.978  1.00  0.00           O
ATOM    339  N   VAL A  24      21.302  52.748  58.758  1.00  0.00           N
ATOM    340  H   VAL A  24      21.192  53.328  57.928  1.00  0.00           H
ATOM    341  CA  VAL A  24      20.122  52.508  59.658  1.00  0.00           C
ATOM    342  HA  VAL A  24      20.282  53.128  60.538  1.00  0.00           H
ATOM    343  CB  VAL A  24      18.782  53.028  58.988  1.00  0.00           C
ATOM    344  HB  VAL A  24      18.862  54.078  58.708  1.00  0.00           H
ATOM    345  CG1 VAL A  24      18.402  52.338  57.718  1.00  0.00           C
ATOM    346 HG11 VAL A  24      17.612  52.828  57.158  1.00  0.00           H
ATOM    347 HG12 VAL A  24      19.252  52.138  57.048  1.00  0.00           H
ATOM    348 HG13 VAL A  24      17.882  51.418  57.978  1.00  0.00           H
ATOM    349  CG2 VAL A  24      17.682  52.988  60.108  1.00  0.00           C
ATOM    350 HG21 VAL A  24      16.702  53.338  59.768  1.00  0.00           H
ATOM    351 HG22 VAL A  24      17.422  52.008  60.488  1.00  0.00           H
ATOM    352 HG23 VAL A  24      17.912  53.628  60.958  1.00  0.00           H
ATOM    353  C   VAL A  24      19.922  51.038  60.118  1.00  0.00           C
ATOM    354  O   VAL A  24      19.692  50.808  61.378  1.00  0.00           O
ATOM    355  N   TRP A  25      20.132  50.108  59.148  1.00  0.00           N
ATOM    356  H   TRP A  25      20.492  50.328  58.228  1.00  0.00           H
ATOM    357  CA  TRP A  25      20.142  48.658  59.508  1.00  0.00           C
ATOM    358  HA  TRP A  25      19.212  48.448  60.028  1.00  0.00           H
ATOM    359  CB  TRP A  25      20.172  47.858  58.178  1.00  0.00           C
ATOM    360  HB2 TRP A  25      21.162  47.838  57.728  1.00  0.00           H
ATOM    361  HB3 TRP A  25      19.942  46.828  58.478  1.00  0.00           H
ATOM    362  CG  TRP A  25      19.132  48.208  57.148  1.00  0.00           C
ATOM    363  CD1 TRP A  25      19.472  48.718  55.948  1.00  0.00           C
ATOM    364  HD1 TRP A  25      20.492  48.978  55.718  1.00  0.00           H
ATOM    365  NE1 TRP A  25      18.432  48.488  55.098  1.00  0.00           N
ATOM    366  HE1 TRP A  25      18.482  48.528  54.088  1.00  0.00           H
ATOM    367  CE2 TRP A  25      17.272  48.028  55.788  1.00  0.00           C
ATOM    368  CZ2 TRP A  25      15.922  47.778  55.458  1.00  0.00           C
ATOM    369  HZ2 TRP A  25      15.692  47.988  54.428  1.00  0.00           H
ATOM    370  CH2 TRP A  25      15.022  47.228  56.388  1.00  0.00           C
ATOM    371  HH2 TRP A  25      14.022  46.888  56.158  1.00  0.00           H
ATOM    372  CZ3 TRP A  25      15.492  47.038  57.748  1.00  0.00           C
ATOM    373  HZ3 TRP A  25      14.782  46.748  58.508  1.00  0.00           H
ATOM    374  CE3 TRP A  25      16.812  47.398  58.078  1.00  0.00           C
ATOM    375  HE3 TRP A  25      17.162  47.398  59.108  1.00  0.00           H
ATOM    376  CD2 TRP A  25      17.722  47.828  57.128  1.00  0.00           C
ATOM    377  C   TRP A  25      21.262  48.248  60.488  1.00  0.00           C
ATOM    378  O   TRP A  25      21.172  47.148  60.968  1.00  0.00           O
ATOM    379  N   LEU A  26      22.272  49.048  60.848  1.00  0.00           N
ATOM    380  H   LEU A  26      22.302  49.968  60.438  1.00  0.00           H
ATOM    381  CA  LEU A  26      23.302  48.728  61.928  1.00  0.00           C
ATOM    382  HA  LEU A  26      23.312  47.708  62.298  1.00  0.00           H
ATOM    383  CB  LEU A  26      24.712  48.908  61.258  1.00  0.00           C
ATOM    384  HB2 LEU A  26      24.732  49.858  60.728  1.00  0.00           H
ATOM    385  HB3 LEU A  26      25.572  48.928  61.918  1.00  0.00           H
ATOM    386  CG  LEU A  26      25.032  47.788  60.268  1.00  0.00           C
ATOM    387  HG  LEU A  26      24.182  47.688  59.598  1.00  0.00           H
ATOM    388  CD1 LEU A  26      26.292  48.098  59.498  1.00  0.00           C
ATOM    389 HD11 LEU A  26      26.532  47.298  58.788  1.00  0.00           H
ATOM    390 HD12 LEU A  26      26.362  49.028  58.928  1.00  0.00           H
ATOM    391 HD13 LEU A  26      27.122  48.198  60.198  1.00  0.00           H
ATOM    392  CD2 LEU A  26      25.332  46.358  60.788  1.00  0.00           C
ATOM    393 HD21 LEU A  26      24.402  45.788  60.748  1.00  0.00           H
ATOM    394 HD22 LEU A  26      25.942  45.798  60.088  1.00  0.00           H
ATOM    395 HD23 LEU A  26      25.882  46.288  61.728  1.00  0.00           H
ATOM    396  C   LEU A  26      23.052  49.668  63.078  1.00  0.00           C
ATOM    397  O   LEU A  26      23.192  49.348  64.258  1.00  0.00           O
ATOM    398  N   SER A  27      22.732  51.018  62.818  1.00  0.00           N
ATOM    399  H   SER A  27      22.542  51.208  61.838  1.00  0.00           H
ATOM    400  CA  SER A  27      22.662  52.118  63.708  1.00  0.00           C
ATOM    401  HA  SER A  27      23.592  52.208  64.268  1.00  0.00           H
ATOM    402  CB  SER A  27      22.472  53.498  62.988  1.00  0.00           C
ATOM    403  HB2 SER A  27      21.532  53.368  62.458  1.00  0.00           H
ATOM    404  HB3 SER A  27      22.352  54.278  63.748  1.00  0.00           H
ATOM    405  OG  SER A  27      23.482  53.758  62.068  1.00  0.00           O
ATOM    406  HG  SER A  27      23.342  54.588  61.608  1.00  0.00           H
ATOM    407  C   SER A  27      21.502  51.938  64.738  1.00  0.00           C
ATOM    408  O   SER A  27      21.502  52.578  65.808  1.00  0.00           O
ATOM    409  N   VAL A  28      20.482  51.188  64.338  1.00  0.00           N
ATOM    410  H   VAL A  28      20.552  50.788  63.408  1.00  0.00           H
ATOM    411  CA  VAL A  28      19.212  50.948  65.068  1.00  0.00           C
ATOM    412  HA  VAL A  28      18.492  51.708  64.768  1.00  0.00           H
ATOM    413  CB  VAL A  28      18.442  49.688  64.468  1.00  0.00           C
ATOM    414  HB  VAL A  28      18.262  50.018  63.448  1.00  0.00           H
ATOM    415  CG1 VAL A  28      19.362  48.468  64.228  1.00  0.00           C
ATOM    416 HG11 VAL A  28      20.182  48.798  63.588  1.00  0.00           H
ATOM    417 HG12 VAL A  28      19.702  47.938  65.128  1.00  0.00           H
ATOM    418 HG13 VAL A  28      18.762  47.728  63.698  1.00  0.00           H
ATOM    419  CG2 VAL A  28      17.152  49.378  65.138  1.00  0.00           C
ATOM    420 HG21 VAL A  28      16.432  50.188  65.198  1.00  0.00           H
ATOM    421 HG22 VAL A  28      16.732  48.438  64.768  1.00  0.00           H
ATOM    422 HG23 VAL A  28      17.412  49.048  66.148  1.00  0.00           H
ATOM    423  C   VAL A  28      19.372  50.808  66.558  1.00  0.00           C
ATOM    424  O   VAL A  28      18.782  51.598  67.288  1.00  0.00           O
ATOM    425  N   LEU A  29      20.162  49.768  66.988  1.00  0.00           N
ATOM    426  H   LEU A  29      20.652  49.258  66.268  1.00  0.00           H
ATOM    427  CA  LEU A  29      20.532  49.318  68.368  1.00  0.00           C
ATOM    428  HA  LEU A  29      19.542  49.138  68.798  1.00  0.00           H
ATOM    429  CB  LEU A  29      21.322  48.018  68.248  1.00  0.00           C
ATOM    430  HB2 LEU A  29      20.872  47.278  67.588  1.00  0.00           H
ATOM    431  HB3 LEU A  29      22.312  48.158  67.808  1.00  0.00           H
ATOM    432  CG  LEU A  29      21.522  47.418  69.728  1.00  0.00           C
ATOM    433  HG  LEU A  29      22.082  48.088  70.378  1.00  0.00           H
ATOM    434  CD1 LEU A  29      20.182  47.148  70.478  1.00  0.00           C
ATOM    435 HD11 LEU A  29      20.352  46.798  71.488  1.00  0.00           H
ATOM    436 HD12 LEU A  29      19.682  48.078  70.728  1.00  0.00           H
ATOM    437 HD13 LEU A  29      19.612  46.468  69.848  1.00  0.00           H
ATOM    438  CD2 LEU A  29      22.272  46.078  69.588  1.00  0.00           C
ATOM    439 HD21 LEU A  29      23.162  46.128  68.958  1.00  0.00           H
ATOM    440 HD22 LEU A  29      22.742  45.718  70.508  1.00  0.00           H
ATOM    441 HD23 LEU A  29      21.692  45.198  69.328  1.00  0.00           H
ATOM    442  C   LEU A  29      21.162  50.398  69.168  1.00  0.00           C
ATOM    443  O   LEU A  29      20.652  50.798  70.228  1.00  0.00           O
ATOM    444  N   PHE A  30      22.312  50.948  68.748  1.00  0.00           N
ATOM    445  H   PHE A  30      22.622  50.608  67.848  1.00  0.00           H
ATOM    446  CA  PHE A  30      22.972  52.208  69.248  1.00  0.00           C
ATOM    447  HA  PHE A  30      23.422  51.958  70.208  1.00  0.00           H
ATOM    448  CB  PHE A  30      23.992  52.508  68.188  1.00  0.00           C
ATOM    449  HB2 PHE A  30      24.702  51.698  68.008  1.00  0.00           H
ATOM    450  HB3 PHE A  30      23.482  52.748  67.258  1.00  0.00           H
ATOM    451  CG  PHE A  30      24.872  53.678  68.388  1.00  0.00           C
ATOM    452  CD1 PHE A  30      25.632  53.918  69.618  1.00  0.00           C
ATOM    453  HD1 PHE A  30      25.732  53.218  70.438  1.00  0.00           H
ATOM    454  CE1 PHE A  30      26.502  54.998  69.738  1.00  0.00           C
ATOM    455  HE1 PHE A  30      27.072  55.188  70.638  1.00  0.00           H
ATOM    456  CZ  PHE A  30      26.802  55.868  68.668  1.00  0.00           C
ATOM    457  HZ  PHE A  30      27.482  56.708  68.688  1.00  0.00           H
ATOM    458  CE2 PHE A  30      26.152  55.608  67.438  1.00  0.00           C
ATOM    459  HE2 PHE A  30      26.382  56.178  66.548  1.00  0.00           H
ATOM    460  CD2 PHE A  30      25.212  54.538  67.228  1.00  0.00           C
ATOM    461  HD2 PHE A  30      24.782  54.338  66.258  1.00  0.00           H
ATOM    462  C   PHE A  30      22.012  53.458  69.438  1.00  0.00           C
ATOM    463  O   PHE A  30      21.892  53.938  70.498  1.00  0.00           O
ATOM    464  N   ILE A  31      21.222  53.738  68.388  1.00  0.00           N
ATOM    465  H   ILE A  31      21.272  53.168  67.558  1.00  0.00           H
ATOM    466  CA  ILE A  31      20.162  54.898  68.418  1.00  0.00           C
ATOM    467  HA  ILE A  31      20.762  55.758  68.738  1.00  0.00           H
ATOM    468  CB  ILE A  31      19.542  55.318  67.098  1.00  0.00           C
ATOM    469  HB  ILE A  31      19.022  54.488  66.598  1.00  0.00           H
ATOM    470  CG2 ILE A  31      18.522  56.478  67.298  1.00  0.00           C
ATOM    471 HG21 ILE A  31      18.162  56.898  66.358  1.00  0.00           H
ATOM    472 HG22 ILE A  31      17.752  55.998  67.898  1.00  0.00           H
ATOM    473 HG23 ILE A  31      19.062  57.258  67.828  1.00  0.00           H
ATOM    474  CG1 ILE A  31      20.662  55.738  66.078  1.00  0.00           C
ATOM    475 HG12 ILE A  31      21.082  56.708  66.338  1.00  0.00           H
ATOM    476 HG13 ILE A  31      21.502  55.028  66.098  1.00  0.00           H
ATOM    477  CD1 ILE A  31      20.112  55.788  64.648  1.00  0.00           C
ATOM    478 HD11 ILE A  31      19.272  56.468  64.568  1.00  0.00           H
ATOM    479 HD12 ILE A  31      20.882  56.008  63.908  1.00  0.00           H
ATOM    480 HD13 ILE A  31      19.722  54.778  64.448  1.00  0.00           H
ATOM    481  C   ILE A  31      19.112  54.688  69.528  1.00  0.00           C
ATOM    482  O   ILE A  31      19.062  55.438  70.498  1.00  0.00           O
ATOM    483  N   PHE A  32      18.472  53.508  69.478  1.00  0.00           N
ATOM    484  H   PHE A  32      18.502  52.978  68.618  1.00  0.00           H
ATOM    485  CA  PHE A  32      17.702  52.958  70.578  1.00  0.00           C
ATOM    486  HA  PHE A  32      16.812  53.598  70.598  1.00  0.00           H
ATOM    487  CB  PHE A  32      17.242  51.508  70.148  1.00  0.00           C
ATOM    488  HB2 PHE A  32      16.482  51.528  69.358  1.00  0.00           H
ATOM    489  HB3 PHE A  32      18.082  50.938  69.748  1.00  0.00           H
ATOM    490  CG  PHE A  32      16.632  50.678  71.258  1.00  0.00           C
ATOM    491  CD1 PHE A  32      15.382  51.058  71.748  1.00  0.00           C
ATOM    492  HD1 PHE A  32      14.682  51.598  71.118  1.00  0.00           H
ATOM    493  CE1 PHE A  32      14.862  50.488  72.908  1.00  0.00           C
ATOM    494  HE1 PHE A  32      13.852  50.808  73.128  1.00  0.00           H
ATOM    495  CZ  PHE A  32      15.692  49.608  73.718  1.00  0.00           C
ATOM    496  HZ  PHE A  32      15.252  49.348  74.668  1.00  0.00           H
ATOM    497  CE2 PHE A  32      17.082  49.338  73.268  1.00  0.00           C
ATOM    498  HE2 PHE A  32      17.752  48.778  73.888  1.00  0.00           H
ATOM    499  CD2 PHE A  32      17.452  49.788  71.968  1.00  0.00           C
ATOM    500  HD2 PHE A  32      18.482  49.628  71.698  1.00  0.00           H
ATOM    501  C   PHE A  32      18.392  52.948  71.988  1.00  0.00           C
ATOM    502  O   PHE A  32      17.822  53.588  72.878  1.00  0.00           O
ATOM    503  N   ARG A  33      19.582  52.428  72.178  1.00  0.00           N
ATOM    504  H   ARG A  33      19.962  51.928  71.388  1.00  0.00           H
ATOM    505  CA  ARG A  33      20.442  52.468  73.408  1.00  0.00           C
ATOM    506  HA  ARG A  33      19.992  51.948  74.258  1.00  0.00           H
ATOM    507  CB  ARG A  33      21.702  51.668  73.198  1.00  0.00           C
ATOM    508  HB2 ARG A  33      21.342  50.688  72.888  1.00  0.00           H
ATOM    509  HB3 ARG A  33      22.142  52.138  72.308  1.00  0.00           H
ATOM    510  CG  ARG A  33      22.732  51.558  74.348  1.00  0.00           C
ATOM    511  HG2 ARG A  33      23.172  52.498  74.668  1.00  0.00           H
ATOM    512  HG3 ARG A  33      22.262  51.078  75.208  1.00  0.00           H
ATOM    513  CD  ARG A  33      23.852  50.678  73.858  1.00  0.00           C
ATOM    514  HD2 ARG A  33      23.472  49.808  73.318  1.00  0.00           H
ATOM    515  HD3 ARG A  33      24.282  51.358  73.118  1.00  0.00           H
ATOM    516  NE  ARG A  33      24.832  50.298  74.908  1.00  0.00           N
ATOM    517  HE  ARG A  33      24.492  50.488  75.848  1.00  0.00           H
ATOM    518  CZ  ARG A  33      25.982  49.678  74.758  1.00  0.00           C
ATOM    519  NH1 ARG A  33      26.552  49.638  73.578  1.00  0.00           N
ATOM    520 HH11 ARG A  33      26.182  49.958  72.698  1.00  0.00           H
ATOM    521 HH12 ARG A  33      27.502  49.298  73.518  1.00  0.00           H
ATOM    522  NH2 ARG A  33      26.512  49.148  75.798  1.00  0.00           N
ATOM    523 HH21 ARG A  33      26.022  49.128  76.678  1.00  0.00           H
ATOM    524 HH22 ARG A  33      27.402  48.688  75.658  1.00  0.00           H
ATOM    525  C   ARG A  33      20.692  53.948  73.908  1.00  0.00           C
ATOM    526  O   ARG A  33      20.542  54.158  75.138  1.00  0.00           O
ATOM    527  N   ILE A  34      20.972  54.948  73.038  1.00  0.00           N
ATOM    528  H   ILE A  34      21.142  54.648  72.088  1.00  0.00           H
ATOM    529  CA  ILE A  34      21.112  56.368  73.318  1.00  0.00           C
ATOM    530  HA  ILE A  34      21.862  56.558  74.088  1.00  0.00           H
ATOM    531  CB  ILE A  34      21.542  57.208  72.038  1.00  0.00           C
ATOM    532  HB  ILE A  34      20.862  56.988  71.218  1.00  0.00           H
ATOM    533  CG2 ILE A  34      21.472  58.708  72.228  1.00  0.00           C
ATOM    534 HG21 ILE A  34      21.702  59.268  71.318  1.00  0.00           H
ATOM    535 HG22 ILE A  34      20.472  59.008  72.538  1.00  0.00           H
ATOM    536 HG23 ILE A  34      22.152  58.948  73.038  1.00  0.00           H
ATOM    537  CG1 ILE A  34      22.922  56.748  71.598  1.00  0.00           C
ATOM    538 HG12 ILE A  34      23.562  57.128  72.388  1.00  0.00           H
ATOM    539 HG13 ILE A  34      23.022  55.658  71.658  1.00  0.00           H
ATOM    540  CD1 ILE A  34      23.312  57.158  70.168  1.00  0.00           C
ATOM    541 HD11 ILE A  34      22.582  56.798  69.448  1.00  0.00           H
ATOM    542 HD12 ILE A  34      23.352  58.248  70.108  1.00  0.00           H
ATOM    543 HD13 ILE A  34      24.302  56.768  69.918  1.00  0.00           H
ATOM    544  C   ILE A  34      19.782  56.988  73.878  1.00  0.00           C
ATOM    545  O   ILE A  34      19.702  57.638  74.928  1.00  0.00           O
ATOM    546  N   LEU A  35      18.722  56.728  73.108  1.00  0.00           N
ATOM    547  H   LEU A  35      18.872  56.168  72.278  1.00  0.00           H
ATOM    548  CA  LEU A  35      17.322  57.088  73.488  1.00  0.00           C
ATOM    549  HA  LEU A  35      17.352  58.168  73.398  1.00  0.00           H
ATOM    550  CB  LEU A  35      16.292  56.648  72.438  1.00  0.00           C
ATOM    551  HB2 LEU A  35      16.732  56.818  71.448  1.00  0.00           H
ATOM    552  HB3 LEU A  35      15.962  55.628  72.618  1.00  0.00           H
ATOM    553  CG  LEU A  35      15.042  57.528  72.518  1.00  0.00           C
ATOM    554  HG  LEU A  35      14.782  57.798  73.538  1.00  0.00           H
ATOM    555  CD1 LEU A  35      15.232  58.888  71.858  1.00  0.00           C
ATOM    556 HD11 LEU A  35      15.332  58.818  70.778  1.00  0.00           H
ATOM    557 HD12 LEU A  35      14.302  59.428  72.028  1.00  0.00           H
ATOM    558 HD13 LEU A  35      15.932  59.568  72.348  1.00  0.00           H
ATOM    559  CD2 LEU A  35      13.702  56.918  71.968  1.00  0.00           C
ATOM    560 HD21 LEU A  35      13.732  56.838  70.878  1.00  0.00           H
ATOM    561 HD22 LEU A  35      13.572  55.948  72.438  1.00  0.00           H
ATOM    562 HD23 LEU A  35      12.862  57.578  72.198  1.00  0.00           H
ATOM    563  C   LEU A  35      16.962  56.518  74.898  1.00  0.00           C
ATOM    564  O   LEU A  35      16.282  57.198  75.688  1.00  0.00           O
ATOM    565  N   LEU A  36      17.242  55.258  75.158  1.00  0.00           N
ATOM    566  H   LEU A  36      17.692  54.778  74.398  1.00  0.00           H
ATOM    567  CA  LEU A  36      16.992  54.568  76.478  1.00  0.00           C
ATOM    568  HA  LEU A  36      15.932  54.628  76.748  1.00  0.00           H
ATOM    569  CB  LEU A  36      17.332  53.058  76.328  1.00  0.00           C
ATOM    570  HB2 LEU A  36      16.762  52.698  75.478  1.00  0.00           H
ATOM    571  HB3 LEU A  36      18.362  53.008  75.978  1.00  0.00           H
ATOM    572  CG  LEU A  36      17.152  52.078  77.558  1.00  0.00           C
ATOM    573  HG  LEU A  36      17.932  52.408  78.248  1.00  0.00           H
ATOM    574  CD1 LEU A  36      15.732  52.028  78.118  1.00  0.00           C
ATOM    575 HD11 LEU A  36      15.362  53.038  78.248  1.00  0.00           H
ATOM    576 HD12 LEU A  36      14.962  51.548  77.498  1.00  0.00           H
ATOM    577 HD13 LEU A  36      15.832  51.548  79.088  1.00  0.00           H
ATOM    578  CD2 LEU A  36      17.722  50.678  77.268  1.00  0.00           C
ATOM    579 HD21 LEU A  36      17.032  50.198  76.558  1.00  0.00           H
ATOM    580 HD22 LEU A  36      18.702  50.628  76.798  1.00  0.00           H
ATOM    581 HD23 LEU A  36      17.592  50.078  78.168  1.00  0.00           H
ATOM    582  C   LEU A  36      17.702  55.148  77.698  1.00  0.00           C
ATOM    583  O   LEU A  36      17.052  55.518  78.648  1.00  0.00           O
ATOM    584  N   LEU A  37      19.032  55.288  77.668  1.00  0.00           N
ATOM    585  H   LEU A  37      19.432  54.898  76.828  1.00  0.00           H
ATOM    586  CA  LEU A  37      19.932  55.848  78.698  1.00  0.00           C
ATOM    587  HA  LEU A  37      19.972  55.258  79.618  1.00  0.00           H
ATOM    588  CB  LEU A  37      21.312  55.798  77.988  1.00  0.00           C
ATOM    589  HB2 LEU A  37      21.692  54.778  77.978  1.00  0.00           H
ATOM    590  HB3 LEU A  37      21.142  56.098  76.958  1.00  0.00           H
ATOM    591  CG  LEU A  37      22.472  56.608  78.558  1.00  0.00           C
ATOM    592  HG  LEU A  37      22.172  57.658  78.608  1.00  0.00           H
ATOM    593  CD1 LEU A  37      22.872  56.218  80.018  1.00  0.00           C
ATOM    594 HD11 LEU A  37      22.132  56.628  80.698  1.00  0.00           H
ATOM    595 HD12 LEU A  37      22.912  55.138  80.178  1.00  0.00           H
ATOM    596 HD13 LEU A  37      23.832  56.708  80.128  1.00  0.00           H
ATOM    597  CD2 LEU A  37      23.712  56.478  77.688  1.00  0.00           C
ATOM    598 HD21 LEU A  37      24.232  55.518  77.748  1.00  0.00           H
ATOM    599 HD22 LEU A  37      23.582  56.778  76.648  1.00  0.00           H
ATOM    600 HD23 LEU A  37      24.502  57.078  78.138  1.00  0.00           H
ATOM    601  C   LEU A  37      19.562  57.228  78.978  1.00  0.00           C
ATOM    602  O   LEU A  37      19.752  57.718  80.078  1.00  0.00           O
ATOM    603  N   GLY A  38      19.222  58.078  77.978  1.00  0.00           N
ATOM    604  H   GLY A  38      19.332  57.688  77.058  1.00  0.00           H
ATOM    605  CA  GLY A  38      18.872  59.458  78.128  1.00  0.00           C
ATOM    606  HA2 GLY A  38      19.512  59.968  78.848  1.00  0.00           H
ATOM    607  HA3 GLY A  38      19.072  59.928  77.168  1.00  0.00           H
ATOM    608  C   GLY A  38      17.472  59.778  78.608  1.00  0.00           C
ATOM    609  O   GLY A  38      17.282  60.898  79.038  1.00  0.00           O
ATOM    610  N   THR A  39      16.472  58.808  78.568  1.00  0.00           N
ATOM    611  H   THR A  39      16.592  57.848  78.278  1.00  0.00           H
ATOM    612  CA  THR A  39      15.112  59.058  78.998  1.00  0.00           C
ATOM    613  HA  THR A  39      15.132  60.098  79.328  1.00  0.00           H
ATOM    614  CB  THR A  39      14.022  59.088  77.858  1.00  0.00           C
ATOM    615  HB  THR A  39      13.042  59.238  78.318  1.00  0.00           H
ATOM    616  CG2 THR A  39      14.172  60.118  76.788  1.00  0.00           C
ATOM    617 HG21 THR A  39      15.082  59.938  76.198  1.00  0.00           H
ATOM    618 HG22 THR A  39      13.302  60.058  76.128  1.00  0.00           H
ATOM    619 HG23 THR A  39      14.302  61.148  77.118  1.00  0.00           H
ATOM    620  OG1 THR A  39      13.872  57.768  77.238  1.00  0.00           O
ATOM    621  HG1 THR A  39      14.662  57.628  76.708  1.00  0.00           H
ATOM    622  C   THR A  39      14.782  58.258  80.278  1.00  0.00           C
ATOM    623  O   THR A  39      15.222  58.528  81.398  1.00  0.00           O
ATOM    624  N   ALA A  40      13.992  57.168  79.988  1.00  0.00           N
ATOM    625  H   ALA A  40      13.712  57.058  79.028  1.00  0.00           H
ATOM    626  CA  ALA A  40      13.592  56.108  80.918  1.00  0.00           C
ATOM    627  HA  ALA A  40      12.802  56.458  81.578  1.00  0.00           H
ATOM    628  CB  ALA A  40      13.252  54.888  80.088  1.00  0.00           C
ATOM    629  HB1 ALA A  40      12.942  53.998  80.628  1.00  0.00           H
ATOM    630  HB2 ALA A  40      12.452  55.138  79.388  1.00  0.00           H
ATOM    631  HB3 ALA A  40      14.152  54.528  79.598  1.00  0.00           H
ATOM    632  C   ALA A  40      14.732  55.818  82.028  1.00  0.00           C
ATOM    633  O   ALA A  40      14.472  55.928  83.258  1.00  0.00           O
ATOM    634  N   VAL A  41      15.972  55.548  81.598  1.00  0.00           N
ATOM    635  H   VAL A  41      16.172  55.598  80.608  1.00  0.00           H
ATOM    636  CA  VAL A  41      17.042  55.208  82.568  1.00  0.00           C
ATOM    637  HA  VAL A  41      16.752  54.318  83.128  1.00  0.00           H
ATOM    638  CB  VAL A  41      18.342  54.858  81.828  1.00  0.00           C
ATOM    639  HB  VAL A  41      18.692  55.568  81.078  1.00  0.00           H
ATOM    640  CG1 VAL A  41      19.482  54.628  82.878  1.00  0.00           C
ATOM    641 HG11 VAL A  41      19.602  55.538  83.468  1.00  0.00           H
ATOM    642 HG12 VAL A  41      19.282  53.758  83.508  1.00  0.00           H
ATOM    643 HG13 VAL A  41      20.422  54.388  82.388  1.00  0.00           H
ATOM    644  CG2 VAL A  41      18.112  53.548  81.038  1.00  0.00           C
ATOM    645 HG21 VAL A  41      18.992  53.168  80.508  1.00  0.00           H
ATOM    646 HG22 VAL A  41      17.842  52.768  81.738  1.00  0.00           H
ATOM    647 HG23 VAL A  41      17.282  53.708  80.348  1.00  0.00           H
ATOM    648  C   VAL A  41      17.322  56.418  83.538  1.00  0.00           C
ATOM    649  O   VAL A  41      17.342  56.248  84.758  1.00  0.00           O
ATOM    650  N   GLU A  42      17.622  57.578  82.938  1.00  0.00           N
ATOM    651  H   GLU A  42      17.552  57.628  81.928  1.00  0.00           H
ATOM    652  CA  GLU A  42      17.772  58.868  83.668  1.00  0.00           C
ATOM    653  HA  GLU A  42      18.642  58.768  84.328  1.00  0.00           H
ATOM    654  CB  GLU A  42      18.052  60.048  82.648  1.00  0.00           C
ATOM    655  HB2 GLU A  42      18.862  59.758  81.978  1.00  0.00           H
ATOM    656  HB3 GLU A  42      17.122  60.238  82.108  1.00  0.00           H
ATOM    657  CG  GLU A  42      18.322  61.448  83.358  1.00  0.00           C
ATOM    658  HG2 GLU A  42      18.292  62.218  82.588  1.00  0.00           H
ATOM    659  HG3 GLU A  42      17.582  61.618  84.148  1.00  0.00           H
ATOM    660  CD  GLU A  42      19.672  61.648  84.058  1.00  0.00           C
ATOM    661  OE1 GLU A  42      19.872  62.718  84.698  1.00  0.00           O
ATOM    662  OE2 GLU A  42      20.552  60.748  83.968  1.00  0.00           O
ATOM    663  C   GLU A  42      16.612  59.248  84.618  1.00  0.00           C
ATOM    664  O   GLU A  42      16.822  59.878  85.628  1.00  0.00           O
ATOM    665  N   SER A  43      15.372  58.848  84.258  1.00  0.00           N
ATOM    666  H   SER A  43      15.212  58.518  83.318  1.00  0.00           H
ATOM    667  CA  SER A  43      14.302  58.908  85.188  1.00  0.00           C
ATOM    668  HA  SER A  43      14.342  59.858  85.718  1.00  0.00           H
ATOM    669  CB  SER A  43      12.992  58.928  84.388  1.00  0.00           C
ATOM    670  HB2 SER A  43      13.052  58.128  83.658  1.00  0.00           H
ATOM    671  HB3 SER A  43      12.122  58.698  85.008  1.00  0.00           H
ATOM    672  OG  SER A  43      12.892  60.118  83.628  1.00  0.00           O
ATOM    673  HG  SER A  43      12.562  60.828  84.178  1.00  0.00           H
ATOM    674  C   SER A  43      14.192  57.808  86.198  1.00  0.00           C
ATOM    675  O   SER A  43      13.682  58.018  87.288  1.00  0.00           O
ATOM    676  N   ALA A  44      14.702  56.598  86.008  1.00  0.00           N
ATOM    677  H   ALA A  44      15.172  56.408  85.138  1.00  0.00           H
ATOM    678  CA  ALA A  44      14.902  55.558  86.958  1.00  0.00           C
ATOM    679  HA  ALA A  44      13.982  55.498  87.528  1.00  0.00           H
ATOM    680  CB  ALA A  44      15.212  54.268  86.268  1.00  0.00           C
ATOM    681  HB1 ALA A  44      16.082  54.348  85.618  1.00  0.00           H
ATOM    682  HB2 ALA A  44      15.212  53.498  87.048  1.00  0.00           H
ATOM    683  HB3 ALA A  44      14.372  53.968  85.638  1.00  0.00           H
ATOM    684  C   ALA A  44      16.052  55.958  88.008  1.00  0.00           C
ATOM    685  O   ALA A  44      15.872  55.818  89.218  1.00  0.00           O
ATOM    686  N   TRP A  45      17.302  56.448  87.588  1.00  0.00           N
ATOM    687  H   TRP A  45      17.362  56.608  86.588  1.00  0.00           H
ATOM    688  CA  TRP A  45      18.452  56.968  88.398  1.00  0.00           C
ATOM    689  HA  TRP A  45      18.522  56.358  89.298  1.00  0.00           H
ATOM    690  CB  TRP A  45      19.782  56.708  87.638  1.00  0.00           C
ATOM    691  HB2 TRP A  45      19.732  56.998  86.588  1.00  0.00           H
ATOM    692  HB3 TRP A  45      20.472  57.478  87.978  1.00  0.00           H
ATOM    693  CG  TRP A  45      20.472  55.338  87.778  1.00  0.00           C
ATOM    694  CD1 TRP A  45      21.542  55.108  88.558  1.00  0.00           C
ATOM    695  HD1 TRP A  45      22.082  55.828  89.158  1.00  0.00           H
ATOM    696  NE1 TRP A  45      21.872  53.788  88.558  1.00  0.00           N
ATOM    697  HE1 TRP A  45      22.752  53.468  88.928  1.00  0.00           H
ATOM    698  CE2 TRP A  45      21.072  53.048  87.708  1.00  0.00           C
ATOM    699  CZ2 TRP A  45      21.072  51.738  87.278  1.00  0.00           C
ATOM    700  HZ2 TRP A  45      21.782  51.048  87.708  1.00  0.00           H
ATOM    701  CH2 TRP A  45      20.032  51.288  86.398  1.00  0.00           C
ATOM    702  HH2 TRP A  45      19.962  50.278  86.038  1.00  0.00           H
ATOM    703  CZ3 TRP A  45      19.172  52.228  85.828  1.00  0.00           C
ATOM    704  HZ3 TRP A  45      18.512  51.878  85.048  1.00  0.00           H
ATOM    705  CE3 TRP A  45      19.242  53.598  86.248  1.00  0.00           C
ATOM    706  HE3 TRP A  45      18.402  54.238  85.998  1.00  0.00           H
ATOM    707  CD2 TRP A  45      20.112  53.998  87.248  1.00  0.00           C
ATOM    708  C   TRP A  45      18.432  58.418  88.828  1.00  0.00           C
ATOM    709  O   TRP A  45      19.352  58.748  89.608  1.00  0.00           O
ATOM    710  N   GLY A  46      17.422  59.208  88.428  1.00  0.00           N
ATOM    711  H   GLY A  46      16.802  58.928  87.688  1.00  0.00           H
ATOM    712  CA  GLY A  46      17.442  60.648  88.748  1.00  0.00           C
ATOM    713  HA2 GLY A  46      18.392  61.068  88.408  1.00  0.00           H
ATOM    714  HA3 GLY A  46      16.652  61.108  88.148  1.00  0.00           H
ATOM    715  C   GLY A  46      17.292  61.088  90.228  1.00  0.00           C
ATOM    716  O   GLY A  46      17.672  62.178  90.548  1.00  0.00           O
ATOM    717  N   ASP A  47      16.902  60.218  91.148  1.00  0.00           N
ATOM    718  H   ASP A  47      16.582  59.328  90.778  1.00  0.00           H
ATOM    719  CA  ASP A  47      16.842  60.338  92.608  1.00  0.00           C
ATOM    720  HA  ASP A  47      17.142  61.308  92.988  1.00  0.00           H
ATOM    721  CB  ASP A  47      15.332  60.248  93.078  1.00  0.00           C
ATOM    722  HB2 ASP A  47      15.282  60.618  94.108  1.00  0.00           H
ATOM    723  HB3 ASP A  47      14.772  61.038  92.598  1.00  0.00           H
ATOM    724  CG  ASP A  47      14.602  58.928  92.868  1.00  0.00           C
ATOM    725  OD1 ASP A  47      14.932  58.288  91.868  1.00  0.00           O
ATOM    726  OD2 ASP A  47      13.782  58.588  93.728  1.00  0.00           O
ATOM    727  C   ASP A  47      17.862  59.288  93.208  1.00  0.00           C
ATOM    728  O   ASP A  47      17.972  59.278  94.468  1.00  0.00           O
ATOM    729  N   GLU A  48      18.602  58.468  92.488  1.00  0.00           N
ATOM    730  H   GLU A  48      18.562  58.598  91.488  1.00  0.00           H
ATOM    731  CA  GLU A  48      19.552  57.448  92.978  1.00  0.00           C
ATOM    732  HA  GLU A  48      19.022  56.838  93.708  1.00  0.00           H
ATOM    733  CB  GLU A  48      20.102  56.538  91.828  1.00  0.00           C
ATOM    734  HB2 GLU A  48      19.242  55.928  91.548  1.00  0.00           H
ATOM    735  HB3 GLU A  48      20.372  57.188  90.988  1.00  0.00           H
ATOM    736  CG  GLU A  48      21.192  55.478  92.118  1.00  0.00           C
ATOM    737  HG2 GLU A  48      21.092  55.108  93.138  1.00  0.00           H
ATOM    738  HG3 GLU A  48      20.942  54.708  91.388  1.00  0.00           H
ATOM    739  CD  GLU A  48      22.612  55.958  91.948  1.00  0.00           C
ATOM    740  OE1 GLU A  48      22.772  56.898  91.088  1.00  0.00           O
ATOM    741  OE2 GLU A  48      23.552  55.338  92.448  1.00  0.00           O
ATOM    742  C   GLU A  48      20.692  58.128  93.868  1.00  0.00           C
ATOM    743  O   GLU A  48      21.152  57.528  94.828  1.00  0.00           O
ATOM    744  N   GLN A  49      21.122  59.378  93.538  1.00  0.00           N
ATOM    745  H   GLN A  49      20.742  59.848  92.728  1.00  0.00           H
ATOM    746  CA  GLN A  49      22.112  60.158  94.288  1.00  0.00           C
ATOM    747  HA  GLN A  49      22.802  59.378  94.618  1.00  0.00           H
ATOM    748  CB  GLN A  49      22.842  61.218  93.348  1.00  0.00           C
ATOM    749  HB2 GLN A  49      23.772  61.478  93.848  1.00  0.00           H
ATOM    750  HB3 GLN A  49      23.162  60.808  92.388  1.00  0.00           H
ATOM    751  CG  GLN A  49      22.142  62.558  93.118  1.00  0.00           C
ATOM    752  HG2 GLN A  49      22.222  63.168  94.018  1.00  0.00           H
ATOM    753  HG3 GLN A  49      22.572  63.108  92.278  1.00  0.00           H
ATOM    754  CD  GLN A  49      20.672  62.458  92.668  1.00  0.00           C
ATOM    755  OE1 GLN A  49      19.762  62.998  93.168  1.00  0.00           O
ATOM    756  NE2 GLN A  49      20.432  61.688  91.638  1.00  0.00           N
ATOM    757 HE21 GLN A  49      21.232  61.268  91.208  1.00  0.00           H
ATOM    758 HE22 GLN A  49      19.492  61.508  91.298  1.00  0.00           H
ATOM    759  C   GLN A  49      21.532  60.898  95.548  1.00  0.00           C
ATOM    760  O   GLN A  49      22.292  61.628  96.258  1.00  0.00           O
ATOM    761  N   SER A  50      20.182  60.978  95.688  1.00  0.00           N
ATOM    762  H   SER A  50      19.652  60.398  95.058  1.00  0.00           H
ATOM    763  CA  SER A  50      19.552  62.028  96.538  1.00  0.00           C
ATOM    764  HA  SER A  50      19.962  62.928  96.098  1.00  0.00           H
ATOM    765  CB  SER A  50      18.042  61.978  96.308  1.00  0.00           C
ATOM    766  HB2 SER A  50      17.642  62.858  96.818  1.00  0.00           H
ATOM    767  HB3 SER A  50      17.812  62.098  95.248  1.00  0.00           H
ATOM    768  OG  SER A  50      17.422  60.818  96.808  1.00  0.00           O
ATOM    769  HG  SER A  50      17.762  60.108  96.248  1.00  0.00           H
ATOM    770  C   SER A  50      19.982  62.058  98.048  1.00  0.00           C
ATOM    771  O   SER A  50      19.902  63.138  98.638  1.00  0.00           O
ATOM    772  N   ALA A  51      20.392  60.958  98.718  1.00  0.00           N
ATOM    773  H   ALA A  51      20.662  60.158  98.168  1.00  0.00           H
ATOM    774  CA  ALA A  51      20.712  61.078 100.148  1.00  0.00           C
ATOM    775  HA  ALA A  51      19.742  61.208 100.628  1.00  0.00           H
ATOM    776  CB  ALA A  51      21.312  59.748 100.658  1.00  0.00           C
ATOM    777  HB1 ALA A  51      20.742  58.858 100.398  1.00  0.00           H
ATOM    778  HB2 ALA A  51      22.332  59.618 100.318  1.00  0.00           H
ATOM    779  HB3 ALA A  51      21.482  59.818 101.728  1.00  0.00           H
ATOM    780  C   ALA A  51      21.622  62.228 100.658  1.00  0.00           C
ATOM    781  O   ALA A  51      21.272  62.968 101.608  1.00  0.00           O
ATOM    782  N   PHE A  52      22.662  62.508  99.878  1.00  0.00           N
ATOM    783  H   PHE A  52      22.702  61.928  99.048  1.00  0.00           H
ATOM    784  CA  PHE A  52      23.712  63.498 100.028  1.00  0.00           C
ATOM    785  HA  PHE A  52      24.062  63.388 101.058  1.00  0.00           H
ATOM    786  CB  PHE A  52      24.902  63.278  99.008  1.00  0.00           C
ATOM    787  HB2 PHE A  52      24.372  63.338  98.058  1.00  0.00           H
ATOM    788  HB3 PHE A  52      25.532  64.168  98.958  1.00  0.00           H
ATOM    789  CG  PHE A  52      25.682  61.958  99.108  1.00  0.00           C
ATOM    790  CD1 PHE A  52      25.192  60.758  98.578  1.00  0.00           C
ATOM    791  HD1 PHE A  52      24.212  60.758  98.118  1.00  0.00           H
ATOM    792  CE1 PHE A  52      25.822  59.508  98.818  1.00  0.00           C
ATOM    793  HE1 PHE A  52      25.432  58.628  98.328  1.00  0.00           H
ATOM    794  CZ  PHE A  52      26.942  59.458  99.728  1.00  0.00           C
ATOM    795  HZ  PHE A  52      27.442  58.518  99.938  1.00  0.00           H
ATOM    796  CE2 PHE A  52      27.512  60.658 100.158  1.00  0.00           C
ATOM    797  HE2 PHE A  52      28.472  60.658 100.648  1.00  0.00           H
ATOM    798  CD2 PHE A  52      26.912  61.858  99.818  1.00  0.00           C
ATOM    799  HD2 PHE A  52      27.352  62.778 100.158  1.00  0.00           H
ATOM    800  C   PHE A  52      23.222  64.948  99.958  1.00  0.00           C
ATOM    801  O   PHE A  52      24.002  65.828 100.428  1.00  0.00           O
ATOM    802  N   ARG A  53      22.032  65.298  99.458  1.00  0.00           N
ATOM    803  H   ARG A  53      21.382  64.618  99.098  1.00  0.00           H
ATOM    804  CA  ARG A  53      21.372  66.638  99.638  1.00  0.00           C
ATOM    805  HA  ARG A  53      22.102  67.388  99.928  1.00  0.00           H
ATOM    806  CB  ARG A  53      20.592  67.008  98.348  1.00  0.00           C
ATOM    807  HB2 ARG A  53      21.272  66.878  97.508  1.00  0.00           H
ATOM    808  HB3 ARG A  53      19.832  66.238  98.208  1.00  0.00           H
ATOM    809  CG  ARG A  53      20.072  68.478  98.298  1.00  0.00           C
ATOM    810  HG2 ARG A  53      19.632  68.898  99.208  1.00  0.00           H
ATOM    811  HG3 ARG A  53      20.892  69.118  97.968  1.00  0.00           H
ATOM    812  CD  ARG A  53      19.102  68.718  97.128  1.00  0.00           C
ATOM    813  HD2 ARG A  53      18.202  68.138  97.338  1.00  0.00           H
ATOM    814  HD3 ARG A  53      18.872  69.778  97.128  1.00  0.00           H
ATOM    815  NE  ARG A  53      19.582  68.408  95.778  1.00  0.00           N
ATOM    816  HE  ARG A  53      19.532  67.478  95.408  1.00  0.00           H
ATOM    817  CZ  ARG A  53      20.342  69.238  95.038  1.00  0.00           C
ATOM    818  NH1 ARG A  53      20.712  70.398  95.378  1.00  0.00           N
ATOM    819 HH11 ARG A  53      20.552  70.648  96.348  1.00  0.00           H
ATOM    820 HH12 ARG A  53      21.212  71.008  94.738  1.00  0.00           H
ATOM    821  NH2 ARG A  53      20.722  68.888  93.838  1.00  0.00           N
ATOM    822 HH21 ARG A  53      20.372  68.038  93.438  1.00  0.00           H
ATOM    823 HH22 ARG A  53      21.152  69.658  93.338  1.00  0.00           H
ATOM    824  C   ARG A  53      20.342  66.688 100.758  1.00  0.00           C
ATOM    825  O   ARG A  53      20.322  67.688 101.488  1.00  0.00           O
ATOM    826  N   CYS A  54      19.552  65.628 100.988  1.00  0.00           N
ATOM    827  H   CYS A  54      19.612  64.948 100.248  1.00  0.00           H
ATOM    828  CA  CYS A  54      18.612  65.398 102.098  1.00  0.00           C
ATOM    829  HA  CYS A  54      17.922  66.238 102.098  1.00  0.00           H
ATOM    830  CB  CYS A  54      17.962  64.028 101.848  1.00  0.00           C
ATOM    831  HB2 CYS A  54      18.702  63.348 101.438  1.00  0.00           H
ATOM    832  HB3 CYS A  54      17.692  63.608 102.818  1.00  0.00           H
ATOM    833  SG  CYS A  54      16.412  64.068 100.858  1.00  0.00           S
ATOM    834  HG  CYS A  54      15.802  64.858 101.748  1.00  0.00           H
ATOM    835  C   CYS A  54      19.262  65.488 103.538  1.00  0.00           C
ATOM    836  O   CYS A  54      18.582  65.788 104.488  1.00  0.00           O
ATOM    837  N   ASN A  55      20.542  65.138 103.548  1.00  0.00           N
ATOM    838  H   ASN A  55      20.852  64.718 102.678  1.00  0.00           H
ATOM    839  CA  ASN A  55      21.362  64.808 104.728  1.00  0.00           C
ATOM    840  HA  ASN A  55      21.522  65.698 105.328  1.00  0.00           H
ATOM    841  CB  ASN A  55      22.792  64.478 104.118  1.00  0.00           C
ATOM    842  HB2 ASN A  55      22.762  63.778 103.278  1.00  0.00           H
ATOM    843  HB3 ASN A  55      23.082  65.478 103.798  1.00  0.00           H
ATOM    844  CG  ASN A  55      23.752  63.928 105.168  1.00  0.00           C
ATOM    845  OD1 ASN A  55      24.012  62.758 105.338  1.00  0.00           O
ATOM    846  ND2 ASN A  55      24.442  64.778 105.888  1.00  0.00           N
ATOM    847 HD21 ASN A  55      25.032  64.518 106.668  1.00  0.00           H
ATOM    848 HD22 ASN A  55      24.412  65.758 105.688  1.00  0.00           H
ATOM    849  C   ASN A  55      20.762  63.808 105.748  1.00  0.00           C
ATOM    850  O   ASN A  55      19.992  62.978 105.428  1.00  0.00           O
ATOM    851  N   THR A  56      21.252  63.968 107.008  1.00  0.00           N
ATOM    852  H   THR A  56      21.772  64.818 107.178  1.00  0.00           H
ATOM    853  CA  THR A  56      20.972  63.168 108.248  1.00  0.00           C
ATOM    854  HA  THR A  56      20.012  62.668 108.088  1.00  0.00           H
ATOM    855  CB  THR A  56      20.832  64.198 109.408  1.00  0.00           C
ATOM    856  HB  THR A  56      20.502  63.508 110.198  1.00  0.00           H
ATOM    857  CG2 THR A  56      22.042  64.948 109.748  1.00  0.00           C
ATOM    858 HG21 THR A  56      22.412  65.528 108.898  1.00  0.00           H
ATOM    859 HG22 THR A  56      21.752  65.538 110.618  1.00  0.00           H
ATOM    860 HG23 THR A  56      22.792  64.228 110.078  1.00  0.00           H
ATOM    861  OG1 THR A  56      19.772  64.998 109.248  1.00  0.00           O
ATOM    862  HG1 THR A  56      19.832  65.448 108.408  1.00  0.00           H
ATOM    863  C   THR A  56      21.932  61.978 108.488  1.00  0.00           C
ATOM    864  O   THR A  56      22.212  61.498 109.558  1.00  0.00           O
ATOM    865  N   GLN A  57      22.452  61.398 107.428  1.00  0.00           N
ATOM    866  H   GLN A  57      22.122  61.688 106.518  1.00  0.00           H
ATOM    867  CA  GLN A  57      23.242  60.188 107.488  1.00  0.00           C
ATOM    868  HA  GLN A  57      22.762  59.418 108.088  1.00  0.00           H
ATOM    869  CB  GLN A  57      23.292  59.468 106.088  1.00  0.00           C
ATOM    870  HB2 GLN A  57      23.892  60.188 105.518  1.00  0.00           H
ATOM    871  HB3 GLN A  57      23.842  58.538 106.178  1.00  0.00           H
ATOM    872  CG  GLN A  57      22.072  59.238 105.158  1.00  0.00           C
ATOM    873  HG2 GLN A  57      21.842  60.178 104.648  1.00  0.00           H
ATOM    874  HG3 GLN A  57      22.342  58.548 104.358  1.00  0.00           H
ATOM    875  CD  GLN A  57      20.812  58.828 105.898  1.00  0.00           C
ATOM    876  OE1 GLN A  57      20.042  59.708 106.308  1.00  0.00           O
ATOM    877  NE2 GLN A  57      20.722  57.568 106.268  1.00  0.00           N
ATOM    878 HE21 GLN A  57      21.302  56.858 105.848  1.00  0.00           H
ATOM    879 HE22 GLN A  57      19.812  57.228 106.528  1.00  0.00           H
ATOM    880  C   GLN A  57      24.622  60.438 108.098  1.00  0.00           C
ATOM    881  O   GLN A  57      25.152  59.628 108.858  1.00  0.00           O
ATOM    882  N   GLN A  58      25.332  61.478 107.808  1.00  0.00           N
ATOM    883  H   GLN A  58      24.882  62.108 107.158  1.00  0.00           H
ATOM    884  CA  GLN A  58      26.622  61.948 108.448  1.00  0.00           C
ATOM    885  HA  GLN A  58      26.792  61.298 109.298  1.00  0.00           H
ATOM    886  CB  GLN A  58      27.792  61.728 107.478  1.00  0.00           C
ATOM    887  HB2 GLN A  58      27.672  62.378 106.618  1.00  0.00           H
ATOM    888  HB3 GLN A  58      28.712  62.018 107.988  1.00  0.00           H
ATOM    889  CG  GLN A  58      27.972  60.358 106.848  1.00  0.00           C
ATOM    890  HG2 GLN A  58      27.112  60.038 106.258  1.00  0.00           H
ATOM    891  HG3 GLN A  58      28.712  60.418 106.058  1.00  0.00           H
ATOM    892  CD  GLN A  58      28.302  59.228 107.898  1.00  0.00           C
ATOM    893  OE1 GLN A  58      28.812  59.458 108.958  1.00  0.00           O
ATOM    894  NE2 GLN A  58      28.022  57.938 107.628  1.00  0.00           N
ATOM    895 HE21 GLN A  58      27.542  57.698 106.768  1.00  0.00           H
ATOM    896 HE22 GLN A  58      28.412  57.228 108.218  1.00  0.00           H
ATOM    897  C   GLN A  58      26.612  63.468 108.838  1.00  0.00           C
ATOM    898  O   GLN A  58      25.882  64.298 108.228  1.00  0.00           O
ATOM    899  N   PRO A  59      27.412  63.888 109.828  1.00  0.00           N
ATOM    900  CD  PRO A  59      28.202  62.998 110.718  1.00  0.00           C
ATOM    901  HD2 PRO A  59      29.032  62.478 110.248  1.00  0.00           H
ATOM    902  HD3 PRO A  59      27.662  62.258 111.308  1.00  0.00           H
ATOM    903  CG  PRO A  59      28.762  64.028 111.738  1.00  0.00           C
ATOM    904  HG2 PRO A  59      29.742  63.738 112.128  1.00  0.00           H
ATOM    905  HG3 PRO A  59      28.072  64.188 112.568  1.00  0.00           H
ATOM    906  CB  PRO A  59      29.082  65.288 111.038  1.00  0.00           C
ATOM    907  HB2 PRO A  59      30.022  65.148 110.518  1.00  0.00           H
ATOM    908  HB3 PRO A  59      29.162  66.188 111.658  1.00  0.00           H
ATOM    909  CA  PRO A  59      27.812  65.328 110.098  1.00  0.00           C
ATOM    910  HA  PRO A  59      27.032  65.798 110.698  1.00  0.00           H
ATOM    911  C   PRO A  59      28.252  66.158 108.838  1.00  0.00           C
ATOM    912  O   PRO A  59      28.732  65.628 107.788  1.00  0.00           O
ATOM    913  N   GLY A  60      27.922  67.418 108.828  1.00  0.00           N
ATOM    914  H   GLY A  60      27.422  67.688 109.668  1.00  0.00           H
ATOM    915  CA  GLY A  60      27.842  68.358 107.718  1.00  0.00           C
ATOM    916  HA2 GLY A  60      27.072  67.968 107.048  1.00  0.00           H
ATOM    917  HA3 GLY A  60      27.522  69.358 107.988  1.00  0.00           H
ATOM    918  C   GLY A  60      29.112  68.388 106.838  1.00  0.00           C
ATOM    919  O   GLY A  60      28.952  68.428 105.648  1.00  0.00           O
ATOM    920  N   CYS A  61      30.362  68.158 107.298  1.00  0.00           N
ATOM    921  H   CYS A  61      30.422  68.028 108.298  1.00  0.00           H
ATOM    922  CA  CYS A  61      31.622  68.028 106.548  1.00  0.00           C
ATOM    923  HA  CYS A  61      31.432  68.388 105.538  1.00  0.00           H
ATOM    924  CB  CYS A  61      32.622  69.028 107.078  1.00  0.00           C
ATOM    925  HB2 CYS A  61      32.242  70.048 106.978  1.00  0.00           H
ATOM    926  HB3 CYS A  61      32.702  68.818 108.148  1.00  0.00           H
ATOM    927  SG  CYS A  61      34.282  69.008 106.378  1.00  0.00           S
ATOM    928  HG  CYS A  61      34.052  69.538 105.168  1.00  0.00           H
ATOM    929  C   CYS A  61      32.122  66.538 106.368  1.00  0.00           C
ATOM    930  O   CYS A  61      32.732  66.178 105.368  1.00  0.00           O
ATOM    931  N   GLU A  62      31.752  65.658 107.278  1.00  0.00           N
ATOM    932  H   GLU A  62      31.222  65.918 108.098  1.00  0.00           H
ATOM    933  CA  GLU A  62      31.902  64.188 107.058  1.00  0.00           C
ATOM    934  HA  GLU A  62      32.972  64.078 106.858  1.00  0.00           H
ATOM    935  CB  GLU A  62      31.542  63.398 108.358  1.00  0.00           C
ATOM    936  HB2 GLU A  62      32.012  63.728 109.278  1.00  0.00           H
ATOM    937  HB3 GLU A  62      30.472  63.578 108.468  1.00  0.00           H
ATOM    938  CG  GLU A  62      31.792  61.848 108.268  1.00  0.00           C
ATOM    939  HG2 GLU A  62      31.302  61.408 109.128  1.00  0.00           H
ATOM    940  HG3 GLU A  62      31.252  61.428 107.418  1.00  0.00           H
ATOM    941  CD  GLU A  62      33.292  61.578 108.108  1.00  0.00           C
ATOM    942  OE1 GLU A  62      33.982  61.598 109.148  1.00  0.00           O
ATOM    943  OE2 GLU A  62      33.812  61.408 106.988  1.00  0.00           O
ATOM    944  C   GLU A  62      31.082  63.638 105.868  1.00  0.00           C
ATOM    945  O   GLU A  62      31.582  62.998 104.968  1.00  0.00           O
ATOM    946  N   ASN A  63      29.952  64.378 105.618  1.00  0.00           N
ATOM    947  H   ASN A  63      29.632  64.988 106.348  1.00  0.00           H
ATOM    948  CA  ASN A  63      29.012  64.148 104.498  1.00  0.00           C
ATOM    949  HA  ASN A  63      28.692  63.108 104.598  1.00  0.00           H
ATOM    950  CB  ASN A  63      27.812  65.148 104.738  1.00  0.00           C
ATOM    951  HB2 ASN A  63      27.392  64.958 105.728  1.00  0.00           H
ATOM    952  HB3 ASN A  63      28.142  66.188 104.748  1.00  0.00           H
ATOM    953  CG  ASN A  63      26.852  65.038 103.568  1.00  0.00           C
ATOM    954  OD1 ASN A  63      26.512  63.978 102.988  1.00  0.00           O
ATOM    955  ND2 ASN A  63      26.322  66.108 103.068  1.00  0.00           N
ATOM    956 HD21 ASN A  63      25.872  66.008 102.178  1.00  0.00           H
ATOM    957 HD22 ASN A  63      26.732  66.958 103.448  1.00  0.00           H
ATOM    958  C   ASN A  63      29.722  64.298 103.108  1.00  0.00           C
ATOM    959  O   ASN A  63      29.902  63.438 102.308  1.00  0.00           O
ATOM    960  N   VAL A  64      30.042  65.578 102.898  1.00  0.00           N
ATOM    961  H   VAL A  64      29.902  66.228 103.668  1.00  0.00           H
ATOM    962  CA  VAL A  64      30.902  66.098 101.748  1.00  0.00           C
ATOM    963  HA  VAL A  64      30.302  65.868 100.868  1.00  0.00           H
ATOM    964  CB  VAL A  64      31.172  67.668 101.938  1.00  0.00           C
ATOM    965  HB  VAL A  64      31.722  67.858 102.868  1.00  0.00           H
ATOM    966  CG1 VAL A  64      29.862  68.498 102.128  1.00  0.00           C
ATOM    967 HG11 VAL A  64      29.372  68.678 101.168  1.00  0.00           H
ATOM    968 HG12 VAL A  64      29.142  68.008 102.788  1.00  0.00           H
ATOM    969 HG13 VAL A  64      30.192  69.448 102.558  1.00  0.00           H
ATOM    970  CG2 VAL A  64      31.882  68.208 100.708  1.00  0.00           C
ATOM    971 HG21 VAL A  64      31.352  67.888  99.808  1.00  0.00           H
ATOM    972 HG22 VAL A  64      31.922  69.298 100.728  1.00  0.00           H
ATOM    973 HG23 VAL A  64      32.932  67.978 100.518  1.00  0.00           H
ATOM    974  C   VAL A  64      32.272  65.368 101.638  1.00  0.00           C
ATOM    975  O   VAL A  64      32.642  65.188 100.508  1.00  0.00           O
ATOM    976  N   CYS A  65      32.932  64.878 102.688  1.00  0.00           N
ATOM    977  H   CYS A  65      32.732  65.268 103.588  1.00  0.00           H
ATOM    978  CA  CYS A  65      34.032  63.858 102.578  1.00  0.00           C
ATOM    979  HA  CYS A  65      34.732  64.288 101.868  1.00  0.00           H
ATOM    980  CB  CYS A  65      34.742  63.828 103.958  1.00  0.00           C
ATOM    981  HB2 CYS A  65      35.152  64.818 104.118  1.00  0.00           H
ATOM    982  HB3 CYS A  65      34.112  63.438 104.758  1.00  0.00           H
ATOM    983  SG  CYS A  65      36.162  62.698 103.698  1.00  0.00           S
ATOM    984  HG  CYS A  65      37.122  63.158 104.498  1.00  0.00           H
ATOM    985  C   CYS A  65      33.632  62.428 102.068  1.00  0.00           C
ATOM    986  O   CYS A  65      34.272  61.868 101.198  1.00  0.00           O
ATOM    987  N   TYR A  66      32.552  61.818 102.578  1.00  0.00           N
ATOM    988  H   TYR A  66      32.162  62.198 103.428  1.00  0.00           H
ATOM    989  CA  TYR A  66      32.022  60.518 102.008  1.00  0.00           C
ATOM    990  HA  TYR A  66      32.782  59.738 102.048  1.00  0.00           H
ATOM    991  CB  TYR A  66      30.782  60.018 102.858  1.00  0.00           C
ATOM    992  HB2 TYR A  66      31.082  59.948 103.908  1.00  0.00           H
ATOM    993  HB3 TYR A  66      30.052  60.818 102.758  1.00  0.00           H
ATOM    994  CG  TYR A  66      30.022  58.718 102.468  1.00  0.00           C
ATOM    995  CD1 TYR A  66      28.822  58.478 103.108  1.00  0.00           C
ATOM    996  HD1 TYR A  66      28.502  59.258 103.788  1.00  0.00           H
ATOM    997  CE1 TYR A  66      28.072  57.358 102.838  1.00  0.00           C
ATOM    998  HE1 TYR A  66      27.082  57.328 103.278  1.00  0.00           H
ATOM    999  CZ  TYR A  66      28.692  56.298 102.078  1.00  0.00           C
ATOM   1000  OH  TYR A  66      28.022  55.188 101.668  1.00  0.00           O
ATOM   1001  HH  TYR A  66      27.272  55.048 102.248  1.00  0.00           H
ATOM   1002  CE2 TYR A  66      29.982  56.488 101.538  1.00  0.00           C
ATOM   1003  HE2 TYR A  66      30.432  55.668 100.988  1.00  0.00           H
ATOM   1004  CD2 TYR A  66      30.662  57.698 101.698  1.00  0.00           C
ATOM   1005  HD2 TYR A  66      31.642  57.868 101.278  1.00  0.00           H
ATOM   1006  C   TYR A  66      31.662  60.698 100.488  1.00  0.00           C
ATOM   1007  O   TYR A  66      32.122  59.908  99.628  1.00  0.00           O
ATOM   1008  N   ASP A  67      30.992  61.788 100.138  1.00  0.00           N
ATOM   1009  H   ASP A  67      30.872  62.418 100.908  1.00  0.00           H
ATOM   1010  CA  ASP A  67      30.452  62.168  98.798  1.00  0.00           C
ATOM   1011  HA  ASP A  67      29.752  61.388  98.488  1.00  0.00           H
ATOM   1012  CB  ASP A  67      29.792  63.578  98.838  1.00  0.00           C
ATOM   1013  HB2 ASP A  67      29.142  63.588  99.708  1.00  0.00           H
ATOM   1014  HB3 ASP A  67      30.532  64.368  98.938  1.00  0.00           H
ATOM   1015  CG  ASP A  67      29.052  63.928  97.578  1.00  0.00           C
ATOM   1016  OD1 ASP A  67      28.442  63.098  96.948  1.00  0.00           O
ATOM   1017  OD2 ASP A  67      29.012  65.138  97.288  1.00  0.00           O
ATOM   1018  C   ASP A  67      31.612  62.128  97.788  1.00  0.00           C
ATOM   1019  O   ASP A  67      31.482  61.648  96.668  1.00  0.00           O
ATOM   1020  N   LYS A  68      32.742  62.738  98.208  1.00  0.00           N
ATOM   1021  H   LYS A  68      32.712  63.088  99.158  1.00  0.00           H
ATOM   1022  CA  LYS A  68      34.052  62.708  97.498  1.00  0.00           C
ATOM   1023  HA  LYS A  68      33.992  63.208  96.528  1.00  0.00           H
ATOM   1024  CB  LYS A  68      35.042  63.588  98.318  1.00  0.00           C
ATOM   1025  HB2 LYS A  68      34.542  64.538  98.508  1.00  0.00           H
ATOM   1026  HB3 LYS A  68      35.232  63.248  99.338  1.00  0.00           H
ATOM   1027  CG  LYS A  68      36.342  64.028  97.698  1.00  0.00           C
ATOM   1028  HG2 LYS A  68      36.882  64.508  98.508  1.00  0.00           H
ATOM   1029  HG3 LYS A  68      36.882  63.178  97.288  1.00  0.00           H
ATOM   1030  CD  LYS A  68      36.212  64.988  96.568  1.00  0.00           C
ATOM   1031  HD2 LYS A  68      35.502  64.578  95.848  1.00  0.00           H
ATOM   1032  HD3 LYS A  68      35.782  65.888  96.998  1.00  0.00           H
ATOM   1033  CE  LYS A  68      37.452  65.298  95.838  1.00  0.00           C
ATOM   1034  HE2 LYS A  68      38.162  65.928  96.378  1.00  0.00           H
ATOM   1035  HE3 LYS A  68      38.042  64.388  95.708  1.00  0.00           H
ATOM   1036  NZ  LYS A  68      37.182  65.838  94.458  1.00  0.00           N
ATOM   1037  HZ1 LYS A  68      36.752  66.758  94.468  1.00  0.00           H
ATOM   1038  HZ2 LYS A  68      38.052  65.938  93.948  1.00  0.00           H
ATOM   1039  HZ3 LYS A  68      36.502  65.318  93.928  1.00  0.00           H
ATOM   1040  C   LYS A  68      34.592  61.338  97.148  1.00  0.00           C
ATOM   1041  O   LYS A  68      35.282  61.178  96.078  1.00  0.00           O
ATOM   1042  N   SER A  69      34.482  60.358  97.988  1.00  0.00           N
ATOM   1043  H   SER A  69      33.972  60.508  98.838  1.00  0.00           H
ATOM   1044  CA  SER A  69      35.052  59.058  97.948  1.00  0.00           C
ATOM   1045  HA  SER A  69      35.892  59.038  97.258  1.00  0.00           H
ATOM   1046  CB  SER A  69      35.412  58.588  99.358  1.00  0.00           C
ATOM   1047  HB2 SER A  69      36.132  59.358  99.648  1.00  0.00           H
ATOM   1048  HB3 SER A  69      34.552  58.748 100.008  1.00  0.00           H
ATOM   1049  OG  SER A  69      35.842  57.268  99.508  1.00  0.00           O
ATOM   1050  HG  SER A  69      36.392  57.228 100.298  1.00  0.00           H
ATOM   1051  C   SER A  69      34.052  58.048  97.358  1.00  0.00           C
ATOM   1052  O   SER A  69      34.502  57.048  96.768  1.00  0.00           O
ATOM   1053  N   PHE A  70      32.702  58.338  97.378  1.00  0.00           N
ATOM   1054  H   PHE A  70      32.422  59.298  97.518  1.00  0.00           H
ATOM   1055  CA  PHE A  70      31.592  57.538  96.808  1.00  0.00           C
ATOM   1056  HA  PHE A  70      31.652  56.578  97.328  1.00  0.00           H
ATOM   1057  CB  PHE A  70      30.252  58.188  97.168  1.00  0.00           C
ATOM   1058  HB2 PHE A  70      30.332  58.638  98.158  1.00  0.00           H
ATOM   1059  HB3 PHE A  70      30.202  59.078  96.538  1.00  0.00           H
ATOM   1060  CG  PHE A  70      29.072  57.328  97.008  1.00  0.00           C
ATOM   1061  CD1 PHE A  70      28.172  57.458  95.978  1.00  0.00           C
ATOM   1062  HD1 PHE A  70      28.522  57.968  95.088  1.00  0.00           H
ATOM   1063  CE1 PHE A  70      26.932  56.718  95.958  1.00  0.00           C
ATOM   1064  HE1 PHE A  70      26.262  56.848  95.118  1.00  0.00           H
ATOM   1065  CZ  PHE A  70      26.682  55.788  96.948  1.00  0.00           C
ATOM   1066  HZ  PHE A  70      25.802  55.168  96.848  1.00  0.00           H
ATOM   1067  CE2 PHE A  70      27.642  55.588  97.948  1.00  0.00           C
ATOM   1068  HE2 PHE A  70      27.512  54.818  98.708  1.00  0.00           H
ATOM   1069  CD2 PHE A  70      28.832  56.308  97.958  1.00  0.00           C
ATOM   1070  HD2 PHE A  70      29.592  56.178  98.718  1.00  0.00           H
ATOM   1071  C   PHE A  70      31.842  57.328  95.278  1.00  0.00           C
ATOM   1072  O   PHE A  70      32.242  58.278  94.568  1.00  0.00           O
ATOM   1073  N   PRO A  71      31.582  56.128  94.678  1.00  0.00           N
ATOM   1074  CD  PRO A  71      31.082  54.878  95.238  1.00  0.00           C
ATOM   1075  HD2 PRO A  71      30.192  55.018  95.848  1.00  0.00           H
ATOM   1076  HD3 PRO A  71      31.912  54.508  95.838  1.00  0.00           H
ATOM   1077  CG  PRO A  71      30.862  53.868  94.078  1.00  0.00           C
ATOM   1078  HG2 PRO A  71      29.842  53.768  93.708  1.00  0.00           H
ATOM   1079  HG3 PRO A  71      31.212  52.858  94.278  1.00  0.00           H
ATOM   1080  CB  PRO A  71      31.842  54.388  93.018  1.00  0.00           C
ATOM   1081  HB2 PRO A  71      31.462  54.128  92.038  1.00  0.00           H
ATOM   1082  HB3 PRO A  71      32.852  53.998  93.168  1.00  0.00           H
ATOM   1083  CA  PRO A  71      31.842  55.918  93.258  1.00  0.00           C
ATOM   1084  HA  PRO A  71      32.832  56.318  93.038  1.00  0.00           H
ATOM   1085  C   PRO A  71      30.882  56.568  92.328  1.00  0.00           C
ATOM   1086  O   PRO A  71      29.692  56.638  92.648  1.00  0.00           O
ATOM   1087  N   ILE A  72      31.302  56.898  91.088  1.00  0.00           N
ATOM   1088  H   ILE A  72      32.232  56.598  90.808  1.00  0.00           H
ATOM   1089  CA  ILE A  72      30.412  57.358  89.988  1.00  0.00           C
ATOM   1090  HA  ILE A  72      30.032  58.348  90.278  1.00  0.00           H
ATOM   1091  CB  ILE A  72      31.292  57.498  88.698  1.00  0.00           C
ATOM   1092  HB  ILE A  72      32.122  58.148  88.998  1.00  0.00           H
ATOM   1093  CG2 ILE A  72      32.002  56.228  88.348  1.00  0.00           C
ATOM   1094 HG21 ILE A  72      31.342  55.558  87.798  1.00  0.00           H
ATOM   1095 HG22 ILE A  72      32.852  56.358  87.678  1.00  0.00           H
ATOM   1096 HG23 ILE A  72      32.432  55.678  89.188  1.00  0.00           H
ATOM   1097  CG1 ILE A  72      30.602  58.118  87.478  1.00  0.00           C
ATOM   1098 HG12 ILE A  72      29.862  57.358  87.208  1.00  0.00           H
ATOM   1099 HG13 ILE A  72      30.142  59.068  87.768  1.00  0.00           H
ATOM   1100  CD1 ILE A  72      31.472  58.388  86.198  1.00  0.00           C
ATOM   1101 HD11 ILE A  72      32.332  59.008  86.428  1.00  0.00           H
ATOM   1102 HD12 ILE A  72      31.872  57.458  85.798  1.00  0.00           H
ATOM   1103 HD13 ILE A  72      30.982  58.918  85.378  1.00  0.00           H
ATOM   1104  C   ILE A  72      29.252  56.328  89.758  1.00  0.00           C
ATOM   1105  O   ILE A  72      29.472  55.078  89.768  1.00  0.00           O
ATOM   1106  N   SER A  73      28.012  56.858  89.578  1.00  0.00           N
ATOM   1107  H   SER A  73      27.902  57.838  89.748  1.00  0.00           H
ATOM   1108  CA  SER A  73      26.762  56.128  89.238  1.00  0.00           C
ATOM   1109  HA  SER A  73      26.522  55.428  90.038  1.00  0.00           H
ATOM   1110  CB  SER A  73      25.572  57.118  89.248  1.00  0.00           C
ATOM   1111  HB2 SER A  73      25.592  57.648  90.198  1.00  0.00           H
ATOM   1112  HB3 SER A  73      25.772  57.858  88.478  1.00  0.00           H
ATOM   1113  OG  SER A  73      24.382  56.508  88.998  1.00  0.00           O
ATOM   1114  HG  SER A  73      24.012  56.288  89.858  1.00  0.00           H
ATOM   1115  C   SER A  73      26.772  55.328  87.968  1.00  0.00           C
ATOM   1116  O   SER A  73      27.342  55.848  86.998  1.00  0.00           O
ATOM   1117  N   HIE A  74      26.122  54.148  87.828  1.00  0.00           N
ATOM   1118  H   HIE A  74      25.682  53.808  88.678  1.00  0.00           H
ATOM   1119  CA  HIE A  74      25.882  53.448  86.608  1.00  0.00           C
ATOM   1120  HA  HIE A  74      26.792  52.988  86.228  1.00  0.00           H
ATOM   1121  CB  HIE A  74      24.862  52.308  86.788  1.00  0.00           C
ATOM   1122  HB2 HIE A  74      23.882  52.648  86.448  1.00  0.00           H
ATOM   1123  HB3 HIE A  74      25.162  51.538  86.078  1.00  0.00           H
ATOM   1124  CG  HIE A  74      24.732  51.658  88.138  1.00  0.00           C
ATOM   1125  ND1 HIE A  74      24.372  52.338  89.298  1.00  0.00           N
ATOM   1126  CE1 HIE A  74      24.612  51.498  90.328  1.00  0.00           C
ATOM   1127  HE1 HIE A  74      24.362  51.668  91.368  1.00  0.00           H
ATOM   1128  NE2 HIE A  74      24.902  50.268  89.818  1.00  0.00           N
ATOM   1129  HE2 HIE A  74      25.102  49.458  90.388  1.00  0.00           H
ATOM   1130  CD2 HIE A  74      25.172  50.388  88.468  1.00  0.00           C
ATOM   1131  HD2 HIE A  74      25.582  49.638  87.798  1.00  0.00           H
ATOM   1132  C   HIE A  74      25.522  54.308  85.398  1.00  0.00           C
ATOM   1133  O   HIE A  74      26.242  54.298  84.408  1.00  0.00           O
ATOM   1134  N   VAL A  75      24.552  55.208  85.548  1.00  0.00           N
ATOM   1135  H   VAL A  75      24.022  55.168  86.408  1.00  0.00           H
ATOM   1136  CA  VAL A  75      24.022  56.178  84.538  1.00  0.00           C
ATOM   1137  HA  VAL A  75      23.852  55.628  83.608  1.00  0.00           H
ATOM   1138  CB  VAL A  75      22.632  56.678  84.948  1.00  0.00           C
ATOM   1139  HB  VAL A  75      22.002  55.858  85.278  1.00  0.00           H
ATOM   1140  CG1 VAL A  75      22.742  57.638  86.108  1.00  0.00           C
ATOM   1141 HG11 VAL A  75      23.362  58.498  85.878  1.00  0.00           H
ATOM   1142 HG12 VAL A  75      21.742  58.028  86.318  1.00  0.00           H
ATOM   1143 HG13 VAL A  75      23.162  57.188  87.008  1.00  0.00           H
ATOM   1144  CG2 VAL A  75      21.912  57.388  83.788  1.00  0.00           C
ATOM   1145 HG21 VAL A  75      22.582  58.068  83.278  1.00  0.00           H
ATOM   1146 HG22 VAL A  75      21.602  56.598  83.098  1.00  0.00           H
ATOM   1147 HG23 VAL A  75      21.062  57.998  84.108  1.00  0.00           H
ATOM   1148  C   VAL A  75      25.072  57.218  84.128  1.00  0.00           C
ATOM   1149  O   VAL A  75      25.242  57.538  82.938  1.00  0.00           O
ATOM   1150  N   ARG A  76      25.942  57.728  85.058  1.00  0.00           N
ATOM   1151  H   ARG A  76      25.882  57.418  86.018  1.00  0.00           H
ATOM   1152  CA  ARG A  76      27.062  58.568  84.758  1.00  0.00           C
ATOM   1153  HA  ARG A  76      26.702  59.098  83.878  1.00  0.00           H
ATOM   1154  CB  ARG A  76      27.442  59.498  85.938  1.00  0.00           C
ATOM   1155  HB2 ARG A  76      27.612  58.808  86.758  1.00  0.00           H
ATOM   1156  HB3 ARG A  76      28.322  60.118  85.768  1.00  0.00           H
ATOM   1157  CG  ARG A  76      26.322  60.488  86.318  1.00  0.00           C
ATOM   1158  HG2 ARG A  76      25.472  59.878  86.618  1.00  0.00           H
ATOM   1159  HG3 ARG A  76      26.762  61.048  87.148  1.00  0.00           H
ATOM   1160  CD  ARG A  76      25.882  61.548  85.288  1.00  0.00           C
ATOM   1161  HD2 ARG A  76      26.672  62.268  85.128  1.00  0.00           H
ATOM   1162  HD3 ARG A  76      25.602  61.148  84.318  1.00  0.00           H
ATOM   1163  NE  ARG A  76      24.632  62.318  85.678  1.00  0.00           N
ATOM   1164  HE  ARG A  76      24.742  63.018  86.398  1.00  0.00           H
ATOM   1165  CZ  ARG A  76      23.412  62.118  85.288  1.00  0.00           C
ATOM   1166  NH1 ARG A  76      23.222  61.488  84.208  1.00  0.00           N
ATOM   1167 HH11 ARG A  76      23.972  61.198  83.608  1.00  0.00           H
ATOM   1168 HH12 ARG A  76      22.292  61.108  84.068  1.00  0.00           H
ATOM   1169  NH2 ARG A  76      22.432  62.588  85.968  1.00  0.00           N
ATOM   1170 HH21 ARG A  76      22.592  63.078  86.838  1.00  0.00           H
ATOM   1171 HH22 ARG A  76      21.552  62.628  85.468  1.00  0.00           H
ATOM   1172  C   ARG A  76      28.242  57.858  84.198  1.00  0.00           C
ATOM   1173  O   ARG A  76      28.832  58.488  83.298  1.00  0.00           O
ATOM   1174  N   PHE A  77      28.502  56.578  84.498  1.00  0.00           N
ATOM   1175  H   PHE A  77      27.852  56.258  85.198  1.00  0.00           H
ATOM   1176  CA  PHE A  77      29.342  55.688  83.728  1.00  0.00           C
ATOM   1177  HA  PHE A  77      30.292  56.218  83.808  1.00  0.00           H
ATOM   1178  CB  PHE A  77      29.602  54.328  84.398  1.00  0.00           C
ATOM   1179  HB2 PHE A  77      30.232  54.428  85.278  1.00  0.00           H
ATOM   1180  HB3 PHE A  77      28.742  53.918  84.938  1.00  0.00           H
ATOM   1181  CG  PHE A  77      30.022  53.148  83.528  1.00  0.00           C
ATOM   1182  CD1 PHE A  77      29.102  52.128  83.058  1.00  0.00           C
ATOM   1183  HD1 PHE A  77      28.092  52.078  83.438  1.00  0.00           H
ATOM   1184  CE1 PHE A  77      29.542  51.138  82.188  1.00  0.00           C
ATOM   1185  HE1 PHE A  77      28.922  50.298  81.918  1.00  0.00           H
ATOM   1186  CZ  PHE A  77      30.822  51.238  81.588  1.00  0.00           C
ATOM   1187  HZ  PHE A  77      31.072  50.468  80.868  1.00  0.00           H
ATOM   1188  CE2 PHE A  77      31.762  52.138  82.018  1.00  0.00           C
ATOM   1189  HE2 PHE A  77      32.772  52.068  81.638  1.00  0.00           H
ATOM   1190  CD2 PHE A  77      31.312  53.198  82.938  1.00  0.00           C
ATOM   1191  HD2 PHE A  77      32.062  53.848  83.348  1.00  0.00           H
ATOM   1192  C   PHE A  77      28.922  55.568  82.248  1.00  0.00           C
ATOM   1193  O   PHE A  77      29.732  55.878  81.378  1.00  0.00           O
ATOM   1194  N   TRP A  78      27.682  55.218  81.958  1.00  0.00           N
ATOM   1195  H   TRP A  78      27.082  54.998  82.738  1.00  0.00           H
ATOM   1196  CA  TRP A  78      27.092  54.808  80.658  1.00  0.00           C
ATOM   1197  HA  TRP A  78      27.662  54.018  80.168  1.00  0.00           H
ATOM   1198  CB  TRP A  78      25.602  54.318  80.758  1.00  0.00           C
ATOM   1199  HB2 TRP A  78      25.062  55.088  81.308  1.00  0.00           H
ATOM   1200  HB3 TRP A  78      25.142  54.198  79.778  1.00  0.00           H
ATOM   1201  CG  TRP A  78      25.372  53.038  81.478  1.00  0.00           C
ATOM   1202  CD1 TRP A  78      26.242  51.998  81.458  1.00  0.00           C
ATOM   1203  HD1 TRP A  78      27.222  51.998  80.998  1.00  0.00           H
ATOM   1204  NE1 TRP A  78      25.782  50.928  82.178  1.00  0.00           N
ATOM   1205  HE1 TRP A  78      26.362  50.138  82.418  1.00  0.00           H
ATOM   1206  CE2 TRP A  78      24.612  51.188  82.818  1.00  0.00           C
ATOM   1207  CZ2 TRP A  78      23.872  50.538  83.838  1.00  0.00           C
ATOM   1208  HZ2 TRP A  78      24.202  49.588  84.218  1.00  0.00           H
ATOM   1209  CH2 TRP A  78      22.702  51.148  84.328  1.00  0.00           C
ATOM   1210  HH2 TRP A  78      22.152  50.598  85.078  1.00  0.00           H
ATOM   1211  CZ3 TRP A  78      22.302  52.368  83.818  1.00  0.00           C
ATOM   1212  HZ3 TRP A  78      21.392  52.818  84.188  1.00  0.00           H
ATOM   1213  CE3 TRP A  78      23.072  53.008  82.778  1.00  0.00           C
ATOM   1214  HE3 TRP A  78      22.812  54.038  82.558  1.00  0.00           H
ATOM   1215  CD2 TRP A  78      24.302  52.508  82.318  1.00  0.00           C
ATOM   1216  C   TRP A  78      27.152  55.838  79.568  1.00  0.00           C
ATOM   1217  O   TRP A  78      27.422  55.518  78.408  1.00  0.00           O
ATOM   1218  N   VAL A  79      27.012  57.138  79.918  1.00  0.00           N
ATOM   1219  H   VAL A  79      26.892  57.288  80.908  1.00  0.00           H
ATOM   1220  CA  VAL A  79      27.182  58.198  78.918  1.00  0.00           C
ATOM   1221  HA  VAL A  79      26.672  57.908  77.998  1.00  0.00           H
ATOM   1222  CB  VAL A  79      26.692  59.618  79.408  1.00  0.00           C
ATOM   1223  HB  VAL A  79      25.632  59.508  79.638  1.00  0.00           H
ATOM   1224  CG1 VAL A  79      27.362  60.278  80.608  1.00  0.00           C
ATOM   1225 HG11 VAL A  79      26.762  61.098  80.988  1.00  0.00           H
ATOM   1226 HG12 VAL A  79      27.452  59.588  81.438  1.00  0.00           H
ATOM   1227 HG13 VAL A  79      28.382  60.608  80.388  1.00  0.00           H
ATOM   1228  CG2 VAL A  79      26.762  60.608  78.238  1.00  0.00           C
ATOM   1229 HG21 VAL A  79      26.232  60.368  77.318  1.00  0.00           H
ATOM   1230 HG22 VAL A  79      26.402  61.578  78.578  1.00  0.00           H
ATOM   1231 HG23 VAL A  79      27.812  60.818  78.028  1.00  0.00           H
ATOM   1232  C   VAL A  79      28.642  58.268  78.428  1.00  0.00           C
ATOM   1233  O   VAL A  79      28.952  58.368  77.238  1.00  0.00           O
ATOM   1234  N   LEU A  80      29.572  58.198  79.408  1.00  0.00           N
ATOM   1235  H   LEU A  80      29.212  58.118  80.358  1.00  0.00           H
ATOM   1236  CA  LEU A  80      31.022  57.978  79.088  1.00  0.00           C
ATOM   1237  HA  LEU A  80      31.112  58.738  78.318  1.00  0.00           H
ATOM   1238  CB  LEU A  80      31.992  58.128  80.268  1.00  0.00           C
ATOM   1239  HB2 LEU A  80      31.972  57.178  80.798  1.00  0.00           H
ATOM   1240  HB3 LEU A  80      33.022  58.148  79.898  1.00  0.00           H
ATOM   1241  CG  LEU A  80      31.822  59.118  81.348  1.00  0.00           C
ATOM   1242  HG  LEU A  80      30.842  58.968  81.808  1.00  0.00           H
ATOM   1243  CD1 LEU A  80      32.912  59.048  82.528  1.00  0.00           C
ATOM   1244 HD11 LEU A  80      33.942  59.228  82.218  1.00  0.00           H
ATOM   1245 HD12 LEU A  80      32.692  59.758  83.328  1.00  0.00           H
ATOM   1246 HD13 LEU A  80      32.942  58.018  82.898  1.00  0.00           H
ATOM   1247  CD2 LEU A  80      31.762  60.598  80.818  1.00  0.00           C
ATOM   1248 HD21 LEU A  80      31.662  61.328  81.618  1.00  0.00           H
ATOM   1249 HD22 LEU A  80      32.732  60.938  80.468  1.00  0.00           H
ATOM   1250 HD23 LEU A  80      30.932  60.638  80.118  1.00  0.00           H
ATOM   1251  C   LEU A  80      31.272  56.718  78.238  1.00  0.00           C
ATOM   1252  O   LEU A  80      31.912  56.918  77.198  1.00  0.00           O
ATOM   1253  N   GLN A  81      30.682  55.548  78.598  1.00  0.00           N
ATOM   1254  H   GLN A  81      30.202  55.498  79.488  1.00  0.00           H
ATOM   1255  CA  GLN A  81      30.752  54.418  77.738  1.00  0.00           C
ATOM   1256  HA  GLN A  81      31.812  54.228  77.578  1.00  0.00           H
ATOM   1257  CB  GLN A  81      29.952  53.218  78.468  1.00  0.00           C
ATOM   1258  HB2 GLN A  81      30.162  53.098  79.528  1.00  0.00           H
ATOM   1259  HB3 GLN A  81      28.872  53.348  78.448  1.00  0.00           H
ATOM   1260  CG  GLN A  81      30.062  51.828  77.788  1.00  0.00           C
ATOM   1261  HG2 GLN A  81      31.082  51.688  77.428  1.00  0.00           H
ATOM   1262  HG3 GLN A  81      29.892  51.078  78.558  1.00  0.00           H
ATOM   1263  CD  GLN A  81      29.062  51.558  76.658  1.00  0.00           C
ATOM   1264  OE1 GLN A  81      28.182  52.398  76.238  1.00  0.00           O
ATOM   1265  NE2 GLN A  81      29.202  50.408  75.978  1.00  0.00           N
ATOM   1266 HE21 GLN A  81      30.032  49.858  76.138  1.00  0.00           H
ATOM   1267 HE22 GLN A  81      28.612  50.348  75.158  1.00  0.00           H
ATOM   1268  C   GLN A  81      30.232  54.688  76.278  1.00  0.00           C
ATOM   1269  O   GLN A  81      31.032  54.408  75.398  1.00  0.00           O
ATOM   1270  N   ILE A  82      29.042  55.308  76.018  1.00  0.00           N
ATOM   1271  H   ILE A  82      28.482  55.568  76.818  1.00  0.00           H
ATOM   1272  CA  ILE A  82      28.652  55.698  74.648  1.00  0.00           C
ATOM   1273  HA  ILE A  82      28.522  54.768  74.098  1.00  0.00           H
ATOM   1274  CB  ILE A  82      27.282  56.428  74.568  1.00  0.00           C
ATOM   1275  HB  ILE A  82      27.312  57.308  75.218  1.00  0.00           H
ATOM   1276  CG2 ILE A  82      26.872  56.928  73.158  1.00  0.00           C
ATOM   1277 HG21 ILE A  82      25.902  57.408  73.148  1.00  0.00           H
ATOM   1278 HG22 ILE A  82      27.552  57.718  72.818  1.00  0.00           H
ATOM   1279 HG23 ILE A  82      26.862  56.108  72.448  1.00  0.00           H
ATOM   1280  CG1 ILE A  82      26.092  55.638  75.188  1.00  0.00           C
ATOM   1281 HG12 ILE A  82      26.402  55.168  76.118  1.00  0.00           H
ATOM   1282 HG13 ILE A  82      25.262  56.318  75.428  1.00  0.00           H
ATOM   1283  CD1 ILE A  82      25.442  54.478  74.358  1.00  0.00           C
ATOM   1284 HD11 ILE A  82      25.072  54.898  73.418  1.00  0.00           H
ATOM   1285 HD12 ILE A  82      26.152  53.668  74.198  1.00  0.00           H
ATOM   1286 HD13 ILE A  82      24.632  54.018  74.918  1.00  0.00           H
ATOM   1287  C   ILE A  82      29.602  56.698  73.938  1.00  0.00           C
ATOM   1288  O   ILE A  82      29.822  56.528  72.698  1.00  0.00           O
ATOM   1289  N   ILE A  83      30.172  57.698  74.648  1.00  0.00           N
ATOM   1290  H   ILE A  83      29.912  57.828  75.618  1.00  0.00           H
ATOM   1291  CA  ILE A  83      31.202  58.548  74.158  1.00  0.00           C
ATOM   1292  HA  ILE A  83      30.892  59.088  73.268  1.00  0.00           H
ATOM   1293  CB  ILE A  83      31.382  59.708  75.198  1.00  0.00           C
ATOM   1294  HB  ILE A  83      31.482  59.228  76.178  1.00  0.00           H
ATOM   1295  CG2 ILE A  83      32.652  60.458  74.988  1.00  0.00           C
ATOM   1296 HG21 ILE A  83      32.872  61.318  75.618  1.00  0.00           H
ATOM   1297 HG22 ILE A  83      33.522  59.808  75.058  1.00  0.00           H
ATOM   1298 HG23 ILE A  83      32.732  60.848  73.968  1.00  0.00           H
ATOM   1299  CG1 ILE A  83      30.202  60.658  75.208  1.00  0.00           C
ATOM   1300 HG12 ILE A  83      30.302  61.408  74.418  1.00  0.00           H
ATOM   1301 HG13 ILE A  83      29.242  60.198  74.978  1.00  0.00           H
ATOM   1302  CD1 ILE A  83      30.002  61.368  76.548  1.00  0.00           C
ATOM   1303 HD11 ILE A  83      29.152  62.048  76.578  1.00  0.00           H
ATOM   1304 HD12 ILE A  83      29.742  60.608  77.288  1.00  0.00           H
ATOM   1305 HD13 ILE A  83      30.952  61.848  76.788  1.00  0.00           H
ATOM   1306  C   ILE A  83      32.472  57.828  73.668  1.00  0.00           C
ATOM   1307  O   ILE A  83      32.742  58.078  72.498  1.00  0.00           O
ATOM   1308  N   PHE A  84      33.092  56.938  74.448  1.00  0.00           N
ATOM   1309  H   PHE A  84      32.592  56.698  75.298  1.00  0.00           H
ATOM   1310  CA  PHE A  84      34.282  56.158  74.038  1.00  0.00           C
ATOM   1311  HA  PHE A  84      35.032  56.908  73.798  1.00  0.00           H
ATOM   1312  CB  PHE A  84      34.862  55.368  75.148  1.00  0.00           C
ATOM   1313  HB2 PHE A  84      34.102  54.598  75.328  1.00  0.00           H
ATOM   1314  HB3 PHE A  84      35.792  54.888  74.858  1.00  0.00           H
ATOM   1315  CG  PHE A  84      35.092  56.118  76.428  1.00  0.00           C
ATOM   1316  CD1 PHE A  84      34.812  55.508  77.708  1.00  0.00           C
ATOM   1317  HD1 PHE A  84      34.312  54.548  77.728  1.00  0.00           H
ATOM   1318  CE1 PHE A  84      35.022  56.138  78.948  1.00  0.00           C
ATOM   1319  HE1 PHE A  84      34.872  55.598  79.878  1.00  0.00           H
ATOM   1320  CZ  PHE A  84      35.472  57.578  78.948  1.00  0.00           C
ATOM   1321  HZ  PHE A  84      35.582  58.098  79.878  1.00  0.00           H
ATOM   1322  CE2 PHE A  84      35.672  58.178  77.678  1.00  0.00           C
ATOM   1323  HE2 PHE A  84      36.052  59.188  77.678  1.00  0.00           H
ATOM   1324  CD2 PHE A  84      35.512  57.448  76.428  1.00  0.00           C
ATOM   1325  HD2 PHE A  84      35.772  57.908  75.488  1.00  0.00           H
ATOM   1326  C   PHE A  84      34.012  55.308  72.748  1.00  0.00           C
ATOM   1327  O   PHE A  84      34.802  55.168  71.768  1.00  0.00           O
ATOM   1328  N   VAL A  85      32.772  54.708  72.728  1.00  0.00           N
ATOM   1329  H   VAL A  85      32.132  55.028  73.428  1.00  0.00           H
ATOM   1330  CA  VAL A  85      32.262  53.988  71.588  1.00  0.00           C
ATOM   1331  HA  VAL A  85      33.072  53.368  71.188  1.00  0.00           H
ATOM   1332  CB  VAL A  85      31.092  52.948  71.938  1.00  0.00           C
ATOM   1333  HB  VAL A  85      30.232  53.498  72.328  1.00  0.00           H
ATOM   1334  CG1 VAL A  85      30.532  52.208  70.678  1.00  0.00           C
ATOM   1335 HG11 VAL A  85      30.232  52.998  69.998  1.00  0.00           H
ATOM   1336 HG12 VAL A  85      31.292  51.548  70.258  1.00  0.00           H
ATOM   1337 HG13 VAL A  85      29.702  51.558  70.938  1.00  0.00           H
ATOM   1338  CG2 VAL A  85      31.312  51.968  73.118  1.00  0.00           C
ATOM   1339 HG21 VAL A  85      31.602  52.558  73.988  1.00  0.00           H
ATOM   1340 HG22 VAL A  85      30.372  51.558  73.488  1.00  0.00           H
ATOM   1341 HG23 VAL A  85      31.972  51.128  72.918  1.00  0.00           H
ATOM   1342  C   VAL A  85      32.092  54.938  70.358  1.00  0.00           C
ATOM   1343  O   VAL A  85      32.332  54.478  69.218  1.00  0.00           O
ATOM   1344  N   SER A  86      31.642  56.188  70.498  1.00  0.00           N
ATOM   1345  H   SER A  86      31.342  56.508  71.408  1.00  0.00           H
ATOM   1346  CA  SER A  86      31.532  57.218  69.418  1.00  0.00           C
ATOM   1347  HA  SER A  86      31.012  56.728  68.588  1.00  0.00           H
ATOM   1348  CB  SER A  86      30.712  58.378  69.828  1.00  0.00           C
ATOM   1349  HB2 SER A  86      31.272  58.768  70.668  1.00  0.00           H
ATOM   1350  HB3 SER A  86      30.572  59.168  69.098  1.00  0.00           H
ATOM   1351  OG  SER A  86      29.402  58.028  70.298  1.00  0.00           O
ATOM   1352  HG  SER A  86      29.432  57.348  70.968  1.00  0.00           H
ATOM   1353  C   SER A  86      32.842  57.628  68.768  1.00  0.00           C
ATOM   1354  O   SER A  86      32.852  57.978  67.578  1.00  0.00           O
ATOM   1355  N   VAL A  87      33.992  57.488  69.418  1.00  0.00           N
ATOM   1356  H   VAL A  87      33.882  57.278  70.398  1.00  0.00           H
ATOM   1357  CA  VAL A  87      35.312  57.748  68.808  1.00  0.00           C
ATOM   1358  HA  VAL A  87      35.182  58.798  68.558  1.00  0.00           H
ATOM   1359  CB  VAL A  87      36.462  57.538  69.838  1.00  0.00           C
ATOM   1360  HB  VAL A  87      36.432  56.468  70.048  1.00  0.00           H
ATOM   1361  CG1 VAL A  87      37.902  57.808  69.278  1.00  0.00           C
ATOM   1362 HG11 VAL A  87      37.792  58.738  68.728  1.00  0.00           H
ATOM   1363 HG12 VAL A  87      38.652  57.938  70.058  1.00  0.00           H
ATOM   1364 HG13 VAL A  87      38.292  56.988  68.668  1.00  0.00           H
ATOM   1365  CG2 VAL A  87      36.272  58.388  71.118  1.00  0.00           C
ATOM   1366 HG21 VAL A  87      36.772  57.928  71.968  1.00  0.00           H
ATOM   1367 HG22 VAL A  87      36.672  59.388  70.928  1.00  0.00           H
ATOM   1368 HG23 VAL A  87      35.242  58.548  71.428  1.00  0.00           H
ATOM   1369  C   VAL A  87      35.652  56.988  67.468  1.00  0.00           C
ATOM   1370  O   VAL A  87      35.852  57.698  66.478  1.00  0.00           O
ATOM   1371  N   PRO A  88      35.532  55.678  67.348  1.00  0.00           N
ATOM   1372  CD  PRO A  88      35.752  54.718  68.408  1.00  0.00           C
ATOM   1373  HD2 PRO A  88      35.082  54.928  69.238  1.00  0.00           H
ATOM   1374  HD3 PRO A  88      36.812  54.568  68.608  1.00  0.00           H
ATOM   1375  CG  PRO A  88      35.262  53.378  67.798  1.00  0.00           C
ATOM   1376  HG2 PRO A  88      34.202  53.288  68.018  1.00  0.00           H
ATOM   1377  HG3 PRO A  88      35.682  52.458  68.198  1.00  0.00           H
ATOM   1378  CB  PRO A  88      35.422  53.448  66.328  1.00  0.00           C
ATOM   1379  HB2 PRO A  88      34.552  52.978  65.868  1.00  0.00           H
ATOM   1380  HB3 PRO A  88      36.312  52.948  65.958  1.00  0.00           H
ATOM   1381  CA  PRO A  88      35.642  54.898  66.048  1.00  0.00           C
ATOM   1382  HA  PRO A  88      36.672  55.068  65.728  1.00  0.00           H
ATOM   1383  C   PRO A  88      34.732  55.408  64.908  1.00  0.00           C
ATOM   1384  O   PRO A  88      35.162  55.298  63.788  1.00  0.00           O
ATOM   1385  N   THR A  89      33.522  55.898  65.258  1.00  0.00           N
ATOM   1386  H   THR A  89      33.352  55.898  66.248  1.00  0.00           H
ATOM   1387  CA  THR A  89      32.612  56.558  64.308  1.00  0.00           C
ATOM   1388  HA  THR A  89      32.522  55.998  63.378  1.00  0.00           H
ATOM   1389  CB  THR A  89      31.112  56.508  64.738  1.00  0.00           C
ATOM   1390  HB  THR A  89      31.002  56.728  65.798  1.00  0.00           H
ATOM   1391  CG2 THR A  89      30.282  57.478  63.918  1.00  0.00           C
ATOM   1392 HG21 THR A  89      29.262  57.438  64.278  1.00  0.00           H
ATOM   1393 HG22 THR A  89      30.622  58.508  64.058  1.00  0.00           H
ATOM   1394 HG23 THR A  89      30.332  57.128  62.888  1.00  0.00           H
ATOM   1395  OG1 THR A  89      30.662  55.188  64.528  1.00  0.00           O
ATOM   1396  HG1 THR A  89      30.752  54.828  65.408  1.00  0.00           H
ATOM   1397  C   THR A  89      33.032  57.938  63.908  1.00  0.00           C
ATOM   1398  O   THR A  89      33.142  58.208  62.708  1.00  0.00           O
ATOM   1399  N   LEU A  90      33.382  58.788  64.828  1.00  0.00           N
ATOM   1400  H   LEU A  90      33.132  58.538  65.778  1.00  0.00           H
ATOM   1401  CA  LEU A  90      33.732  60.198  64.508  1.00  0.00           C
ATOM   1402  HA  LEU A  90      32.922  60.608  63.908  1.00  0.00           H
ATOM   1403  CB  LEU A  90      33.732  61.118  65.808  1.00  0.00           C
ATOM   1404  HB2 LEU A  90      34.362  60.698  66.588  1.00  0.00           H
ATOM   1405  HB3 LEU A  90      34.292  62.008  65.528  1.00  0.00           H
ATOM   1406  CG  LEU A  90      32.342  61.458  66.478  1.00  0.00           C
ATOM   1407  HG  LEU A  90      31.822  60.498  66.448  1.00  0.00           H
ATOM   1408  CD1 LEU A  90      32.482  62.068  67.878  1.00  0.00           C
ATOM   1409 HD11 LEU A  90      32.992  63.028  67.788  1.00  0.00           H
ATOM   1410 HD12 LEU A  90      31.512  62.138  68.378  1.00  0.00           H
ATOM   1411 HD13 LEU A  90      33.122  61.438  68.488  1.00  0.00           H
ATOM   1412  CD2 LEU A  90      31.622  62.428  65.498  1.00  0.00           C
ATOM   1413 HD21 LEU A  90      32.192  63.308  65.198  1.00  0.00           H
ATOM   1414 HD22 LEU A  90      31.472  61.928  64.548  1.00  0.00           H
ATOM   1415 HD23 LEU A  90      30.702  62.818  65.948  1.00  0.00           H
ATOM   1416  C   LEU A  90      35.052  60.258  63.608  1.00  0.00           C
ATOM   1417  O   LEU A  90      35.042  60.858  62.568  1.00  0.00           O
ATOM   1418  N   LEU A  91      36.042  59.398  63.888  1.00  0.00           N
ATOM   1419  H   LEU A  91      35.892  58.898  64.748  1.00  0.00           H
ATOM   1420  CA  LEU A  91      37.272  59.148  63.068  1.00  0.00           C
ATOM   1421  HA  LEU A  91      37.922  60.018  63.008  1.00  0.00           H
ATOM   1422  CB  LEU A  91      38.192  58.108  63.788  1.00  0.00           C
ATOM   1423  HB2 LEU A  91      37.602  57.228  64.058  1.00  0.00           H
ATOM   1424  HB3 LEU A  91      39.002  57.848  63.108  1.00  0.00           H
ATOM   1425  CG  LEU A  91      38.782  58.768  65.098  1.00  0.00           C
ATOM   1426  HG  LEU A  91      37.942  59.138  65.688  1.00  0.00           H
ATOM   1427  CD1 LEU A  91      39.482  57.758  66.018  1.00  0.00           C
ATOM   1428 HD11 LEU A  91      40.482  57.398  65.758  1.00  0.00           H
ATOM   1429 HD12 LEU A  91      39.522  58.168  67.028  1.00  0.00           H
ATOM   1430 HD13 LEU A  91      38.812  56.908  66.048  1.00  0.00           H
ATOM   1431  CD2 LEU A  91      39.832  59.918  64.938  1.00  0.00           C
ATOM   1432 HD21 LEU A  91      39.372  60.708  64.338  1.00  0.00           H
ATOM   1433 HD22 LEU A  91      40.052  60.238  65.948  1.00  0.00           H
ATOM   1434 HD23 LEU A  91      40.732  59.538  64.458  1.00  0.00           H
ATOM   1435  C   LEU A  91      37.062  58.678  61.598  1.00  0.00           C
ATOM   1436  O   LEU A  91      37.762  59.048  60.658  1.00  0.00           O
ATOM   1437  N   TYR A  92      36.032  57.908  61.418  1.00  0.00           N
ATOM   1438  H   TYR A  92      35.562  57.618  62.268  1.00  0.00           H
ATOM   1439  CA  TYR A  92      35.592  57.328  60.168  1.00  0.00           C
ATOM   1440  HA  TYR A  92      36.482  56.998  59.628  1.00  0.00           H
ATOM   1441  CB  TYR A  92      34.702  56.088  60.398  1.00  0.00           C
ATOM   1442  HB2 TYR A  92      35.212  55.268  60.908  1.00  0.00           H
ATOM   1443  HB3 TYR A  92      33.822  56.388  60.978  1.00  0.00           H
ATOM   1444  CG  TYR A  92      34.172  55.508  59.128  1.00  0.00           C
ATOM   1445  CD1 TYR A  92      35.012  54.758  58.268  1.00  0.00           C
ATOM   1446  HD1 TYR A  92      36.062  54.578  58.428  1.00  0.00           H
ATOM   1447  CE1 TYR A  92      34.452  54.068  57.188  1.00  0.00           C
ATOM   1448  HE1 TYR A  92      35.092  53.458  56.578  1.00  0.00           H
ATOM   1449  CZ  TYR A  92      33.132  54.308  56.808  1.00  0.00           C
ATOM   1450  OH  TYR A  92      32.702  53.728  55.628  1.00  0.00           O
ATOM   1451  HH  TYR A  92      31.922  54.138  55.258  1.00  0.00           H
ATOM   1452  CE2 TYR A  92      32.342  55.268  57.538  1.00  0.00           C
ATOM   1453  HE2 TYR A  92      31.352  55.448  57.148  1.00  0.00           H
ATOM   1454  CD2 TYR A  92      32.882  55.828  58.668  1.00  0.00           C
ATOM   1455  HD2 TYR A  92      32.252  56.568  59.148  1.00  0.00           H
ATOM   1456  C   TYR A  92      34.922  58.318  59.198  1.00  0.00           C
ATOM   1457  O   TYR A  92      35.412  58.498  58.088  1.00  0.00           O
ATOM   1458  N   LEU A  93      33.892  58.978  59.728  1.00  0.00           N
ATOM   1459  H   LEU A  93      33.692  58.728  60.678  1.00  0.00           H
ATOM   1460  CA  LEU A  93      33.392  60.318  59.118  1.00  0.00           C
ATOM   1461  HA  LEU A  93      32.922  60.068  58.168  1.00  0.00           H
ATOM   1462  CB  LEU A  93      32.332  60.978  60.008  1.00  0.00           C
ATOM   1463  HB2 LEU A  93      32.692  61.208  61.018  1.00  0.00           H
ATOM   1464  HB3 LEU A  93      32.102  61.928  59.528  1.00  0.00           H
ATOM   1465  CG  LEU A  93      31.032  60.208  60.258  1.00  0.00           C
ATOM   1466  HG  LEU A  93      31.342  59.288  60.748  1.00  0.00           H
ATOM   1467  CD1 LEU A  93      30.072  60.968  61.208  1.00  0.00           C
ATOM   1468 HD11 LEU A  93      29.632  61.838  60.718  1.00  0.00           H
ATOM   1469 HD12 LEU A  93      29.272  60.358  61.618  1.00  0.00           H
ATOM   1470 HD13 LEU A  93      30.632  61.308  62.078  1.00  0.00           H
ATOM   1471  CD2 LEU A  93      30.172  59.878  59.018  1.00  0.00           C
ATOM   1472 HD21 LEU A  93      29.902  60.728  58.398  1.00  0.00           H
ATOM   1473 HD22 LEU A  93      30.722  59.258  58.308  1.00  0.00           H
ATOM   1474 HD23 LEU A  93      29.272  59.298  59.228  1.00  0.00           H
ATOM   1475  C   LEU A  93      34.602  61.268  58.828  1.00  0.00           C
ATOM   1476  O   LEU A  93      34.802  61.598  57.678  1.00  0.00           O
ATOM   1477  N   ALA A  94      35.402  61.618  59.848  1.00  0.00           N
ATOM   1478  H   ALA A  94      35.222  61.268  60.778  1.00  0.00           H
ATOM   1479  CA  ALA A  94      36.552  62.418  59.598  1.00  0.00           C
ATOM   1480  HA  ALA A  94      36.172  63.428  59.408  1.00  0.00           H
ATOM   1481  CB  ALA A  94      37.412  62.568  60.858  1.00  0.00           C
ATOM   1482  HB1 ALA A  94      37.742  61.628  61.288  1.00  0.00           H
ATOM   1483  HB2 ALA A  94      38.312  63.148  60.658  1.00  0.00           H
ATOM   1484  HB3 ALA A  94      36.912  63.108  61.668  1.00  0.00           H
ATOM   1485  C   ALA A  94      37.492  62.018  58.438  1.00  0.00           C
ATOM   1486  O   ALA A  94      37.942  62.938  57.678  1.00  0.00           O
ATOM   1487  N   HIE A  95      37.752  60.728  58.168  1.00  0.00           N
ATOM   1488  H   HIE A  95      37.552  60.038  58.878  1.00  0.00           H
ATOM   1489  CA  HIE A  95      38.502  60.288  56.928  1.00  0.00           C
ATOM   1490  HA  HIE A  95      39.512  60.698  56.968  1.00  0.00           H
ATOM   1491  CB  HIE A  95      38.802  58.788  56.948  1.00  0.00           C
ATOM   1492  HB2 HIE A  95      39.212  58.518  57.918  1.00  0.00           H
ATOM   1493  HB3 HIE A  95      37.782  58.408  56.868  1.00  0.00           H
ATOM   1494  CG  HIE A  95      39.732  58.358  55.768  1.00  0.00           C
ATOM   1495  ND1 HIE A  95      41.132  58.548  55.758  1.00  0.00           N
ATOM   1496  CE1 HIE A  95      41.502  58.238  54.548  1.00  0.00           C
ATOM   1497  HE1 HIE A  95      42.482  58.408  54.128  1.00  0.00           H
ATOM   1498  NE2 HIE A  95      40.472  57.838  53.818  1.00  0.00           N
ATOM   1499  HE2 HIE A  95      40.552  57.598  52.838  1.00  0.00           H
ATOM   1500  CD2 HIE A  95      39.332  57.928  54.538  1.00  0.00           C
ATOM   1501  HD2 HIE A  95      38.332  57.688  54.228  1.00  0.00           H
ATOM   1502  C   HIE A  95      37.982  60.728  55.538  1.00  0.00           C
ATOM   1503  O   HIE A  95      38.732  61.158  54.658  1.00  0.00           O
ATOM   1504  N   VAL A  96      36.622  60.778  55.408  1.00  0.00           N
ATOM   1505  H   VAL A  96      36.052  60.588  56.228  1.00  0.00           H
ATOM   1506  CA  VAL A  96      35.812  61.398  54.298  1.00  0.00           C
ATOM   1507  HA  VAL A  96      36.102  60.868  53.388  1.00  0.00           H
ATOM   1508  CB  VAL A  96      34.282  61.318  54.638  1.00  0.00           C
ATOM   1509  HB  VAL A  96      33.992  61.938  55.488  1.00  0.00           H
ATOM   1510  CG1 VAL A  96      33.452  62.058  53.508  1.00  0.00           C
ATOM   1511 HG11 VAL A  96      33.582  63.128  53.398  1.00  0.00           H
ATOM   1512 HG12 VAL A  96      33.782  61.578  52.588  1.00  0.00           H
ATOM   1513 HG13 VAL A  96      32.402  61.858  53.728  1.00  0.00           H
ATOM   1514  CG2 VAL A  96      33.802  59.908  54.888  1.00  0.00           C
ATOM   1515 HG21 VAL A  96      34.412  59.428  55.638  1.00  0.00           H
ATOM   1516 HG22 VAL A  96      32.842  59.898  55.408  1.00  0.00           H
ATOM   1517 HG23 VAL A  96      33.812  59.198  54.058  1.00  0.00           H
ATOM   1518  C   VAL A  96      36.282  62.838  54.098  1.00  0.00           C
ATOM   1519  O   VAL A  96      36.492  63.198  52.938  1.00  0.00           O
ATOM   1520  N   PHE A  97      36.242  63.618  55.148  1.00  0.00           N
ATOM   1521  H   PHE A  97      35.992  63.158  56.018  1.00  0.00           H
ATOM   1522  CA  PHE A  97      36.672  65.028  55.098  1.00  0.00           C
ATOM   1523  HA  PHE A  97      36.132  65.438  54.258  1.00  0.00           H
ATOM   1524  CB  PHE A  97      36.192  65.768  56.388  1.00  0.00           C
ATOM   1525  HB2 PHE A  97      36.582  65.308  57.298  1.00  0.00           H
ATOM   1526  HB3 PHE A  97      36.502  66.808  56.498  1.00  0.00           H
ATOM   1527  CG  PHE A  97      34.692  65.778  56.568  1.00  0.00           C
ATOM   1528  CD1 PHE A  97      34.022  65.318  57.768  1.00  0.00           C
ATOM   1529  HD1 PHE A  97      34.422  64.908  58.678  1.00  0.00           H
ATOM   1530  CE1 PHE A  97      32.642  65.428  57.898  1.00  0.00           C
ATOM   1531  HE1 PHE A  97      32.142  65.058  58.788  1.00  0.00           H
ATOM   1532  CZ  PHE A  97      31.902  66.168  56.958  1.00  0.00           C
ATOM   1533  HZ  PHE A  97      30.852  66.308  57.168  1.00  0.00           H
ATOM   1534  CE2 PHE A  97      32.552  66.698  55.778  1.00  0.00           C
ATOM   1535  HE2 PHE A  97      31.982  67.128  54.968  1.00  0.00           H
ATOM   1536  CD2 PHE A  97      33.932  66.468  55.618  1.00  0.00           C
ATOM   1537  HD2 PHE A  97      34.432  66.988  54.808  1.00  0.00           H
ATOM   1538  C   PHE A  97      38.142  65.328  54.838  1.00  0.00           C
ATOM   1539  O   PHE A  97      38.512  66.268  54.168  1.00  0.00           O
ATOM   1540  N   TYR A  98      39.072  64.478  55.418  1.00  0.00           N
ATOM   1541  H   TYR A  98      38.802  63.738  56.048  1.00  0.00           H
ATOM   1542  CA  TYR A  98      40.442  64.408  54.778  1.00  0.00           C
ATOM   1543  HA  TYR A  98      40.882  65.378  54.988  1.00  0.00           H
ATOM   1544  CB  TYR A  98      41.302  63.238  55.338  1.00  0.00           C
ATOM   1545  HB2 TYR A  98      41.092  62.258  54.908  1.00  0.00           H
ATOM   1546  HB3 TYR A  98      42.352  63.428  55.098  1.00  0.00           H
ATOM   1547  CG  TYR A  98      41.362  62.978  56.838  1.00  0.00           C
ATOM   1548  CD1 TYR A  98      40.842  63.888  57.828  1.00  0.00           C
ATOM   1549  HD1 TYR A  98      40.422  64.828  57.488  1.00  0.00           H
ATOM   1550  CE1 TYR A  98      40.742  63.558  59.218  1.00  0.00           C
ATOM   1551  HE1 TYR A  98      40.192  64.248  59.838  1.00  0.00           H
ATOM   1552  CZ  TYR A  98      41.212  62.308  59.668  1.00  0.00           C
ATOM   1553  OH  TYR A  98      41.002  61.928  60.938  1.00  0.00           O
ATOM   1554  HH  TYR A  98      40.892  60.968  60.958  1.00  0.00           H
ATOM   1555  CE2 TYR A  98      41.832  61.468  58.758  1.00  0.00           C
ATOM   1556  HE2 TYR A  98      42.212  60.478  58.918  1.00  0.00           H
ATOM   1557  CD2 TYR A  98      41.872  61.808  57.368  1.00  0.00           C
ATOM   1558  HD2 TYR A  98      42.162  61.008  56.698  1.00  0.00           H
ATOM   1559  C   TYR A  98      40.422  64.428  53.198  1.00  0.00           C
ATOM   1560  O   TYR A  98      41.082  65.248  52.568  1.00  0.00           O
ATOM   1561  N   VAL A  99      39.742  63.448  52.558  1.00  0.00           N
ATOM   1562  H   VAL A  99      39.292  62.768  53.148  1.00  0.00           H
ATOM   1563  CA  VAL A  99      39.952  63.048  51.098  1.00  0.00           C
ATOM   1564  HA  VAL A  99      40.942  63.398  50.828  1.00  0.00           H
ATOM   1565  CB  VAL A  99      39.882  61.508  50.878  1.00  0.00           C
ATOM   1566  HB  VAL A  99      38.842  61.178  50.928  1.00  0.00           H
ATOM   1567  CG1 VAL A  99      40.452  61.058  49.488  1.00  0.00           C
ATOM   1568 HG11 VAL A  99      41.512  61.278  49.428  1.00  0.00           H
ATOM   1569 HG12 VAL A  99      40.312  59.978  49.358  1.00  0.00           H
ATOM   1570 HG13 VAL A  99      39.982  61.548  48.638  1.00  0.00           H
ATOM   1571  CG2 VAL A  99      40.702  60.648  51.948  1.00  0.00           C
ATOM   1572 HG21 VAL A  99      40.452  61.058  52.928  1.00  0.00           H
ATOM   1573 HG22 VAL A  99      40.282  59.648  51.938  1.00  0.00           H
ATOM   1574 HG23 VAL A  99      41.772  60.708  51.778  1.00  0.00           H
ATOM   1575  C   VAL A  99      39.032  63.838  50.228  1.00  0.00           C
ATOM   1576  O   VAL A  99      39.382  64.078  49.088  1.00  0.00           O
ATOM   1577  N   MET A 100      37.922  64.428  50.698  1.00  0.00           N
ATOM   1578  H   MET A 100      37.642  64.108  51.618  1.00  0.00           H
ATOM   1579  CA  MET A 100      37.172  65.528  50.118  1.00  0.00           C
ATOM   1580  HA  MET A 100      36.772  65.218  49.148  1.00  0.00           H
ATOM   1581  CB  MET A 100      35.992  65.778  50.928  1.00  0.00           C
ATOM   1582  HB2 MET A 100      35.542  64.798  51.108  1.00  0.00           H
ATOM   1583  HB3 MET A 100      36.152  66.298  51.868  1.00  0.00           H
ATOM   1584  CG  MET A 100      34.932  66.658  50.178  1.00  0.00           C
ATOM   1585  HG2 MET A 100      35.302  67.558  49.698  1.00  0.00           H
ATOM   1586  HG3 MET A 100      34.442  66.118  49.368  1.00  0.00           H
ATOM   1587  SD  MET A 100      33.652  67.408  51.168  1.00  0.00           S
ATOM   1588  CE  MET A 100      32.512  68.188  49.808  1.00  0.00           C
ATOM   1589  HE1 MET A 100      32.922  69.028  49.248  1.00  0.00           H
ATOM   1590  HE2 MET A 100      32.322  67.378  49.108  1.00  0.00           H
ATOM   1591  HE3 MET A 100      31.572  68.558  50.218  1.00  0.00           H
ATOM   1592  C   MET A 100      38.032  66.768  49.998  1.00  0.00           C
ATOM   1593  O   MET A 100      38.132  67.358  48.948  1.00  0.00           O
ATOM   1594  N   ARG A 101      38.702  67.168  51.098  1.00  0.00           N
ATOM   1595  H   ARG A 101      38.802  66.538  51.878  1.00  0.00           H
ATOM   1596  CA  ARG A 101      39.582  68.328  51.118  1.00  0.00           C
ATOM   1597  HA  ARG A 101      38.972  69.128  50.718  1.00  0.00           H
ATOM   1598  CB  ARG A 101      39.912  68.708  52.598  1.00  0.00           C
ATOM   1599  HB2 ARG A 101      38.972  68.798  53.138  1.00  0.00           H
ATOM   1600  HB3 ARG A 101      40.522  67.898  53.008  1.00  0.00           H
ATOM   1601  CG  ARG A 101      40.642  70.098  52.708  1.00  0.00           C
ATOM   1602  HG2 ARG A 101      41.132  70.188  53.678  1.00  0.00           H
ATOM   1603  HG3 ARG A 101      41.502  70.128  52.028  1.00  0.00           H
ATOM   1604  CD  ARG A 101      39.622  71.358  52.668  1.00  0.00           C
ATOM   1605  HD2 ARG A 101      38.592  71.048  52.828  1.00  0.00           H
ATOM   1606  HD3 ARG A 101      39.792  71.968  53.548  1.00  0.00           H
ATOM   1607  NE  ARG A 101      39.782  72.098  51.338  1.00  0.00           N
ATOM   1608  HE  ARG A 101      38.952  72.238  50.778  1.00  0.00           H
ATOM   1609  CZ  ARG A 101      40.852  72.658  50.828  1.00  0.00           C
ATOM   1610  NH1 ARG A 101      42.002  72.518  51.398  1.00  0.00           N
ATOM   1611 HH11 ARG A 101      42.032  72.408  52.398  1.00  0.00           H
ATOM   1612 HH12 ARG A 101      42.752  73.088  51.028  1.00  0.00           H
ATOM   1613  NH2 ARG A 101      40.802  73.268  49.648  1.00  0.00           N
ATOM   1614 HH21 ARG A 101      39.892  73.368  49.228  1.00  0.00           H
ATOM   1615 HH22 ARG A 101      41.592  73.728  49.228  1.00  0.00           H
ATOM   1616  C   ARG A 101      40.802  68.218  50.118  1.00  0.00           C
ATOM   1617  O   ARG A 101      41.032  69.158  49.378  1.00  0.00           O
ATOM   1618  N   LYS A 102      41.452  67.008  50.198  1.00  0.00           N
ATOM   1619  H   LYS A 102      41.282  66.408  50.998  1.00  0.00           H
ATOM   1620  CA  LYS A 102      42.412  66.568  49.198  1.00  0.00           C
ATOM   1621  HA  LYS A 102      43.222  67.288  49.308  1.00  0.00           H
ATOM   1622  CB  LYS A 102      43.072  65.218  49.518  1.00  0.00           C
ATOM   1623  HB2 LYS A 102      43.542  65.258  50.508  1.00  0.00           H
ATOM   1624  HB3 LYS A 102      42.292  64.458  49.518  1.00  0.00           H
ATOM   1625  CG  LYS A 102      44.152  64.728  48.548  1.00  0.00           C
ATOM   1626  HG2 LYS A 102      44.362  63.698  48.848  1.00  0.00           H
ATOM   1627  HG3 LYS A 102      43.692  64.748  47.568  1.00  0.00           H
ATOM   1628  CD  LYS A 102      45.412  65.548  48.458  1.00  0.00           C
ATOM   1629  HD2 LYS A 102      46.112  65.008  47.818  1.00  0.00           H
ATOM   1630  HD3 LYS A 102      45.252  66.488  47.918  1.00  0.00           H
ATOM   1631  CE  LYS A 102      46.122  65.838  49.848  1.00  0.00           C
ATOM   1632  HE2 LYS A 102      45.472  66.488  50.438  1.00  0.00           H
ATOM   1633  HE3 LYS A 102      46.182  64.868  50.338  1.00  0.00           H
ATOM   1634  NZ  LYS A 102      47.512  66.388  49.768  1.00  0.00           N
ATOM   1635  HZ1 LYS A 102      47.972  66.238  50.658  1.00  0.00           H
ATOM   1636  HZ2 LYS A 102      47.942  65.808  49.068  1.00  0.00           H
ATOM   1637  HZ3 LYS A 102      47.652  67.318  49.398  1.00  0.00           H
ATOM   1638  C   LYS A 102      41.912  66.608  47.738  1.00  0.00           C
ATOM   1639  O   LYS A 102      42.652  67.188  46.908  1.00  0.00           O
ATOM   1640  N   GLU A 103      40.702  66.068  47.378  1.00  0.00           N
ATOM   1641  H   GLU A 103      40.172  65.598  48.098  1.00  0.00           H
ATOM   1642  CA  GLU A 103      40.122  66.118  46.068  1.00  0.00           C
ATOM   1643  HA  GLU A 103      40.692  65.538  45.348  1.00  0.00           H
ATOM   1644  CB  GLU A 103      38.792  65.328  46.138  1.00  0.00           C
ATOM   1645  HB2 GLU A 103      38.982  64.418  46.698  1.00  0.00           H
ATOM   1646  HB3 GLU A 103      38.102  65.848  46.798  1.00  0.00           H
ATOM   1647  CG  GLU A 103      38.142  64.928  44.778  1.00  0.00           C
ATOM   1648  HG2 GLU A 103      38.872  64.458  44.118  1.00  0.00           H
ATOM   1649  HG3 GLU A 103      37.432  64.128  44.988  1.00  0.00           H
ATOM   1650  CD  GLU A 103      37.372  66.038  44.048  1.00  0.00           C
ATOM   1651  OE1 GLU A 103      36.622  66.748  44.738  1.00  0.00           O
ATOM   1652  OE2 GLU A 103      37.462  66.138  42.748  1.00  0.00           O
ATOM   1653  C   GLU A 103      39.932  67.608  45.588  1.00  0.00           C
ATOM   1654  O   GLU A 103      40.342  67.878  44.448  1.00  0.00           O
ATOM   1655  N   GLU A 104      39.342  68.428  46.498  1.00  0.00           N
ATOM   1656  H   GLU A 104      39.022  68.028  47.368  1.00  0.00           H
ATOM   1657  CA  GLU A 104      39.222  69.918  46.248  1.00  0.00           C
ATOM   1658  HA  GLU A 104      38.552  70.058  45.398  1.00  0.00           H
ATOM   1659  CB  GLU A 104      38.582  70.618  47.488  1.00  0.00           C
ATOM   1660  HB2 GLU A 104      37.862  69.948  47.948  1.00  0.00           H
ATOM   1661  HB3 GLU A 104      39.412  70.828  48.178  1.00  0.00           H
ATOM   1662  CG  GLU A 104      37.782  71.858  47.088  1.00  0.00           C
ATOM   1663  HG2 GLU A 104      38.262  72.358  46.248  1.00  0.00           H
ATOM   1664  HG3 GLU A 104      36.802  71.578  46.688  1.00  0.00           H
ATOM   1665  CD  GLU A 104      37.652  72.888  48.198  1.00  0.00           C
ATOM   1666  OE1 GLU A 104      37.972  72.688  49.398  1.00  0.00           O
ATOM   1667  OE2 GLU A 104      37.332  74.058  47.848  1.00  0.00           O
ATOM   1668  C   GLU A 104      40.592  70.598  45.978  1.00  0.00           C
ATOM   1669  O   GLU A 104      40.742  71.288  45.008  1.00  0.00           O
ATOM   1670  N   LYS A 105      41.632  70.298  46.818  1.00  0.00           N
ATOM   1671  H   LYS A 105      41.312  69.958  47.718  1.00  0.00           H
ATOM   1672  CA  LYS A 105      42.952  70.948  46.748  1.00  0.00           C
ATOM   1673  HA  LYS A 105      42.782  72.028  46.658  1.00  0.00           H
ATOM   1674  CB  LYS A 105      43.772  70.778  47.988  1.00  0.00           C
ATOM   1675  HB2 LYS A 105      43.122  70.668  48.868  1.00  0.00           H
ATOM   1676  HB3 LYS A 105      44.462  69.928  47.938  1.00  0.00           H
ATOM   1677  CG  LYS A 105      44.652  71.948  48.398  1.00  0.00           C
ATOM   1678  HG2 LYS A 105      45.202  72.358  47.548  1.00  0.00           H
ATOM   1679  HG3 LYS A 105      44.012  72.768  48.748  1.00  0.00           H
ATOM   1680  CD  LYS A 105      45.552  71.588  49.578  1.00  0.00           C
ATOM   1681  HD2 LYS A 105      44.942  71.218  50.408  1.00  0.00           H
ATOM   1682  HD3 LYS A 105      46.172  70.718  49.358  1.00  0.00           H
ATOM   1683  CE  LYS A 105      46.372  72.798  49.958  1.00  0.00           C
ATOM   1684  HE2 LYS A 105      47.122  72.908  49.168  1.00  0.00           H
ATOM   1685  HE3 LYS A 105      45.822  73.718  50.118  1.00  0.00           H
ATOM   1686  NZ  LYS A 105      47.112  72.618  51.268  1.00  0.00           N
ATOM   1687  HZ1 LYS A 105      46.462  72.478  52.028  1.00  0.00           H
ATOM   1688  HZ2 LYS A 105      47.522  71.688  51.228  1.00  0.00           H
ATOM   1689  HZ3 LYS A 105      47.852  73.218  51.598  1.00  0.00           H
ATOM   1690  C   LYS A 105      43.702  70.498  45.448  1.00  0.00           C
ATOM   1691  O   LYS A 105      44.262  71.338  44.808  1.00  0.00           O
ATOM   1692  N   LEU A 106      43.682  69.158  45.128  1.00  0.00           N
ATOM   1693  H   LEU A 106      43.142  68.598  45.758  1.00  0.00           H
ATOM   1694  CA  LEU A 106      44.192  68.588  43.868  1.00  0.00           C
ATOM   1695  HA  LEU A 106      45.272  68.718  43.828  1.00  0.00           H
ATOM   1696  CB  LEU A 106      43.932  67.018  43.698  1.00  0.00           C
ATOM   1697  HB2 LEU A 106      42.922  66.898  44.098  1.00  0.00           H
ATOM   1698  HB3 LEU A 106      44.092  66.668  42.678  1.00  0.00           H
ATOM   1699  CG  LEU A 106      44.702  66.088  44.498  1.00  0.00           C
ATOM   1700  HG  LEU A 106      44.352  66.148  45.528  1.00  0.00           H
ATOM   1701  CD1 LEU A 106      44.372  64.658  44.068  1.00  0.00           C
ATOM   1702 HD11 LEU A 106      44.582  64.418  43.028  1.00  0.00           H
ATOM   1703 HD12 LEU A 106      44.882  63.898  44.678  1.00  0.00           H
ATOM   1704 HD13 LEU A 106      43.292  64.498  44.178  1.00  0.00           H
ATOM   1705  CD2 LEU A 106      46.182  66.278  44.468  1.00  0.00           C
ATOM   1706 HD21 LEU A 106      46.522  67.198  44.938  1.00  0.00           H
ATOM   1707 HD22 LEU A 106      46.682  65.458  44.968  1.00  0.00           H
ATOM   1708 HD23 LEU A 106      46.592  66.328  43.458  1.00  0.00           H
ATOM   1709  C   LEU A 106      43.472  69.158  42.628  1.00  0.00           C
ATOM   1710  O   LEU A 106      44.272  69.558  41.728  1.00  0.00           O
ATOM   1711  N   ASN A 107      42.142  69.318  42.558  1.00  0.00           N
ATOM   1712  H   ASN A 107      41.602  68.848  43.268  1.00  0.00           H
ATOM   1713  CA  ASN A 107      41.472  69.918  41.358  1.00  0.00           C
ATOM   1714  HA  ASN A 107      41.832  69.338  40.508  1.00  0.00           H
ATOM   1715  CB  ASN A 107      39.962  69.648  41.508  1.00  0.00           C
ATOM   1716  HB2 ASN A 107      39.812  68.568  41.558  1.00  0.00           H
ATOM   1717  HB3 ASN A 107      39.612  70.118  42.428  1.00  0.00           H
ATOM   1718  CG  ASN A 107      39.102  69.878  40.238  1.00  0.00           C
ATOM   1719  OD1 ASN A 107      38.002  70.378  40.338  1.00  0.00           O
ATOM   1720  ND2 ASN A 107      39.522  69.438  39.088  1.00  0.00           N
ATOM   1721 HD21 ASN A 107      39.002  69.738  38.278  1.00  0.00           H
ATOM   1722 HD22 ASN A 107      40.472  69.098  39.018  1.00  0.00           H
ATOM   1723  C   ASN A 107      41.752  71.458  41.188  1.00  0.00           C
ATOM   1724  O   ASN A 107      41.872  71.858  40.048  1.00  0.00           O
ATOM   1725  N   LYS A 108      41.832  72.258  42.288  1.00  0.00           N
ATOM   1726  H   LYS A 108      41.592  71.858  43.188  1.00  0.00           H
ATOM   1727  CA  LYS A 108      42.432  73.568  42.218  1.00  0.00           C
ATOM   1728  HA  LYS A 108      41.852  74.178  41.528  1.00  0.00           H
ATOM   1729  CB  LYS A 108      42.292  74.168  43.628  1.00  0.00           C
ATOM   1730  HB2 LYS A 108      41.262  74.178  43.998  1.00  0.00           H
ATOM   1731  HB3 LYS A 108      42.792  73.548  44.368  1.00  0.00           H
ATOM   1732  CG  LYS A 108      42.872  75.628  43.638  1.00  0.00           C
ATOM   1733  HG2 LYS A 108      42.622  76.078  44.598  1.00  0.00           H
ATOM   1734  HG3 LYS A 108      43.952  75.648  43.498  1.00  0.00           H
ATOM   1735  CD  LYS A 108      42.302  76.558  42.558  1.00  0.00           C
ATOM   1736  HD2 LYS A 108      42.442  76.188  41.538  1.00  0.00           H
ATOM   1737  HD3 LYS A 108      41.232  76.758  42.668  1.00  0.00           H
ATOM   1738  CE  LYS A 108      42.902  77.908  42.478  1.00  0.00           C
ATOM   1739  HE2 LYS A 108      42.092  78.608  42.308  1.00  0.00           H
ATOM   1740  HE3 LYS A 108      43.482  78.178  43.368  1.00  0.00           H
ATOM   1741  NZ  LYS A 108      43.942  77.968  41.388  1.00  0.00           N
ATOM   1742  HZ1 LYS A 108      44.352  78.878  41.278  1.00  0.00           H
ATOM   1743  HZ2 LYS A 108      44.772  77.418  41.558  1.00  0.00           H
ATOM   1744  HZ3 LYS A 108      43.552  77.668  40.498  1.00  0.00           H
ATOM   1745  C   LYS A 108      43.892  73.488  41.718  1.00  0.00           C
ATOM   1746  O   LYS A 108      44.382  74.368  40.988  1.00  0.00           O
ATOM   1747  N   LYS A 109      44.732  72.488  42.088  1.00  0.00           N
ATOM   1748  H   LYS A 109      44.312  71.838  42.748  1.00  0.00           H
ATOM   1749  CA  LYS A 109      46.182  72.298  41.708  1.00  0.00           C
ATOM   1750  HA  LYS A 109      46.702  73.238  41.908  1.00  0.00           H
ATOM   1751  CB  LYS A 109      46.822  71.138  42.508  1.00  0.00           C
ATOM   1752  HB2 LYS A 109      46.312  71.148  43.468  1.00  0.00           H
ATOM   1753  HB3 LYS A 109      46.472  70.168  42.138  1.00  0.00           H
ATOM   1754  CG  LYS A 109      48.352  71.098  42.618  1.00  0.00           C
ATOM   1755  HG2 LYS A 109      48.612  70.298  43.318  1.00  0.00           H
ATOM   1756  HG3 LYS A 109      48.792  70.788  41.678  1.00  0.00           H
ATOM   1757  CD  LYS A 109      49.042  72.418  43.118  1.00  0.00           C
ATOM   1758  HD2 LYS A 109      48.892  73.228  42.408  1.00  0.00           H
ATOM   1759  HD3 LYS A 109      48.592  72.738  44.048  1.00  0.00           H
ATOM   1760  CE  LYS A 109      50.552  72.388  43.288  1.00  0.00           C
ATOM   1761  HE2 LYS A 109      50.772  73.388  43.668  1.00  0.00           H
ATOM   1762  HE3 LYS A 109      50.802  71.678  44.078  1.00  0.00           H
ATOM   1763  NZ  LYS A 109      51.322  71.978  42.118  1.00  0.00           N
ATOM   1764  HZ1 LYS A 109      50.922  72.388  41.288  1.00  0.00           H
ATOM   1765  HZ2 LYS A 109      52.242  72.348  42.308  1.00  0.00           H
ATOM   1766  HZ3 LYS A 109      51.442  70.988  41.988  1.00  0.00           H
ATOM   1767  C   LYS A 109      46.292  72.028  40.198  1.00  0.00           C
ATOM   1768  O   LYS A 109      47.132  72.628  39.538  1.00  0.00           O
ATOM   1769  N   GLU A 110      45.462  71.148  39.708  1.00  0.00           N
ATOM   1770  H   GLU A 110      44.752  70.888  40.378  1.00  0.00           H
ATOM   1771  CA  GLU A 110      45.292  70.998  38.298  1.00  0.00           C
ATOM   1772  HA  GLU A 110      46.252  70.768  37.828  1.00  0.00           H
ATOM   1773  CB  GLU A 110      44.262  69.898  37.978  1.00  0.00           C
ATOM   1774  HB2 GLU A 110      43.362  70.218  38.498  1.00  0.00           H
ATOM   1775  HB3 GLU A 110      44.162  69.908  36.898  1.00  0.00           H
ATOM   1776  CG  GLU A 110      44.522  68.448  38.378  1.00  0.00           C
ATOM   1777  HG2 GLU A 110      45.412  68.028  37.918  1.00  0.00           H
ATOM   1778  HG3 GLU A 110      44.582  68.438  39.468  1.00  0.00           H
ATOM   1779  CD  GLU A 110      43.232  67.598  38.028  1.00  0.00           C
ATOM   1780  OE1 GLU A 110      43.292  66.588  37.308  1.00  0.00           O
ATOM   1781  OE2 GLU A 110      42.152  67.878  38.548  1.00  0.00           O
ATOM   1782  C   GLU A 110      44.822  72.288  37.578  1.00  0.00           C
ATOM   1783  O   GLU A 110      45.422  72.668  36.508  1.00  0.00           O
ATOM   1784  N   GLU A 111      43.842  73.048  38.098  1.00  0.00           N
ATOM   1785  H   GLU A 111      43.482  72.868  39.028  1.00  0.00           H
ATOM   1786  CA  GLU A 111      43.282  74.228  37.438  1.00  0.00           C
ATOM   1787  HA  GLU A 111      42.892  73.898  36.468  1.00  0.00           H
ATOM   1788  CB  GLU A 111      42.062  74.738  38.258  1.00  0.00           C
ATOM   1789  HB2 GLU A 111      41.422  73.858  38.308  1.00  0.00           H
ATOM   1790  HB3 GLU A 111      42.452  74.888  39.268  1.00  0.00           H
ATOM   1791  CG  GLU A 111      41.182  76.028  37.888  1.00  0.00           C
ATOM   1792  HG2 GLU A 111      40.972  75.888  36.828  1.00  0.00           H
ATOM   1793  HG3 GLU A 111      40.312  76.008  38.548  1.00  0.00           H
ATOM   1794  CD  GLU A 111      41.892  77.368  38.088  1.00  0.00           C
ATOM   1795  OE1 GLU A 111      41.792  78.338  37.318  1.00  0.00           O
ATOM   1796  OE2 GLU A 111      42.572  77.528  39.158  1.00  0.00           O
ATOM   1797  C   GLU A 111      44.272  75.338  37.208  1.00  0.00           C
ATOM   1798  O   GLU A 111      44.212  75.928  36.168  1.00  0.00           O
ATOM   1799  N   GLU A 112      45.242  75.618  38.128  1.00  0.00           N
ATOM   1800  H   GLU A 112      45.282  75.148  39.028  1.00  0.00           H
ATOM   1801  CA  GLU A 112      46.462  76.418  37.788  1.00  0.00           C
ATOM   1802  HA  GLU A 112      46.142  77.328  37.278  1.00  0.00           H
ATOM   1803  CB  GLU A 112      47.152  76.948  39.048  1.00  0.00           C
ATOM   1804  HB2 GLU A 112      48.052  77.438  38.688  1.00  0.00           H
ATOM   1805  HB3 GLU A 112      46.592  77.828  39.368  1.00  0.00           H
ATOM   1806  CG  GLU A 112      47.522  75.938  40.148  1.00  0.00           C
ATOM   1807  HG2 GLU A 112      46.812  75.118  40.248  1.00  0.00           H
ATOM   1808  HG3 GLU A 112      48.512  75.578  39.888  1.00  0.00           H
ATOM   1809  CD  GLU A 112      47.592  76.598  41.498  1.00  0.00           C
ATOM   1810  OE1 GLU A 112      46.722  77.318  41.988  1.00  0.00           O
ATOM   1811  OE2 GLU A 112      48.652  76.438  42.178  1.00  0.00           O
ATOM   1812  C   GLU A 112      47.432  75.808  36.808  1.00  0.00           C
ATOM   1813  O   GLU A 112      48.042  76.518  36.018  1.00  0.00           O
ATOM   1814  N   LEU A 113      47.712  74.498  36.818  1.00  0.00           N
ATOM   1815  H   LEU A 113      47.122  74.008  37.478  1.00  0.00           H
ATOM   1816  CA  LEU A 113      48.732  73.718  36.068  1.00  0.00           C
ATOM   1817  HA  LEU A 113      49.732  74.158  36.078  1.00  0.00           H
ATOM   1818  CB  LEU A 113      48.762  72.288  36.618  1.00  0.00           C
ATOM   1819  HB2 LEU A 113      49.222  72.348  37.608  1.00  0.00           H
ATOM   1820  HB3 LEU A 113      47.732  71.928  36.638  1.00  0.00           H
ATOM   1821  CG  LEU A 113      49.592  71.278  35.688  1.00  0.00           C
ATOM   1822  HG  LEU A 113      49.042  71.108  34.768  1.00  0.00           H
ATOM   1823  CD1 LEU A 113      51.052  71.748  35.308  1.00  0.00           C
ATOM   1824 HD11 LEU A 113      51.602  72.118  36.168  1.00  0.00           H
ATOM   1825 HD12 LEU A 113      51.572  70.938  34.788  1.00  0.00           H
ATOM   1826 HD13 LEU A 113      50.992  72.638  34.668  1.00  0.00           H
ATOM   1827  CD2 LEU A 113      49.642  69.938  36.358  1.00  0.00           C
ATOM   1828 HD21 LEU A 113      49.962  69.198  35.628  1.00  0.00           H
ATOM   1829 HD22 LEU A 113      50.362  70.028  37.168  1.00  0.00           H
ATOM   1830 HD23 LEU A 113      48.652  69.738  36.748  1.00  0.00           H
ATOM   1831  C   LEU A 113      48.242  73.788  34.558  1.00  0.00           C
ATOM   1832  O   LEU A 113      49.102  74.018  33.718  1.00  0.00           O
ATOM   1833  N   LYS A 114      46.952  73.638  34.198  1.00  0.00           N
ATOM   1834  H   LYS A 114      46.342  73.398  34.968  1.00  0.00           H
ATOM   1835  CA  LYS A 114      46.412  73.728  32.858  1.00  0.00           C
ATOM   1836  HA  LYS A 114      46.822  72.888  32.298  1.00  0.00           H
ATOM   1837  CB  LYS A 114      44.902  73.428  32.798  1.00  0.00           C
ATOM   1838  HB2 LYS A 114      44.422  74.038  33.558  1.00  0.00           H
ATOM   1839  HB3 LYS A 114      44.582  73.608  31.778  1.00  0.00           H
ATOM   1840  CG  LYS A 114      44.582  71.928  33.138  1.00  0.00           C
ATOM   1841  HG2 LYS A 114      44.932  71.378  32.268  1.00  0.00           H
ATOM   1842  HG3 LYS A 114      45.162  71.548  33.978  1.00  0.00           H
ATOM   1843  CD  LYS A 114      43.042  71.588  33.328  1.00  0.00           C
ATOM   1844  HD2 LYS A 114      42.662  72.258  34.098  1.00  0.00           H
ATOM   1845  HD3 LYS A 114      42.532  71.818  32.388  1.00  0.00           H
ATOM   1846  CE  LYS A 114      42.952  70.108  33.858  1.00  0.00           C
ATOM   1847  HE2 LYS A 114      43.252  69.458  33.038  1.00  0.00           H
ATOM   1848  HE3 LYS A 114      43.602  69.898  34.708  1.00  0.00           H
ATOM   1849  NZ  LYS A 114      41.532  69.728  34.178  1.00  0.00           N
ATOM   1850  HZ1 LYS A 114      41.152  70.158  35.008  1.00  0.00           H
ATOM   1851  HZ2 LYS A 114      40.952  70.098  33.438  1.00  0.00           H
ATOM   1852  HZ3 LYS A 114      41.452  68.728  34.308  1.00  0.00           H
ATOM   1853  C   LYS A 114      46.822  74.998  32.128  1.00  0.00           C
ATOM   1854  O   LYS A 114      47.092  74.948  30.908  1.00  0.00           O
ATOM   1855  N   VAL A 115      46.762  76.198  32.698  1.00  0.00           N
ATOM   1856  H   VAL A 115      46.502  76.148  33.678  1.00  0.00           H
ATOM   1857  CA  VAL A 115      47.082  77.528  32.088  1.00  0.00           C
ATOM   1858  HA  VAL A 115      46.912  77.488  31.018  1.00  0.00           H
ATOM   1859  CB  VAL A 115      46.032  78.578  32.618  1.00  0.00           C
ATOM   1860  HB  VAL A 115      46.292  79.368  31.918  1.00  0.00           H
ATOM   1861  CG1 VAL A 115      44.522  78.218  32.478  1.00  0.00           C
ATOM   1862 HG11 VAL A 115      44.002  78.958  33.088  1.00  0.00           H
ATOM   1863 HG12 VAL A 115      44.062  78.458  31.528  1.00  0.00           H
ATOM   1864 HG13 VAL A 115      44.182  77.228  32.798  1.00  0.00           H
ATOM   1865  CG2 VAL A 115      46.362  79.118  34.018  1.00  0.00           C
ATOM   1866 HG21 VAL A 115      46.222  78.368  34.788  1.00  0.00           H
ATOM   1867 HG22 VAL A 115      47.412  79.388  34.048  1.00  0.00           H
ATOM   1868 HG23 VAL A 115      45.752  79.978  34.318  1.00  0.00           H
ATOM   1869  C   VAL A 115      48.512  77.938  32.398  1.00  0.00           C
ATOM   1870  O   VAL A 115      48.922  79.028  31.878  1.00  0.00           O
ATOM   1871  N   ALA A 116      49.382  77.198  32.978  1.00  0.00           N
ATOM   1872  H   ALA A 116      48.932  76.418  33.418  1.00  0.00           H
ATOM   1873  CA  ALA A 116      50.852  77.408  33.058  1.00  0.00           C
ATOM   1874  HA  ALA A 116      51.042  78.298  33.648  1.00  0.00           H
ATOM   1875  CB  ALA A 116      51.402  76.218  33.828  1.00  0.00           C
ATOM   1876  HB1 ALA A 116      51.432  75.328  33.198  1.00  0.00           H
ATOM   1877  HB2 ALA A 116      52.462  76.348  34.058  1.00  0.00           H
ATOM   1878  HB3 ALA A 116      50.792  76.028  34.708  1.00  0.00           H
ATOM   1879  C   ALA A 116      51.582  77.538  31.688  1.00  0.00           C
ATOM   1880  O   ALA A 116      51.062  77.128  30.678  1.00  0.00           O
ATOM   1881  N   GLN A 117      52.812  78.218  31.698  1.00  0.00           N
ATOM   1882  H   GLN A 117      53.202  78.548  32.568  1.00  0.00           H
ATOM   1883  CA  GLN A 117      53.722  78.378  30.588  1.00  0.00           C
ATOM   1884  HA  GLN A 117      53.192  78.478  29.648  1.00  0.00           H
ATOM   1885  CB  GLN A 117      54.602  79.608  30.758  1.00  0.00           C
ATOM   1886  HB2 GLN A 117      55.202  79.458  31.658  1.00  0.00           H
ATOM   1887  HB3 GLN A 117      55.262  79.658  29.888  1.00  0.00           H
ATOM   1888  CG  GLN A 117      53.822  80.948  30.888  1.00  0.00           C
ATOM   1889  HG2 GLN A 117      53.332  81.188  29.948  1.00  0.00           H
ATOM   1890  HG3 GLN A 117      53.032  80.838  31.638  1.00  0.00           H
ATOM   1891  CD  GLN A 117      54.822  82.108  31.078  1.00  0.00           C
ATOM   1892  OE1 GLN A 117      55.262  82.428  32.208  1.00  0.00           O
ATOM   1893  NE2 GLN A 117      55.382  82.548  30.028  1.00  0.00           N
ATOM   1894 HE21 GLN A 117      54.882  82.298  29.188  1.00  0.00           H
ATOM   1895 HE22 GLN A 117      55.882  83.428  30.008  1.00  0.00           H
ATOM   1896  C   GLN A 117      54.552  77.158  30.228  1.00  0.00           C
ATOM   1897  O   GLN A 117      54.942  76.968  29.078  1.00  0.00           O
ATOM   1898  N   THR A 118      54.722  76.178  31.158  1.00  0.00           N
ATOM   1899  H   THR A 118      54.282  76.508  32.008  1.00  0.00           H
ATOM   1900  CA  THR A 118      55.322  74.858  30.898  1.00  0.00           C
ATOM   1901  HA  THR A 118      56.392  75.018  30.728  1.00  0.00           H
ATOM   1902  CB  THR A 118      55.052  73.918  32.068  1.00  0.00           C
ATOM   1903  HB  THR A 118      53.982  73.708  32.198  1.00  0.00           H
ATOM   1904  CG2 THR A 118      55.742  72.508  31.828  1.00  0.00           C
ATOM   1905 HG21 THR A 118      56.762  72.728  31.518  1.00  0.00           H
ATOM   1906 HG22 THR A 118      55.722  71.948  32.758  1.00  0.00           H
ATOM   1907 HG23 THR A 118      55.192  71.968  31.058  1.00  0.00           H
ATOM   1908  OG1 THR A 118      55.612  74.348  33.258  1.00  0.00           O
ATOM   1909  HG1 THR A 118      56.472  74.728  33.058  1.00  0.00           H
ATOM   1910  C   THR A 118      54.682  74.208  29.618  1.00  0.00           C
ATOM   1911  O   THR A 118      53.452  74.218  29.488  1.00  0.00           O
ATOM   1912  N   ASP A 119      55.602  73.738  28.758  1.00  0.00           N
ATOM   1913  H   ASP A 119      56.582  73.778  28.968  1.00  0.00           H
ATOM   1914  CA  ASP A 119      55.252  73.038  27.488  1.00  0.00           C
ATOM   1915  HA  ASP A 119      54.882  73.808  26.808  1.00  0.00           H
ATOM   1916  CB  ASP A 119      56.502  72.398  26.928  1.00  0.00           C
ATOM   1917  HB2 ASP A 119      56.992  71.808  27.698  1.00  0.00           H
ATOM   1918  HB3 ASP A 119      56.272  71.698  26.118  1.00  0.00           H
ATOM   1919  CG  ASP A 119      57.532  73.348  26.268  1.00  0.00           C
ATOM   1920  OD1 ASP A 119      58.702  72.998  26.338  1.00  0.00           O
ATOM   1921  OD2 ASP A 119      57.232  74.408  25.718  1.00  0.00           O
ATOM   1922  C   ASP A 119      54.202  71.928  27.618  1.00  0.00           C
ATOM   1923  O   ASP A 119      54.192  71.128  28.548  1.00  0.00           O
ATOM   1924  N   GLY A 120      53.352  71.888  26.588  1.00  0.00           N
ATOM   1925  H   GLY A 120      53.472  72.598  25.868  1.00  0.00           H
ATOM   1926  CA  GLY A 120      52.112  71.038  26.548  1.00  0.00           C
ATOM   1927  HA2 GLY A 120      51.382  71.488  27.218  1.00  0.00           H
ATOM   1928  HA3 GLY A 120      51.582  71.158  25.598  1.00  0.00           H
ATOM   1929  C   GLY A 120      52.312  69.558  27.048  1.00  0.00           C
ATOM   1930  O   GLY A 120      51.642  69.228  27.968  1.00  0.00           O
ATOM   1931  N   VAL A 121      53.302  68.838  26.438  1.00  0.00           N
ATOM   1932  H   VAL A 121      53.772  69.238  25.638  1.00  0.00           H
ATOM   1933  CA  VAL A 121      53.632  67.468  26.818  1.00  0.00           C
ATOM   1934  HA  VAL A 121      52.802  66.808  26.568  1.00  0.00           H
ATOM   1935  CB  VAL A 121      54.812  66.918  25.928  1.00  0.00           C
ATOM   1936  HB  VAL A 121      54.412  67.078  24.928  1.00  0.00           H
ATOM   1937  CG1 VAL A 121      56.152  67.638  26.208  1.00  0.00           C
ATOM   1938 HG11 VAL A 121      56.682  67.248  27.078  1.00  0.00           H
ATOM   1939 HG12 VAL A 121      56.842  67.568  25.368  1.00  0.00           H
ATOM   1940 HG13 VAL A 121      56.132  68.708  26.398  1.00  0.00           H
ATOM   1941  CG2 VAL A 121      54.802  65.388  26.188  1.00  0.00           C
ATOM   1942 HG21 VAL A 121      55.022  65.188  27.238  1.00  0.00           H
ATOM   1943 HG22 VAL A 121      53.842  64.928  25.958  1.00  0.00           H
ATOM   1944 HG23 VAL A 121      55.602  64.848  25.688  1.00  0.00           H
ATOM   1945  C   VAL A 121      53.972  67.378  28.298  1.00  0.00           C
ATOM   1946  O   VAL A 121      53.632  66.348  28.928  1.00  0.00           O
ATOM   1947  N   ASN A 122      54.612  68.338  28.908  1.00  0.00           N
ATOM   1948  H   ASN A 122      54.752  69.218  28.428  1.00  0.00           H
ATOM   1949  CA  ASN A 122      55.092  68.358  30.308  1.00  0.00           C
ATOM   1950  HA  ASN A 122      55.362  67.318  30.498  1.00  0.00           H
ATOM   1951  CB  ASN A 122      56.412  69.188  30.488  1.00  0.00           C
ATOM   1952  HB2 ASN A 122      56.162  70.218  30.228  1.00  0.00           H
ATOM   1953  HB3 ASN A 122      56.722  69.108  31.538  1.00  0.00           H
ATOM   1954  CG  ASN A 122      57.532  68.528  29.568  1.00  0.00           C
ATOM   1955  OD1 ASN A 122      57.702  67.328  29.528  1.00  0.00           O
ATOM   1956  ND2 ASN A 122      58.312  69.308  28.828  1.00  0.00           N
ATOM   1957 HD21 ASN A 122      59.082  68.918  28.308  1.00  0.00           H
ATOM   1958 HD22 ASN A 122      58.072  70.288  28.848  1.00  0.00           H
ATOM   1959  C   ASN A 122      53.942  68.728  31.298  1.00  0.00           C
ATOM   1960  O   ASN A 122      53.932  68.158  32.358  1.00  0.00           O
ATOM   1961  N   VAL A 123      53.022  69.648  30.948  1.00  0.00           N
ATOM   1962  H   VAL A 123      53.252  70.258  30.178  1.00  0.00           H
ATOM   1963  CA  VAL A 123      51.652  69.788  31.508  1.00  0.00           C
ATOM   1964  HA  VAL A 123      51.692  70.098  32.548  1.00  0.00           H
ATOM   1965  CB  VAL A 123      50.832  70.858  30.828  1.00  0.00           C
ATOM   1966  HB  VAL A 123      50.762  70.758  29.748  1.00  0.00           H
ATOM   1967  CG1 VAL A 123      49.332  71.038  31.308  1.00  0.00           C
ATOM   1968 HG11 VAL A 123      49.352  71.328  32.358  1.00  0.00           H
ATOM   1969 HG12 VAL A 123      48.822  71.798  30.708  1.00  0.00           H
ATOM   1970 HG13 VAL A 123      48.802  70.108  31.098  1.00  0.00           H
ATOM   1971  CG2 VAL A 123      51.582  72.188  31.098  1.00  0.00           C
ATOM   1972 HG21 VAL A 123      50.992  72.918  30.548  1.00  0.00           H
ATOM   1973 HG22 VAL A 123      51.632  72.538  32.128  1.00  0.00           H
ATOM   1974 HG23 VAL A 123      52.542  72.218  30.578  1.00  0.00           H
ATOM   1975  C   VAL A 123      50.932  68.408  31.578  1.00  0.00           C
ATOM   1976  O   VAL A 123      50.482  67.978  32.658  1.00  0.00           O
ATOM   1977  N   ASP A 124      50.812  67.708  30.428  1.00  0.00           N
ATOM   1978  H   ASP A 124      51.252  68.108  29.618  1.00  0.00           H
ATOM   1979  CA  ASP A 124      50.132  66.328  30.208  1.00  0.00           C
ATOM   1980  HA  ASP A 124      49.082  66.548  30.448  1.00  0.00           H
ATOM   1981  CB  ASP A 124      50.162  65.858  28.678  1.00  0.00           C
ATOM   1982  HB2 ASP A 124      49.532  66.498  28.068  1.00  0.00           H
ATOM   1983  HB3 ASP A 124      51.162  66.038  28.268  1.00  0.00           H
ATOM   1984  CG  ASP A 124      49.732  64.388  28.428  1.00  0.00           C
ATOM   1985  OD1 ASP A 124      50.522  63.608  27.858  1.00  0.00           O
ATOM   1986  OD2 ASP A 124      48.622  64.068  28.938  1.00  0.00           O
ATOM   1987  C   ASP A 124      50.732  65.258  31.148  1.00  0.00           C
ATOM   1988  O   ASP A 124      50.042  64.588  31.918  1.00  0.00           O
ATOM   1989  N   MET A 125      52.042  65.128  31.278  1.00  0.00           N
ATOM   1990  H   MET A 125      52.632  65.718  30.708  1.00  0.00           H
ATOM   1991  CA  MET A 125      52.742  64.288  32.228  1.00  0.00           C
ATOM   1992  HA  MET A 125      52.472  63.248  32.028  1.00  0.00           H
ATOM   1993  CB  MET A 125      54.282  64.498  31.868  1.00  0.00           C
ATOM   1994  HB2 MET A 125      54.562  64.258  30.848  1.00  0.00           H
ATOM   1995  HB3 MET A 125      54.482  65.558  32.008  1.00  0.00           H
ATOM   1996  CG  MET A 125      55.272  63.688  32.708  1.00  0.00           C
ATOM   1997  HG2 MET A 125      54.932  62.648  32.758  1.00  0.00           H
ATOM   1998  HG3 MET A 125      56.222  63.628  32.188  1.00  0.00           H
ATOM   1999  SD  MET A 125      55.572  64.348  34.328  1.00  0.00           S
ATOM   2000  CE  MET A 125      56.412  65.938  33.998  1.00  0.00           C
ATOM   2001  HE1 MET A 125      55.792  66.628  33.438  1.00  0.00           H
ATOM   2002  HE2 MET A 125      56.672  66.368  34.968  1.00  0.00           H
ATOM   2003  HE3 MET A 125      57.332  65.718  33.458  1.00  0.00           H
ATOM   2004  C   MET A 125      52.412  64.698  33.708  1.00  0.00           C
ATOM   2005  O   MET A 125      52.032  63.808  34.468  1.00  0.00           O
ATOM   2006  N   HIE A 126      52.572  65.968  34.128  1.00  0.00           N
ATOM   2007  H   HIE A 126      52.952  66.608  33.448  1.00  0.00           H
ATOM   2008  CA  HIE A 126      52.162  66.488  35.478  1.00  0.00           C
ATOM   2009  HA  HIE A 126      52.532  65.748  36.188  1.00  0.00           H
ATOM   2010  CB  HIE A 126      52.762  67.858  35.738  1.00  0.00           C
ATOM   2011  HB2 HIE A 126      52.772  68.328  34.758  1.00  0.00           H
ATOM   2012  HB3 HIE A 126      52.012  68.328  36.378  1.00  0.00           H
ATOM   2013  CG  HIE A 126      54.162  67.918  36.308  1.00  0.00           C
ATOM   2014  ND1 HIE A 126      54.482  67.418  37.568  1.00  0.00           N
ATOM   2015  CE1 HIE A 126      55.722  67.828  37.868  1.00  0.00           C
ATOM   2016  HE1 HIE A 126      56.292  67.528  38.738  1.00  0.00           H
ATOM   2017  NE2 HIE A 126      56.242  68.478  36.808  1.00  0.00           N
ATOM   2018  HE2 HIE A 126      57.162  68.908  36.758  1.00  0.00           H
ATOM   2019  CD2 HIE A 126      55.252  68.598  35.838  1.00  0.00           C
ATOM   2020  HD2 HIE A 126      55.242  69.198  34.938  1.00  0.00           H
ATOM   2021  C   HIE A 126      50.702  66.368  35.848  1.00  0.00           C
ATOM   2022  O   HIE A 126      50.392  66.068  37.018  1.00  0.00           O
ATOM   2023  N   LEU A 127      49.752  66.568  34.928  1.00  0.00           N
ATOM   2024  H   LEU A 127      50.072  66.818  34.008  1.00  0.00           H
ATOM   2025  CA  LEU A 127      48.332  66.178  35.038  1.00  0.00           C
ATOM   2026  HA  LEU A 127      47.872  66.548  35.948  1.00  0.00           H
ATOM   2027  CB  LEU A 127      47.672  66.578  33.748  1.00  0.00           C
ATOM   2028  HB2 LEU A 127      48.342  66.328  32.928  1.00  0.00           H
ATOM   2029  HB3 LEU A 127      46.692  66.108  33.668  1.00  0.00           H
ATOM   2030  CG  LEU A 127      47.362  68.118  33.818  1.00  0.00           C
ATOM   2031  HG  LEU A 127      48.312  68.618  34.028  1.00  0.00           H
ATOM   2032  CD1 LEU A 127      46.902  68.548  32.438  1.00  0.00           C
ATOM   2033 HD11 LEU A 127      45.972  68.068  32.108  1.00  0.00           H
ATOM   2034 HD12 LEU A 127      46.772  69.628  32.408  1.00  0.00           H
ATOM   2035 HD13 LEU A 127      47.662  68.218  31.728  1.00  0.00           H
ATOM   2036  CD2 LEU A 127      46.312  68.538  34.878  1.00  0.00           C
ATOM   2037 HD21 LEU A 127      46.112  69.608  34.908  1.00  0.00           H
ATOM   2038 HD22 LEU A 127      45.322  68.118  34.728  1.00  0.00           H
ATOM   2039 HD23 LEU A 127      46.782  68.448  35.868  1.00  0.00           H
ATOM   2040  C   LEU A 127      48.172  64.658  35.298  1.00  0.00           C
ATOM   2041  O   LEU A 127      47.402  64.188  36.188  1.00  0.00           O
ATOM   2042  N   LYS A 128      49.072  63.828  34.688  1.00  0.00           N
ATOM   2043  H   LYS A 128      49.462  64.218  33.848  1.00  0.00           H
ATOM   2044  CA  LYS A 128      49.272  62.338  34.908  1.00  0.00           C
ATOM   2045  HA  LYS A 128      48.272  61.928  35.048  1.00  0.00           H
ATOM   2046  CB  LYS A 128      49.912  61.688  33.658  1.00  0.00           C
ATOM   2047  HB2 LYS A 128      49.582  62.158  32.728  1.00  0.00           H
ATOM   2048  HB3 LYS A 128      50.972  61.948  33.608  1.00  0.00           H
ATOM   2049  CG  LYS A 128      49.772  60.158  33.458  1.00  0.00           C
ATOM   2050  HG2 LYS A 128      50.302  60.008  32.518  1.00  0.00           H
ATOM   2051  HG3 LYS A 128      50.362  59.658  34.228  1.00  0.00           H
ATOM   2052  CD  LYS A 128      48.312  59.578  33.438  1.00  0.00           C
ATOM   2053  HD2 LYS A 128      48.442  58.528  33.188  1.00  0.00           H
ATOM   2054  HD3 LYS A 128      47.772  59.548  34.388  1.00  0.00           H
ATOM   2055  CE  LYS A 128      47.482  60.208  32.328  1.00  0.00           C
ATOM   2056  HE2 LYS A 128      47.332  61.268  32.548  1.00  0.00           H
ATOM   2057  HE3 LYS A 128      47.962  60.138  31.348  1.00  0.00           H
ATOM   2058  NZ  LYS A 128      46.132  59.528  32.258  1.00  0.00           N
ATOM   2059  HZ1 LYS A 128      45.542  59.628  33.078  1.00  0.00           H
ATOM   2060  HZ2 LYS A 128      45.582  59.938  31.518  1.00  0.00           H
ATOM   2061  HZ3 LYS A 128      46.252  58.538  32.118  1.00  0.00           H
ATOM   2062  C   LYS A 128      49.972  61.938  36.258  1.00  0.00           C
ATOM   2063  O   LYS A 128      49.642  60.948  36.838  1.00  0.00           O
ATOM   2064  N   GLN A 129      50.952  62.678  36.698  1.00  0.00           N
ATOM   2065  H   GLN A 129      51.002  63.528  36.158  1.00  0.00           H
ATOM   2066  CA  GLN A 129      51.462  62.738  38.098  1.00  0.00           C
ATOM   2067  HA  GLN A 129      51.812  61.728  38.298  1.00  0.00           H
ATOM   2068  CB  GLN A 129      52.632  63.718  38.268  1.00  0.00           C
ATOM   2069  HB2 GLN A 129      52.442  64.708  37.858  1.00  0.00           H
ATOM   2070  HB3 GLN A 129      52.682  63.848  39.348  1.00  0.00           H
ATOM   2071  CG  GLN A 129      53.952  63.098  37.738  1.00  0.00           C
ATOM   2072  HG2 GLN A 129      54.032  62.018  37.918  1.00  0.00           H
ATOM   2073  HG3 GLN A 129      54.032  63.278  36.668  1.00  0.00           H
ATOM   2074  CD  GLN A 129      55.252  63.728  38.358  1.00  0.00           C
ATOM   2075  OE1 GLN A 129      55.472  63.758  39.518  1.00  0.00           O
ATOM   2076  NE2 GLN A 129      56.192  64.148  37.568  1.00  0.00           N
ATOM   2077 HE21 GLN A 129      56.042  64.018  36.578  1.00  0.00           H
ATOM   2078 HE22 GLN A 129      57.052  64.488  37.978  1.00  0.00           H
ATOM   2079  C   GLN A 129      50.362  63.018  39.138  1.00  0.00           C
ATOM   2080  O   GLN A 129      50.302  62.278  40.128  1.00  0.00           O
ATOM   2081  N   ILE A 130      49.502  64.008  38.938  1.00  0.00           N
ATOM   2082  H   ILE A 130      49.482  64.588  38.118  1.00  0.00           H
ATOM   2083  CA  ILE A 130      48.262  64.208  39.798  1.00  0.00           C
ATOM   2084  HA  ILE A 130      48.612  64.138  40.828  1.00  0.00           H
ATOM   2085  CB  ILE A 130      47.662  65.598  39.548  1.00  0.00           C
ATOM   2086  HB  ILE A 130      47.342  65.748  38.518  1.00  0.00           H
ATOM   2087  CG2 ILE A 130      46.332  65.678  40.278  1.00  0.00           C
ATOM   2088 HG21 ILE A 130      45.612  64.988  39.818  1.00  0.00           H
ATOM   2089 HG22 ILE A 130      46.492  65.398  41.318  1.00  0.00           H
ATOM   2090 HG23 ILE A 130      45.982  66.708  40.288  1.00  0.00           H
ATOM   2091  CG1 ILE A 130      48.692  66.738  39.718  1.00  0.00           C
ATOM   2092 HG12 ILE A 130      48.762  66.928  40.788  1.00  0.00           H
ATOM   2093 HG13 ILE A 130      49.692  66.468  39.368  1.00  0.00           H
ATOM   2094  CD1 ILE A 130      48.302  68.058  39.068  1.00  0.00           C
ATOM   2095 HD11 ILE A 130      47.502  68.468  39.678  1.00  0.00           H
ATOM   2096 HD12 ILE A 130      49.102  68.788  39.158  1.00  0.00           H
ATOM   2097 HD13 ILE A 130      47.962  68.058  38.028  1.00  0.00           H
ATOM   2098  C   ILE A 130      47.182  63.008  39.698  1.00  0.00           C
ATOM   2099  O   ILE A 130      46.602  62.688  40.688  1.00  0.00           O
ATOM   2100  N   GLU A 131      47.102  62.248  38.548  1.00  0.00           N
ATOM   2101  H   GLU A 131      47.522  62.468  37.658  1.00  0.00           H
ATOM   2102  CA  GLU A 131      46.272  61.008  38.378  1.00  0.00           C
ATOM   2103  HA  GLU A 131      45.262  61.348  38.618  1.00  0.00           H
ATOM   2104  CB  GLU A 131      46.242  60.528  36.888  1.00  0.00           C
ATOM   2105  HB2 GLU A 131      46.032  61.358  36.218  1.00  0.00           H
ATOM   2106  HB3 GLU A 131      47.182  60.068  36.578  1.00  0.00           H
ATOM   2107  CG  GLU A 131      45.092  59.538  36.568  1.00  0.00           C
ATOM   2108  HG2 GLU A 131      45.422  58.598  37.008  1.00  0.00           H
ATOM   2109  HG3 GLU A 131      44.202  59.908  37.088  1.00  0.00           H
ATOM   2110  CD  GLU A 131      44.662  59.458  35.168  1.00  0.00           C
ATOM   2111  OE1 GLU A 131      44.542  58.308  34.658  1.00  0.00           O
ATOM   2112  OE2 GLU A 131      44.452  60.478  34.478  1.00  0.00           O
ATOM   2113  C   GLU A 131      46.702  59.878  39.348  1.00  0.00           C
ATOM   2114  O   GLU A 131      45.942  59.118  39.958  1.00  0.00           O
ATOM   2115  N   ILE A 132      48.012  59.578  39.368  1.00  0.00           N
ATOM   2116  H   ILE A 132      48.622  60.068  38.718  1.00  0.00           H
ATOM   2117  CA  ILE A 132      48.692  58.748  40.388  1.00  0.00           C
ATOM   2118  HA  ILE A 132      48.312  57.728  40.368  1.00  0.00           H
ATOM   2119  CB  ILE A 132      50.172  58.498  40.208  1.00  0.00           C
ATOM   2120  HB  ILE A 132      50.612  59.458  40.458  1.00  0.00           H
ATOM   2121  CG2 ILE A 132      50.732  57.528  41.278  1.00  0.00           C
ATOM   2122 HG21 ILE A 132      50.282  56.568  41.038  1.00  0.00           H
ATOM   2123 HG22 ILE A 132      51.822  57.478  41.328  1.00  0.00           H
ATOM   2124 HG23 ILE A 132      50.492  57.848  42.288  1.00  0.00           H
ATOM   2125  CG1 ILE A 132      50.602  58.078  38.758  1.00  0.00           C
ATOM   2126 HG12 ILE A 132      50.232  57.088  38.468  1.00  0.00           H
ATOM   2127 HG13 ILE A 132      50.192  58.848  38.108  1.00  0.00           H
ATOM   2128  CD1 ILE A 132      52.182  57.948  38.568  1.00  0.00           C
ATOM   2129 HD11 ILE A 132      52.382  57.798  37.508  1.00  0.00           H
ATOM   2130 HD12 ILE A 132      52.592  58.948  38.758  1.00  0.00           H
ATOM   2131 HD13 ILE A 132      52.652  57.178  39.188  1.00  0.00           H
ATOM   2132  C   ILE A 132      48.222  59.158  41.758  1.00  0.00           C
ATOM   2133  O   ILE A 132      47.742  58.308  42.518  1.00  0.00           O
ATOM   2134  N   LYS A 133      48.352  60.408  42.158  1.00  0.00           N
ATOM   2135  H   LYS A 133      48.702  61.038  41.448  1.00  0.00           H
ATOM   2136  CA  LYS A 133      47.932  61.058  43.448  1.00  0.00           C
ATOM   2137  HA  LYS A 133      48.392  60.608  44.328  1.00  0.00           H
ATOM   2138  CB  LYS A 133      48.312  62.528  43.528  1.00  0.00           C
ATOM   2139  HB2 LYS A 133      47.772  63.138  42.798  1.00  0.00           H
ATOM   2140  HB3 LYS A 133      47.982  62.828  44.528  1.00  0.00           H
ATOM   2141  CG  LYS A 133      49.812  62.698  43.338  1.00  0.00           C
ATOM   2142  HG2 LYS A 133      50.152  62.258  44.288  1.00  0.00           H
ATOM   2143  HG3 LYS A 133      50.292  62.138  42.538  1.00  0.00           H
ATOM   2144  CD  LYS A 133      50.242  64.198  43.238  1.00  0.00           C
ATOM   2145  HD2 LYS A 133      51.302  64.308  42.998  1.00  0.00           H
ATOM   2146  HD3 LYS A 133      49.672  64.658  42.428  1.00  0.00           H
ATOM   2147  CE  LYS A 133      50.002  64.948  44.568  1.00  0.00           C
ATOM   2148  HE2 LYS A 133      49.772  65.988  44.308  1.00  0.00           H
ATOM   2149  HE3 LYS A 133      49.122  64.528  45.048  1.00  0.00           H
ATOM   2150  NZ  LYS A 133      51.162  64.938  45.438  1.00  0.00           N
ATOM   2151  HZ1 LYS A 133      51.942  65.338  44.928  1.00  0.00           H
ATOM   2152  HZ2 LYS A 133      51.092  65.478  46.288  1.00  0.00           H
ATOM   2153  HZ3 LYS A 133      51.362  63.978  45.678  1.00  0.00           H
ATOM   2154  C   LYS A 133      46.402  60.808  43.648  1.00  0.00           C
ATOM   2155  O   LYS A 133      46.002  60.558  44.768  1.00  0.00           O
ATOM   2156  N   LYS A 134      45.492  60.718  42.628  1.00  0.00           N
ATOM   2157  H   LYS A 134      45.912  60.898  41.728  1.00  0.00           H
ATOM   2158  CA  LYS A 134      44.062  60.208  42.778  1.00  0.00           C
ATOM   2159  HA  LYS A 134      43.522  60.718  43.578  1.00  0.00           H
ATOM   2160  CB  LYS A 134      43.292  60.458  41.428  1.00  0.00           C
ATOM   2161  HB2 LYS A 134      43.772  60.048  40.538  1.00  0.00           H
ATOM   2162  HB3 LYS A 134      42.342  59.938  41.408  1.00  0.00           H
ATOM   2163  CG  LYS A 134      42.952  61.878  41.228  1.00  0.00           C
ATOM   2164  HG2 LYS A 134      42.362  62.268  42.058  1.00  0.00           H
ATOM   2165  HG3 LYS A 134      43.812  62.538  41.098  1.00  0.00           H
ATOM   2166  CD  LYS A 134      42.192  62.068  39.868  1.00  0.00           C
ATOM   2167  HD2 LYS A 134      42.762  61.728  38.998  1.00  0.00           H
ATOM   2168  HD3 LYS A 134      41.232  61.558  39.978  1.00  0.00           H
ATOM   2169  CE  LYS A 134      41.932  63.538  39.778  1.00  0.00           C
ATOM   2170  HE2 LYS A 134      41.052  63.808  40.368  1.00  0.00           H
ATOM   2171  HE3 LYS A 134      42.742  64.168  40.148  1.00  0.00           H
ATOM   2172  NZ  LYS A 134      41.762  63.948  38.378  1.00  0.00           N
ATOM   2173  HZ1 LYS A 134      40.902  63.508  38.078  1.00  0.00           H
ATOM   2174  HZ2 LYS A 134      41.542  64.928  38.308  1.00  0.00           H
ATOM   2175  HZ3 LYS A 134      42.602  63.748  37.838  1.00  0.00           H
ATOM   2176  C   LYS A 134      44.152  58.738  43.318  1.00  0.00           C
ATOM   2177  O   LYS A 134      43.372  58.508  44.248  1.00  0.00           O
ATOM   2178  N   PHE A 135      44.962  57.808  42.738  1.00  0.00           N
ATOM   2179  H   PHE A 135      45.592  58.178  42.038  1.00  0.00           H
ATOM   2180  CA  PHE A 135      45.072  56.418  43.158  1.00  0.00           C
ATOM   2181  HA  PHE A 135      44.032  56.078  43.108  1.00  0.00           H
ATOM   2182  CB  PHE A 135      45.822  55.458  42.148  1.00  0.00           C
ATOM   2183  HB2 PHE A 135      45.572  55.878  41.168  1.00  0.00           H
ATOM   2184  HB3 PHE A 135      46.892  55.418  42.328  1.00  0.00           H
ATOM   2185  CG  PHE A 135      45.342  53.928  42.208  1.00  0.00           C
ATOM   2186  CD1 PHE A 135      44.352  53.458  41.338  1.00  0.00           C
ATOM   2187  HD1 PHE A 135      43.822  54.218  40.778  1.00  0.00           H
ATOM   2188  CE1 PHE A 135      43.862  52.168  41.288  1.00  0.00           C
ATOM   2189  HE1 PHE A 135      43.122  51.808  40.598  1.00  0.00           H
ATOM   2190  CZ  PHE A 135      44.452  51.228  42.168  1.00  0.00           C
ATOM   2191  HZ  PHE A 135      44.112  50.208  42.208  1.00  0.00           H
ATOM   2192  CE2 PHE A 135      45.502  51.618  43.038  1.00  0.00           C
ATOM   2193  HE2 PHE A 135      46.022  50.878  43.628  1.00  0.00           H
ATOM   2194  CD2 PHE A 135      46.002  52.978  43.018  1.00  0.00           C
ATOM   2195  HD2 PHE A 135      46.702  53.248  43.798  1.00  0.00           H
ATOM   2196  C   PHE A 135      45.692  56.138  44.488  1.00  0.00           C
ATOM   2197  O   PHE A 135      45.052  55.488  45.348  1.00  0.00           O
ATOM   2198  N   LYS A 136      46.692  56.958  44.868  1.00  0.00           N
ATOM   2199  H   LYS A 136      47.152  57.518  44.168  1.00  0.00           H
ATOM   2200  CA  LYS A 136      47.302  57.038  46.208  1.00  0.00           C
ATOM   2201  HA  LYS A 136      47.892  56.158  46.478  1.00  0.00           H
ATOM   2202  CB  LYS A 136      48.352  58.168  46.238  1.00  0.00           C
ATOM   2203  HB2 LYS A 136      48.942  57.938  45.348  1.00  0.00           H
ATOM   2204  HB3 LYS A 136      47.862  59.118  46.048  1.00  0.00           H
ATOM   2205  CG  LYS A 136      49.262  58.008  47.498  1.00  0.00           C
ATOM   2206  HG2 LYS A 136      48.692  57.818  48.408  1.00  0.00           H
ATOM   2207  HG3 LYS A 136      49.962  57.198  47.308  1.00  0.00           H
ATOM   2208  CD  LYS A 136      50.002  59.378  47.628  1.00  0.00           C
ATOM   2209  HD2 LYS A 136      50.532  59.558  46.688  1.00  0.00           H
ATOM   2210  HD3 LYS A 136      49.352  60.218  47.878  1.00  0.00           H
ATOM   2211  CE  LYS A 136      51.132  59.388  48.698  1.00  0.00           C
ATOM   2212  HE2 LYS A 136      50.702  59.218  49.688  1.00  0.00           H
ATOM   2213  HE3 LYS A 136      51.832  58.578  48.488  1.00  0.00           H
ATOM   2214  NZ  LYS A 136      51.842  60.688  48.728  1.00  0.00           N
ATOM   2215  HZ1 LYS A 136      52.302  60.878  47.848  1.00  0.00           H
ATOM   2216  HZ2 LYS A 136      51.232  61.488  48.858  1.00  0.00           H
ATOM   2217  HZ3 LYS A 136      52.552  60.688  49.448  1.00  0.00           H
ATOM   2218  C   LYS A 136      46.222  57.128  47.348  1.00  0.00           C
ATOM   2219  O   LYS A 136      46.312  56.408  48.318  1.00  0.00           O
ATOM   2220  N   TYR A 137      45.162  57.958  47.138  1.00  0.00           N
ATOM   2221  H   TYR A 137      45.192  58.598  46.348  1.00  0.00           H
ATOM   2222  CA  TYR A 137      44.042  58.188  48.088  1.00  0.00           C
ATOM   2223  HA  TYR A 137      44.182  57.618  49.018  1.00  0.00           H
ATOM   2224  CB  TYR A 137      43.812  59.678  48.518  1.00  0.00           C
ATOM   2225  HB2 TYR A 137      43.502  60.248  47.638  1.00  0.00           H
ATOM   2226  HB3 TYR A 137      42.932  59.698  49.168  1.00  0.00           H
ATOM   2227  CG  TYR A 137      45.002  60.298  49.248  1.00  0.00           C
ATOM   2228  CD1 TYR A 137      45.902  61.128  48.538  1.00  0.00           C
ATOM   2229  HD1 TYR A 137      45.732  61.428  47.508  1.00  0.00           H
ATOM   2230  CE1 TYR A 137      47.092  61.538  49.228  1.00  0.00           C
ATOM   2231  HE1 TYR A 137      47.862  62.148  48.768  1.00  0.00           H
ATOM   2232  CZ  TYR A 137      47.402  61.068  50.528  1.00  0.00           C
ATOM   2233  OH  TYR A 137      48.502  61.538  51.178  1.00  0.00           O
ATOM   2234  HH  TYR A 137      49.092  61.998  50.578  1.00  0.00           H
ATOM   2235  CE2 TYR A 137      46.462  60.308  51.228  1.00  0.00           C
ATOM   2236  HE2 TYR A 137      46.632  60.098  52.278  1.00  0.00           H
ATOM   2237  CD2 TYR A 137      45.292  59.888  50.538  1.00  0.00           C
ATOM   2238  HD2 TYR A 137      44.742  59.038  50.928  1.00  0.00           H
ATOM   2239  C   TYR A 137      42.642  57.528  47.618  1.00  0.00           C
ATOM   2240  O   TYR A 137      41.702  57.378  48.438  1.00  0.00           O
ATOM   2241  N   GLY A 138      42.612  56.968  46.388  1.00  0.00           N
ATOM   2242  H   GLY A 138      43.482  56.928  45.878  1.00  0.00           H
ATOM   2243  CA  GLY A 138      41.382  56.368  45.818  1.00  0.00           C
ATOM   2244  HA2 GLY A 138      41.732  55.888  44.908  1.00  0.00           H
ATOM   2245  HA3 GLY A 138      41.062  55.528  46.428  1.00  0.00           H
ATOM   2246  C   GLY A 138      40.252  57.258  45.488  1.00  0.00           C
ATOM   2247  O   GLY A 138      39.142  57.078  45.888  1.00  0.00           O
ATOM   2248  N   ILE A 139      40.572  58.408  44.858  1.00  0.00           N
ATOM   2249  H   ILE A 139      41.562  58.488  44.688  1.00  0.00           H
ATOM   2250  CA  ILE A 139      39.632  59.478  44.428  1.00  0.00           C
ATOM   2251  HA  ILE A 139      38.862  59.628  45.178  1.00  0.00           H
ATOM   2252  CB  ILE A 139      40.402  60.788  44.208  1.00  0.00           C
ATOM   2253  HB  ILE A 139      41.242  60.588  43.538  1.00  0.00           H
ATOM   2254  CG2 ILE A 139      39.482  61.808  43.458  1.00  0.00           C
ATOM   2255 HG21 ILE A 139      39.192  61.558  42.438  1.00  0.00           H
ATOM   2256 HG22 ILE A 139      38.612  62.128  44.028  1.00  0.00           H
ATOM   2257 HG23 ILE A 139      40.012  62.718  43.198  1.00  0.00           H
ATOM   2258  CG1 ILE A 139      40.852  61.328  45.588  1.00  0.00           C
ATOM   2259 HG12 ILE A 139      39.972  61.698  46.108  1.00  0.00           H
ATOM   2260 HG13 ILE A 139      41.182  60.438  46.128  1.00  0.00           H
ATOM   2261  CD1 ILE A 139      41.912  62.418  45.578  1.00  0.00           C
ATOM   2262 HD11 ILE A 139      42.792  62.058  45.048  1.00  0.00           H
ATOM   2263 HD12 ILE A 139      41.532  63.418  45.368  1.00  0.00           H
ATOM   2264 HD13 ILE A 139      42.372  62.438  46.568  1.00  0.00           H
ATOM   2265  C   ILE A 139      38.922  59.058  43.128  1.00  0.00           C
ATOM   2266  O   ILE A 139      39.532  58.758  42.128  1.00  0.00           O
ATOM   2267  N   GLU A 140      37.562  58.968  43.108  1.00  0.00           N
ATOM   2268  H   GLU A 140      37.092  59.158  43.978  1.00  0.00           H
ATOM   2269  CA  GLU A 140      36.742  58.678  41.908  1.00  0.00           C
ATOM   2270  HA  GLU A 140      37.362  58.538  41.028  1.00  0.00           H
ATOM   2271  CB  GLU A 140      35.932  57.388  42.078  1.00  0.00           C
ATOM   2272  HB2 GLU A 140      36.492  56.718  42.728  1.00  0.00           H
ATOM   2273  HB3 GLU A 140      35.012  57.568  42.628  1.00  0.00           H
ATOM   2274  CG  GLU A 140      35.522  56.538  40.868  1.00  0.00           C
ATOM   2275  HG2 GLU A 140      35.192  55.528  41.098  1.00  0.00           H
ATOM   2276  HG3 GLU A 140      34.722  57.048  40.328  1.00  0.00           H
ATOM   2277  CD  GLU A 140      36.772  56.428  39.938  1.00  0.00           C
ATOM   2278  OE1 GLU A 140      37.682  55.598  40.138  1.00  0.00           O
ATOM   2279  OE2 GLU A 140      36.942  57.258  39.078  1.00  0.00           O
ATOM   2280  C   GLU A 140      35.812  59.808  41.448  1.00  0.00           C
ATOM   2281  O   GLU A 140      36.102  60.438  40.408  1.00  0.00           O
ATOM   2282  N   GLU A 141      34.712  60.038  42.158  1.00  0.00           N
ATOM   2283  H   GLU A 141      34.542  59.468  42.968  1.00  0.00           H
ATOM   2284  CA  GLU A 141      33.772  61.258  41.938  1.00  0.00           C
ATOM   2285  HA  GLU A 141      33.702  61.468  40.878  1.00  0.00           H
ATOM   2286  CB  GLU A 141      32.352  60.868  42.488  1.00  0.00           C
ATOM   2287  HB2 GLU A 141      32.412  60.768  43.568  1.00  0.00           H
ATOM   2288  HB3 GLU A 141      31.662  61.698  42.388  1.00  0.00           H
ATOM   2289  CG  GLU A 141      31.682  59.628  41.958  1.00  0.00           C
ATOM   2290  HG2 GLU A 141      31.842  59.678  40.888  1.00  0.00           H
ATOM   2291  HG3 GLU A 141      32.202  58.748  42.328  1.00  0.00           H
ATOM   2292  CD  GLU A 141      30.172  59.458  42.378  1.00  0.00           C
ATOM   2293  OE1 GLU A 141      29.902  59.358  43.618  1.00  0.00           O
ATOM   2294  OE2 GLU A 141      29.252  59.338  41.528  1.00  0.00           O
ATOM   2295  C   GLU A 141      34.392  62.518  42.658  1.00  0.00           C
ATOM   2296  O   GLU A 141      35.122  62.418  43.688  1.00  0.00           O
ATOM   2297  N   HIP A 142      33.922  63.748  42.278  1.00  0.00           N
ATOM   2298  H   HIP A 142      33.142  63.788  41.638  1.00  0.00           H
ATOM   2299  CA  HIP A 142      34.222  65.008  42.958  1.00  0.00           C
ATOM   2300  HA  HIP A 142      35.292  65.048  43.148  1.00  0.00           H
ATOM   2301  CB  HIP A 142      33.772  66.218  42.048  1.00  0.00           C
ATOM   2302  HB2 HIP A 142      33.842  67.128  42.658  1.00  0.00           H
ATOM   2303  HB3 HIP A 142      32.732  66.068  41.758  1.00  0.00           H
ATOM   2304  CG  HIP A 142      34.512  66.568  40.788  1.00  0.00           C
ATOM   2305  ND1 HIP A 142      35.872  66.548  40.598  1.00  0.00           N
ATOM   2306  HD1 HIP A 142      36.572  66.238  41.268  1.00  0.00           H
ATOM   2307  CE1 HIP A 142      36.072  66.998  39.308  1.00  0.00           C
ATOM   2308  HE1 HIP A 142      37.032  67.258  38.868  1.00  0.00           H
ATOM   2309  NE2 HIP A 142      34.902  67.078  38.678  1.00  0.00           N
ATOM   2310  HE2 HIP A 142      34.742  67.428  37.738  1.00  0.00           H
ATOM   2311  CD2 HIP A 142      33.922  66.818  39.598  1.00  0.00           C
ATOM   2312  HD2 HIP A 142      32.872  66.658  39.378  1.00  0.00           H
ATOM   2313  C   HIP A 142      33.592  64.998  44.378  1.00  0.00           C
ATOM   2314  O   HIP A 142      32.542  64.428  44.558  1.00  0.00           O
ATOM   2315  N   GLY A 143      34.212  65.608  45.408  1.00  0.00           N
ATOM   2316  H   GLY A 143      35.152  65.948  45.248  1.00  0.00           H
ATOM   2317  CA  GLY A 143      33.762  65.578  46.838  1.00  0.00           C
ATOM   2318  HA2 GLY A 143      34.172  66.478  47.298  1.00  0.00           H
ATOM   2319  HA3 GLY A 143      32.702  65.818  46.848  1.00  0.00           H
ATOM   2320  C   GLY A 143      33.982  64.358  47.678  1.00  0.00           C
ATOM   2321  O   GLY A 143      35.102  63.918  47.848  1.00  0.00           O
ATOM   2322  N   LYS A 144      32.932  63.818  48.328  1.00  0.00           N
ATOM   2323  H   LYS A 144      32.042  64.288  48.248  1.00  0.00           H
ATOM   2324  CA  LYS A 144      32.982  62.588  49.248  1.00  0.00           C
ATOM   2325  HA  LYS A 144      33.592  62.838  50.108  1.00  0.00           H
ATOM   2326  CB  LYS A 144      31.562  62.228  49.768  1.00  0.00           C
ATOM   2327  HB2 LYS A 144      30.892  61.918  48.958  1.00  0.00           H
ATOM   2328  HB3 LYS A 144      31.612  61.398  50.478  1.00  0.00           H
ATOM   2329  CG  LYS A 144      30.822  63.418  50.398  1.00  0.00           C
ATOM   2330  HG2 LYS A 144      31.462  63.968  51.098  1.00  0.00           H
ATOM   2331  HG3 LYS A 144      30.712  64.108  49.558  1.00  0.00           H
ATOM   2332  CD  LYS A 144      29.472  63.008  51.028  1.00  0.00           C
ATOM   2333  HD2 LYS A 144      28.872  62.578  50.228  1.00  0.00           H
ATOM   2334  HD3 LYS A 144      29.542  62.238  51.798  1.00  0.00           H
ATOM   2335  CE  LYS A 144      28.762  64.208  51.558  1.00  0.00           C
ATOM   2336  HE2 LYS A 144      29.312  64.658  52.398  1.00  0.00           H
ATOM   2337  HE3 LYS A 144      28.772  65.088  50.908  1.00  0.00           H
ATOM   2338  NZ  LYS A 144      27.342  63.958  51.848  1.00  0.00           N
ATOM   2339  HZ1 LYS A 144      26.902  63.428  51.108  1.00  0.00           H
ATOM   2340  HZ2 LYS A 144      27.312  63.358  52.658  1.00  0.00           H
ATOM   2341  HZ3 LYS A 144      26.772  64.798  51.868  1.00  0.00           H
ATOM   2342  C   LYS A 144      33.632  61.438  48.548  1.00  0.00           C
ATOM   2343  O   LYS A 144      33.312  61.218  47.338  1.00  0.00           O
ATOM   2344  N   VAL A 145      34.342  60.568  49.268  1.00  0.00           N
ATOM   2345  H   VAL A 145      34.112  60.718  50.238  1.00  0.00           H
ATOM   2346  CA  VAL A 145      35.122  59.468  48.678  1.00  0.00           C
ATOM   2347  HA  VAL A 145      35.372  59.788  47.658  1.00  0.00           H
ATOM   2348  CB  VAL A 145      36.532  59.248  49.278  1.00  0.00           C
ATOM   2349  HB  VAL A 145      36.962  60.248  49.328  1.00  0.00           H
ATOM   2350  CG1 VAL A 145      36.472  58.718  50.708  1.00  0.00           C
ATOM   2351 HG11 VAL A 145      35.702  59.238  51.278  1.00  0.00           H
ATOM   2352 HG12 VAL A 145      36.122  57.688  50.738  1.00  0.00           H
ATOM   2353 HG13 VAL A 145      37.432  58.778  51.218  1.00  0.00           H
ATOM   2354  CG2 VAL A 145      37.502  58.448  48.378  1.00  0.00           C
ATOM   2355 HG21 VAL A 145      38.492  58.538  48.808  1.00  0.00           H
ATOM   2356 HG22 VAL A 145      37.172  57.408  48.308  1.00  0.00           H
ATOM   2357 HG23 VAL A 145      37.712  58.948  47.438  1.00  0.00           H
ATOM   2358  C   VAL A 145      34.332  58.168  48.578  1.00  0.00           C
ATOM   2359  O   VAL A 145      33.482  57.918  49.428  1.00  0.00           O
ATOM   2360  N   LYS A 146      34.732  57.288  47.678  1.00  0.00           N
ATOM   2361  H   LYS A 146      35.632  57.538  47.288  1.00  0.00           H
ATOM   2362  CA  LYS A 146      34.262  55.838  47.568  1.00  0.00           C
ATOM   2363  HA  LYS A 146      33.172  55.908  47.528  1.00  0.00           H
ATOM   2364  CB  LYS A 146      34.742  55.238  46.258  1.00  0.00           C
ATOM   2365  HB2 LYS A 146      34.162  54.378  45.928  1.00  0.00           H
ATOM   2366  HB3 LYS A 146      34.572  55.968  45.468  1.00  0.00           H
ATOM   2367  CG  LYS A 146      36.192  54.758  46.258  1.00  0.00           C
ATOM   2368  HG2 LYS A 146      36.832  55.458  46.798  1.00  0.00           H
ATOM   2369  HG3 LYS A 146      36.202  53.788  46.768  1.00  0.00           H
ATOM   2370  CD  LYS A 146      36.832  54.518  44.898  1.00  0.00           C
ATOM   2371  HD2 LYS A 146      36.282  53.778  44.318  1.00  0.00           H
ATOM   2372  HD3 LYS A 146      36.812  55.428  44.298  1.00  0.00           H
ATOM   2373  CE  LYS A 146      38.322  54.148  45.128  1.00  0.00           C
ATOM   2374  HE2 LYS A 146      38.652  54.928  45.818  1.00  0.00           H
ATOM   2375  HE3 LYS A 146      38.332  53.208  45.668  1.00  0.00           H
ATOM   2376  NZ  LYS A 146      39.282  54.018  43.988  1.00  0.00           N
ATOM   2377  HZ1 LYS A 146      38.772  53.678  43.178  1.00  0.00           H
ATOM   2378  HZ2 LYS A 146      39.642  54.898  43.658  1.00  0.00           H
ATOM   2379  HZ3 LYS A 146      40.042  53.368  44.128  1.00  0.00           H
ATOM   2380  C   LYS A 146      34.712  55.018  48.798  1.00  0.00           C
ATOM   2381  O   LYS A 146      35.632  55.448  49.448  1.00  0.00           O
ATOM   2382  N   MET A 147      34.032  53.898  49.118  1.00  0.00           N
ATOM   2383  H   MET A 147      33.222  53.718  48.548  1.00  0.00           H
ATOM   2384  CA  MET A 147      34.402  53.078  50.318  1.00  0.00           C
ATOM   2385  HA  MET A 147      34.492  53.758  51.168  1.00  0.00           H
ATOM   2386  CB  MET A 147      33.232  52.098  50.788  1.00  0.00           C
ATOM   2387  HB2 MET A 147      32.242  52.528  50.618  1.00  0.00           H
ATOM   2388  HB3 MET A 147      33.212  51.168  50.218  1.00  0.00           H
ATOM   2389  CG  MET A 147      33.472  51.718  52.278  1.00  0.00           C
ATOM   2390  HG2 MET A 147      34.462  52.038  52.608  1.00  0.00           H
ATOM   2391  HG3 MET A 147      32.762  52.218  52.948  1.00  0.00           H
ATOM   2392  SD  MET A 147      33.242  49.938  52.488  1.00  0.00           S
ATOM   2393  CE  MET A 147      31.582  49.608  51.938  1.00  0.00           C
ATOM   2394  HE1 MET A 147      30.892  50.138  52.598  1.00  0.00           H
ATOM   2395  HE2 MET A 147      31.412  50.098  50.978  1.00  0.00           H
ATOM   2396  HE3 MET A 147      31.372  48.538  51.868  1.00  0.00           H
ATOM   2397  C   MET A 147      35.712  52.258  50.148  1.00  0.00           C
ATOM   2398  O   MET A 147      36.622  52.348  50.938  1.00  0.00           O
ATOM   2399  N   ARG A 148      35.862  51.618  48.938  1.00  0.00           N
ATOM   2400  H   ARG A 148      35.172  51.778  48.218  1.00  0.00           H
ATOM   2401  CA  ARG A 148      37.092  50.948  48.468  1.00  0.00           C
ATOM   2402  HA  ARG A 148      37.212  50.048  49.078  1.00  0.00           H
ATOM   2403  CB  ARG A 148      36.912  50.418  46.978  1.00  0.00           C
ATOM   2404  HB2 ARG A 148      36.542  51.238  46.358  1.00  0.00           H
ATOM   2405  HB3 ARG A 148      37.792  49.938  46.558  1.00  0.00           H
ATOM   2406  CG  ARG A 148      35.882  49.298  46.898  1.00  0.00           C
ATOM   2407  HG2 ARG A 148      36.062  48.528  47.648  1.00  0.00           H
ATOM   2408  HG3 ARG A 148      34.922  49.728  47.178  1.00  0.00           H
ATOM   2409  CD  ARG A 148      35.732  48.618  45.468  1.00  0.00           C
ATOM   2410  HD2 ARG A 148      34.972  47.848  45.378  1.00  0.00           H
ATOM   2411  HD3 ARG A 148      35.512  49.428  44.778  1.00  0.00           H
ATOM   2412  NE  ARG A 148      37.012  47.938  45.158  1.00  0.00           N
ATOM   2413  HE  ARG A 148      37.702  47.868  45.898  1.00  0.00           H
ATOM   2414  CZ  ARG A 148      37.572  47.578  43.958  1.00  0.00           C
ATOM   2415  NH1 ARG A 148      36.892  47.648  42.828  1.00  0.00           N
ATOM   2416 HH11 ARG A 148      35.932  47.968  42.798  1.00  0.00           H
ATOM   2417 HH12 ARG A 148      37.362  47.328  41.998  1.00  0.00           H
ATOM   2418  NH2 ARG A 148      38.832  47.308  43.848  1.00  0.00           N
ATOM   2419 HH21 ARG A 148      39.342  47.308  44.718  1.00  0.00           H
ATOM   2420 HH22 ARG A 148      39.182  47.428  42.908  1.00  0.00           H
ATOM   2421  C   ARG A 148      38.412  51.738  48.548  1.00  0.00           C
ATOM   2422  O   ARG A 148      38.392  52.948  48.168  1.00  0.00           O
ATOM   2423  N   GLY A 149      39.532  51.168  48.868  1.00  0.00           N
ATOM   2424  H   GLY A 149      39.472  50.168  48.968  1.00  0.00           H
ATOM   2425  CA  GLY A 149      40.832  51.808  49.158  1.00  0.00           C
ATOM   2426  HA2 GLY A 149      41.592  51.048  48.958  1.00  0.00           H
ATOM   2427  HA3 GLY A 149      41.062  52.618  48.468  1.00  0.00           H
ATOM   2428  C   GLY A 149      40.962  52.278  50.618  1.00  0.00           C
ATOM   2429  O   GLY A 149      40.622  51.518  51.518  1.00  0.00           O
ATOM   2430  N   GLY A 150      41.402  53.468  50.768  1.00  0.00           N
ATOM   2431  H   GLY A 150      41.402  54.068  49.968  1.00  0.00           H
ATOM   2432  CA  GLY A 150      41.622  54.088  52.088  1.00  0.00           C
ATOM   2433  HA2 GLY A 150      42.432  53.548  52.578  1.00  0.00           H
ATOM   2434  HA3 GLY A 150      41.982  55.088  51.848  1.00  0.00           H
ATOM   2435  C   GLY A 150      40.442  54.148  53.168  1.00  0.00           C
ATOM   2436  O   GLY A 150      40.752  53.808  54.328  1.00  0.00           O
ATOM   2437  N   LEU A 151      39.202  54.468  52.778  1.00  0.00           N
ATOM   2438  H   LEU A 151      39.072  54.678  51.798  1.00  0.00           H
ATOM   2439  CA  LEU A 151      38.012  54.578  53.728  1.00  0.00           C
ATOM   2440  HA  LEU A 151      38.242  55.308  54.498  1.00  0.00           H
ATOM   2441  CB  LEU A 151      36.742  55.158  53.048  1.00  0.00           C
ATOM   2442  HB2 LEU A 151      37.112  56.058  52.558  1.00  0.00           H
ATOM   2443  HB3 LEU A 151      36.352  54.508  52.268  1.00  0.00           H
ATOM   2444  CG  LEU A 151      35.572  55.498  54.018  1.00  0.00           C
ATOM   2445  HG  LEU A 151      35.512  54.598  54.628  1.00  0.00           H
ATOM   2446  CD1 LEU A 151      35.772  56.758  54.798  1.00  0.00           C
ATOM   2447 HD11 LEU A 151      35.062  56.918  55.608  1.00  0.00           H
ATOM   2448 HD12 LEU A 151      36.762  56.728  55.258  1.00  0.00           H
ATOM   2449 HD13 LEU A 151      35.662  57.658  54.188  1.00  0.00           H
ATOM   2450  CD2 LEU A 151      34.252  55.598  53.328  1.00  0.00           C
ATOM   2451 HD21 LEU A 151      34.242  56.378  52.558  1.00  0.00           H
ATOM   2452 HD22 LEU A 151      34.022  54.698  52.768  1.00  0.00           H
ATOM   2453 HD23 LEU A 151      33.352  55.768  53.918  1.00  0.00           H
ATOM   2454  C   LEU A 151      37.742  53.198  54.368  1.00  0.00           C
ATOM   2455  O   LEU A 151      37.532  53.138  55.578  1.00  0.00           O
ATOM   2456  N   LEU A 152      37.652  52.178  53.518  1.00  0.00           N
ATOM   2457  H   LEU A 152      37.562  52.468  52.558  1.00  0.00           H
ATOM   2458  CA  LEU A 152      37.562  50.788  53.928  1.00  0.00           C
ATOM   2459  HA  LEU A 152      36.682  50.668  54.558  1.00  0.00           H
ATOM   2460  CB  LEU A 152      37.322  49.938  52.638  1.00  0.00           C
ATOM   2461  HB2 LEU A 152      36.302  50.278  52.458  1.00  0.00           H
ATOM   2462  HB3 LEU A 152      37.982  50.208  51.808  1.00  0.00           H
ATOM   2463  CG  LEU A 152      37.292  48.408  52.798  1.00  0.00           C
ATOM   2464  HG  LEU A 152      38.332  48.168  52.998  1.00  0.00           H
ATOM   2465  CD1 LEU A 152      36.452  47.798  53.888  1.00  0.00           C
ATOM   2466 HD11 LEU A 152      36.332  46.718  53.728  1.00  0.00           H
ATOM   2467 HD12 LEU A 152      36.952  47.728  54.848  1.00  0.00           H
ATOM   2468 HD13 LEU A 152      35.452  48.238  53.858  1.00  0.00           H
ATOM   2469  CD2 LEU A 152      36.702  47.838  51.458  1.00  0.00           C
ATOM   2470 HD21 LEU A 152      35.712  48.268  51.298  1.00  0.00           H
ATOM   2471 HD22 LEU A 152      37.212  48.308  50.618  1.00  0.00           H
ATOM   2472 HD23 LEU A 152      36.692  46.748  51.508  1.00  0.00           H
ATOM   2473  C   LEU A 152      38.712  50.328  54.798  1.00  0.00           C
ATOM   2474  O   LEU A 152      38.402  49.558  55.768  1.00  0.00           O
ATOM   2475  N   ARG A 153      39.972  50.688  54.488  1.00  0.00           N
ATOM   2476  H   ARG A 153      40.122  51.188  53.628  1.00  0.00           H
ATOM   2477  CA  ARG A 153      41.142  50.338  55.378  1.00  0.00           C
ATOM   2478  HA  ARG A 153      41.132  49.258  55.508  1.00  0.00           H
ATOM   2479  CB  ARG A 153      42.482  50.628  54.668  1.00  0.00           C
ATOM   2480  HB2 ARG A 153      42.422  50.078  53.738  1.00  0.00           H
ATOM   2481  HB3 ARG A 153      42.652  51.688  54.478  1.00  0.00           H
ATOM   2482  CG  ARG A 153      43.682  50.228  55.588  1.00  0.00           C
ATOM   2483  HG2 ARG A 153      43.792  51.048  56.288  1.00  0.00           H
ATOM   2484  HG3 ARG A 153      43.462  49.318  56.148  1.00  0.00           H
ATOM   2485  CD  ARG A 153      44.922  50.108  54.788  1.00  0.00           C
ATOM   2486  HD2 ARG A 153      45.012  51.028  54.208  1.00  0.00           H
ATOM   2487  HD3 ARG A 153      45.742  50.028  55.498  1.00  0.00           H
ATOM   2488  NE  ARG A 153      44.772  48.838  53.948  1.00  0.00           N
ATOM   2489  HE  ARG A 153      43.842  48.668  53.598  1.00  0.00           H
ATOM   2490  CZ  ARG A 153      45.502  47.728  53.938  1.00  0.00           C
ATOM   2491  NH1 ARG A 153      46.542  47.548  54.698  1.00  0.00           N
ATOM   2492 HH11 ARG A 153      46.822  48.238  55.368  1.00  0.00           H
ATOM   2493 HH12 ARG A 153      47.182  46.778  54.528  1.00  0.00           H
ATOM   2494  NH2 ARG A 153      45.292  46.778  53.148  1.00  0.00           N
ATOM   2495 HH21 ARG A 153      44.512  46.828  52.518  1.00  0.00           H
ATOM   2496 HH22 ARG A 153      45.912  45.978  53.238  1.00  0.00           H
ATOM   2497  C   ARG A 153      40.922  50.938  56.798  1.00  0.00           C
ATOM   2498  O   ARG A 153      40.852  50.158  57.758  1.00  0.00           O
ATOM   2499  N   THR A 154      40.542  52.208  56.828  1.00  0.00           N
ATOM   2500  H   THR A 154      40.432  52.688  55.938  1.00  0.00           H
ATOM   2501  CA  THR A 154      39.912  52.918  58.008  1.00  0.00           C
ATOM   2502  HA  THR A 154      40.762  52.768  58.688  1.00  0.00           H
ATOM   2503  CB  THR A 154      39.672  54.468  57.798  1.00  0.00           C
ATOM   2504  HB  THR A 154      38.822  54.598  57.128  1.00  0.00           H
ATOM   2505  CG2 THR A 154      39.292  55.128  59.078  1.00  0.00           C
ATOM   2506 HG21 THR A 154      39.162  56.198  58.978  1.00  0.00           H
ATOM   2507 HG22 THR A 154      38.452  54.558  59.488  1.00  0.00           H
ATOM   2508 HG23 THR A 154      40.092  54.948  59.798  1.00  0.00           H
ATOM   2509  OG1 THR A 154      40.792  55.038  57.188  1.00  0.00           O
ATOM   2510  HG1 THR A 154      40.652  55.028  56.238  1.00  0.00           H
ATOM   2511  C   THR A 154      38.782  52.148  58.598  1.00  0.00           C
ATOM   2512  O   THR A 154      38.682  52.098  59.808  1.00  0.00           O
ATOM   2513  N   TYR A 155      37.852  51.568  57.818  1.00  0.00           N
ATOM   2514  H   TYR A 155      37.852  51.698  56.818  1.00  0.00           H
ATOM   2515  CA  TYR A 155      36.632  50.878  58.308  1.00  0.00           C
ATOM   2516  HA  TYR A 155      36.202  51.668  58.918  1.00  0.00           H
ATOM   2517  CB  TYR A 155      35.632  50.628  57.158  1.00  0.00           C
ATOM   2518  HB2 TYR A 155      35.702  51.478  56.478  1.00  0.00           H
ATOM   2519  HB3 TYR A 155      36.002  49.748  56.638  1.00  0.00           H
ATOM   2520  CG  TYR A 155      34.122  50.368  57.348  1.00  0.00           C
ATOM   2521  CD1 TYR A 155      33.582  50.218  58.608  1.00  0.00           C
ATOM   2522  HD1 TYR A 155      34.222  50.308  59.478  1.00  0.00           H
ATOM   2523  CE1 TYR A 155      32.222  49.848  58.868  1.00  0.00           C
ATOM   2524  HE1 TYR A 155      31.872  49.558  59.848  1.00  0.00           H
ATOM   2525  CZ  TYR A 155      31.402  49.688  57.768  1.00  0.00           C
ATOM   2526  OH  TYR A 155      30.172  49.268  57.918  1.00  0.00           O
ATOM   2527  HH  TYR A 155      30.112  48.998  58.838  1.00  0.00           H
ATOM   2528  CE2 TYR A 155      31.882  50.108  56.478  1.00  0.00           C
ATOM   2529  HE2 TYR A 155      31.132  50.208  55.708  1.00  0.00           H
ATOM   2530  CD2 TYR A 155      33.282  50.288  56.268  1.00  0.00           C
ATOM   2531  HD2 TYR A 155      33.642  50.408  55.258  1.00  0.00           H
ATOM   2532  C   TYR A 155      37.012  49.588  59.098  1.00  0.00           C
ATOM   2533  O   TYR A 155      36.452  49.518  60.188  1.00  0.00           O
ATOM   2534  N   ILE A 156      37.932  48.778  58.628  1.00  0.00           N
ATOM   2535  H   ILE A 156      38.492  48.868  57.788  1.00  0.00           H
ATOM   2536  CA  ILE A 156      38.382  47.608  59.348  1.00  0.00           C
ATOM   2537  HA  ILE A 156      37.452  47.118  59.628  1.00  0.00           H
ATOM   2538  CB  ILE A 156      39.172  46.588  58.388  1.00  0.00           C
ATOM   2539  HB  ILE A 156      38.462  46.288  57.618  1.00  0.00           H
ATOM   2540  CG2 ILE A 156      40.382  47.308  57.738  1.00  0.00           C
ATOM   2541 HG21 ILE A 156      39.972  47.978  56.978  1.00  0.00           H
ATOM   2542 HG22 ILE A 156      41.032  47.728  58.508  1.00  0.00           H
ATOM   2543 HG23 ILE A 156      41.002  46.588  57.208  1.00  0.00           H
ATOM   2544  CG1 ILE A 156      39.722  45.358  59.168  1.00  0.00           C
ATOM   2545 HG12 ILE A 156      40.362  44.838  58.458  1.00  0.00           H
ATOM   2546 HG13 ILE A 156      40.332  45.678  60.018  1.00  0.00           H
ATOM   2547  CD1 ILE A 156      38.652  44.358  59.588  1.00  0.00           C
ATOM   2548 HD11 ILE A 156      39.102  43.718  60.348  1.00  0.00           H
ATOM   2549 HD12 ILE A 156      37.782  44.828  60.038  1.00  0.00           H
ATOM   2550 HD13 ILE A 156      38.232  43.948  58.668  1.00  0.00           H
ATOM   2551  C   ILE A 156      39.072  47.848  60.748  1.00  0.00           C
ATOM   2552  O   ILE A 156      38.732  47.208  61.708  1.00  0.00           O
ATOM   2553  N   ILE A 157      39.862  48.908  60.798  1.00  0.00           N
ATOM   2554  H   ILE A 157      40.092  49.308  59.898  1.00  0.00           H
ATOM   2555  CA  ILE A 157      40.232  49.578  62.078  1.00  0.00           C
ATOM   2556  HA  ILE A 157      40.782  48.908  62.738  1.00  0.00           H
ATOM   2557  CB  ILE A 157      41.222  50.738  61.758  1.00  0.00           C
ATOM   2558  HB  ILE A 157      40.802  51.518  61.128  1.00  0.00           H
ATOM   2559  CG2 ILE A 157      41.712  51.298  63.138  1.00  0.00           C
ATOM   2560 HG21 ILE A 157      40.852  51.678  63.688  1.00  0.00           H
ATOM   2561 HG22 ILE A 157      42.172  50.508  63.738  1.00  0.00           H
ATOM   2562 HG23 ILE A 157      42.472  52.058  62.958  1.00  0.00           H
ATOM   2563  CG1 ILE A 157      42.412  50.298  60.878  1.00  0.00           C
ATOM   2564 HG12 ILE A 157      42.932  49.558  61.488  1.00  0.00           H
ATOM   2565 HG13 ILE A 157      41.972  49.938  59.948  1.00  0.00           H
ATOM   2566  CD1 ILE A 157      43.422  51.408  60.478  1.00  0.00           C
ATOM   2567 HD11 ILE A 157      43.852  51.848  61.378  1.00  0.00           H
ATOM   2568 HD12 ILE A 157      44.202  51.008  59.838  1.00  0.00           H
ATOM   2569 HD13 ILE A 157      42.922  52.198  59.918  1.00  0.00           H
ATOM   2570  C   ILE A 157      39.072  50.138  62.828  1.00  0.00           C
ATOM   2571  O   ILE A 157      38.862  49.678  63.938  1.00  0.00           O
ATOM   2572  N   SER A 158      38.162  50.918  62.258  1.00  0.00           N
ATOM   2573  H   SER A 158      38.272  51.158  61.278  1.00  0.00           H
ATOM   2574  CA  SER A 158      36.862  51.458  62.848  1.00  0.00           C
ATOM   2575  HA  SER A 158      37.142  52.058  63.708  1.00  0.00           H
ATOM   2576  CB  SER A 158      36.032  52.258  61.858  1.00  0.00           C
ATOM   2577  HB2 SER A 158      36.562  53.168  61.568  1.00  0.00           H
ATOM   2578  HB3 SER A 158      35.872  51.598  61.018  1.00  0.00           H
ATOM   2579  OG  SER A 158      34.862  52.778  62.478  1.00  0.00           O
ATOM   2580  HG  SER A 158      35.062  53.698  62.678  1.00  0.00           H
ATOM   2581  C   SER A 158      36.022  50.358  63.598  1.00  0.00           C
ATOM   2582  O   SER A 158      35.682  50.568  64.778  1.00  0.00           O
ATOM   2583  N   ILE A 159      35.792  49.208  62.928  1.00  0.00           N
ATOM   2584  H   ILE A 159      36.202  49.178  62.008  1.00  0.00           H
ATOM   2585  CA  ILE A 159      35.092  47.958  63.378  1.00  0.00           C
ATOM   2586  HA  ILE A 159      34.222  48.418  63.848  1.00  0.00           H
ATOM   2587  CB  ILE A 159      34.322  47.098  62.278  1.00  0.00           C
ATOM   2588  HB  ILE A 159      33.892  47.778  61.548  1.00  0.00           H
ATOM   2589  CG2 ILE A 159      35.362  46.248  61.478  1.00  0.00           C
ATOM   2590 HG21 ILE A 159      36.022  45.668  62.128  1.00  0.00           H
ATOM   2591 HG22 ILE A 159      34.922  45.638  60.698  1.00  0.00           H
ATOM   2592 HG23 ILE A 159      36.052  46.968  61.048  1.00  0.00           H
ATOM   2593  CG1 ILE A 159      33.242  46.168  62.808  1.00  0.00           C
ATOM   2594 HG12 ILE A 159      32.712  45.748  61.948  1.00  0.00           H
ATOM   2595 HG13 ILE A 159      33.712  45.298  63.268  1.00  0.00           H
ATOM   2596  CD1 ILE A 159      32.222  46.618  63.768  1.00  0.00           C
ATOM   2597 HD11 ILE A 159      31.652  45.738  64.078  1.00  0.00           H
ATOM   2598 HD12 ILE A 159      32.692  47.078  64.638  1.00  0.00           H
ATOM   2599 HD13 ILE A 159      31.552  47.368  63.358  1.00  0.00           H
ATOM   2600  C   ILE A 159      35.912  47.298  64.438  1.00  0.00           C
ATOM   2601  O   ILE A 159      35.412  46.978  65.538  1.00  0.00           O
ATOM   2602  N   LEU A 160      37.192  46.988  64.218  1.00  0.00           N
ATOM   2603  H   LEU A 160      37.532  47.158  63.288  1.00  0.00           H
ATOM   2604  CA  LEU A 160      38.092  46.518  65.308  1.00  0.00           C
ATOM   2605  HA  LEU A 160      37.702  45.548  65.608  1.00  0.00           H
ATOM   2606  CB  LEU A 160      39.512  46.378  64.788  1.00  0.00           C
ATOM   2607  HB2 LEU A 160      39.432  45.818  63.858  1.00  0.00           H
ATOM   2608  HB3 LEU A 160      39.912  47.348  64.498  1.00  0.00           H
ATOM   2609  CG  LEU A 160      40.542  45.598  65.668  1.00  0.00           C
ATOM   2610  HG  LEU A 160      40.582  46.028  66.668  1.00  0.00           H
ATOM   2611  CD1 LEU A 160      40.032  44.118  65.888  1.00  0.00           C
ATOM   2612 HD11 LEU A 160      39.032  44.188  66.308  1.00  0.00           H
ATOM   2613 HD12 LEU A 160      39.922  43.748  64.868  1.00  0.00           H
ATOM   2614 HD13 LEU A 160      40.822  43.678  66.498  1.00  0.00           H
ATOM   2615  CD2 LEU A 160      41.862  45.508  64.968  1.00  0.00           C
ATOM   2616 HD21 LEU A 160      42.052  46.538  64.678  1.00  0.00           H
ATOM   2617 HD22 LEU A 160      42.642  45.288  65.698  1.00  0.00           H
ATOM   2618 HD23 LEU A 160      41.842  44.778  64.158  1.00  0.00           H
ATOM   2619  C   LEU A 160      38.072  47.258  66.628  1.00  0.00           C
ATOM   2620  O   LEU A 160      38.102  46.608  67.658  1.00  0.00           O
ATOM   2621  N   PHE A 161      37.982  48.598  66.618  1.00  0.00           N
ATOM   2622  H   PHE A 161      37.922  49.128  65.758  1.00  0.00           H
ATOM   2623  CA  PHE A 161      37.822  49.418  67.858  1.00  0.00           C
ATOM   2624  HA  PHE A 161      38.602  48.978  68.488  1.00  0.00           H
ATOM   2625  CB  PHE A 161      37.942  50.928  67.618  1.00  0.00           C
ATOM   2626  HB2 PHE A 161      37.122  51.258  66.988  1.00  0.00           H
ATOM   2627  HB3 PHE A 161      37.832  51.408  68.598  1.00  0.00           H
ATOM   2628  CG  PHE A 161      39.272  51.548  67.118  1.00  0.00           C
ATOM   2629  CD1 PHE A 161      39.502  52.968  67.248  1.00  0.00           C
ATOM   2630  HD1 PHE A 161      38.782  53.688  67.608  1.00  0.00           H
ATOM   2631  CE1 PHE A 161      40.772  53.508  66.908  1.00  0.00           C
ATOM   2632  HE1 PHE A 161      40.952  54.568  67.018  1.00  0.00           H
ATOM   2633  CZ  PHE A 161      41.862  52.638  66.538  1.00  0.00           C
ATOM   2634  HZ  PHE A 161      42.842  53.028  66.308  1.00  0.00           H
ATOM   2635  CE2 PHE A 161      41.602  51.248  66.328  1.00  0.00           C
ATOM   2636  HE2 PHE A 161      42.372  50.568  65.978  1.00  0.00           H
ATOM   2637  CD2 PHE A 161      40.362  50.768  66.718  1.00  0.00           C
ATOM   2638  HD2 PHE A 161      40.302  49.708  66.538  1.00  0.00           H
ATOM   2639  C   PHE A 161      36.392  49.238  68.528  1.00  0.00           C
ATOM   2640  O   PHE A 161      36.332  48.748  69.638  1.00  0.00           O
ATOM   2641  N   LYS A 162      35.312  49.498  67.848  1.00  0.00           N
ATOM   2642  H   LYS A 162      35.542  49.988  66.998  1.00  0.00           H
ATOM   2643  CA  LYS A 162      33.882  49.328  68.198  1.00  0.00           C
ATOM   2644  HA  LYS A 162      33.622  49.988  69.028  1.00  0.00           H
ATOM   2645  CB  LYS A 162      32.992  49.748  67.058  1.00  0.00           C
ATOM   2646  HB2 LYS A 162      33.492  50.548  66.518  1.00  0.00           H
ATOM   2647  HB3 LYS A 162      33.172  49.018  66.258  1.00  0.00           H
ATOM   2648  CG  LYS A 162      31.532  50.188  67.228  1.00  0.00           C
ATOM   2649  HG2 LYS A 162      31.022  49.348  67.708  1.00  0.00           H
ATOM   2650  HG3 LYS A 162      31.582  50.968  67.988  1.00  0.00           H
ATOM   2651  CD  LYS A 162      30.832  50.698  65.938  1.00  0.00           C
ATOM   2652  HD2 LYS A 162      29.822  51.028  66.188  1.00  0.00           H
ATOM   2653  HD3 LYS A 162      31.432  51.538  65.558  1.00  0.00           H
ATOM   2654  CE  LYS A 162      30.782  49.688  64.798  1.00  0.00           C
ATOM   2655  HE2 LYS A 162      31.822  49.418  64.588  1.00  0.00           H
ATOM   2656  HE3 LYS A 162      30.162  48.918  65.248  1.00  0.00           H
ATOM   2657  NZ  LYS A 162      30.052  50.138  63.598  1.00  0.00           N
ATOM   2658  HZ1 LYS A 162      29.292  50.778  63.768  1.00  0.00           H
ATOM   2659  HZ2 LYS A 162      30.632  50.808  63.118  1.00  0.00           H
ATOM   2660  HZ3 LYS A 162      29.812  49.398  62.958  1.00  0.00           H
ATOM   2661  C   LYS A 162      33.662  47.978  68.808  1.00  0.00           C
ATOM   2662  O   LYS A 162      33.182  47.898  69.978  1.00  0.00           O
ATOM   2663  N   SER A 163      34.052  46.878  68.108  1.00  0.00           N
ATOM   2664  H   SER A 163      34.312  47.088  67.158  1.00  0.00           H
ATOM   2665  CA  SER A 163      34.182  45.428  68.608  1.00  0.00           C
ATOM   2666  HA  SER A 163      33.152  45.108  68.768  1.00  0.00           H
ATOM   2667  CB  SER A 163      34.772  44.508  67.508  1.00  0.00           C
ATOM   2668  HB2 SER A 163      35.822  44.728  67.288  1.00  0.00           H
ATOM   2669  HB3 SER A 163      34.682  43.508  67.918  1.00  0.00           H
ATOM   2670  OG  SER A 163      34.032  44.578  66.318  1.00  0.00           O
ATOM   2671  HG  SER A 163      34.452  45.278  65.818  1.00  0.00           H
ATOM   2672  C   SER A 163      34.882  45.208  69.928  1.00  0.00           C
ATOM   2673  O   SER A 163      34.222  44.878  70.958  1.00  0.00           O
ATOM   2674  N   ILE A 164      36.232  45.368  70.028  1.00  0.00           N
ATOM   2675  H   ILE A 164      36.692  45.798  69.238  1.00  0.00           H
ATOM   2676  CA  ILE A 164      36.992  45.088  71.288  1.00  0.00           C
ATOM   2677  HA  ILE A 164      36.722  44.078  71.608  1.00  0.00           H
ATOM   2678  CB  ILE A 164      38.492  45.138  70.908  1.00  0.00           C
ATOM   2679  HB  ILE A 164      38.742  46.058  70.368  1.00  0.00           H
ATOM   2680  CG2 ILE A 164      39.362  45.038  72.208  1.00  0.00           C
ATOM   2681 HG21 ILE A 164      40.422  45.088  71.958  1.00  0.00           H
ATOM   2682 HG22 ILE A 164      39.162  45.868  72.888  1.00  0.00           H
ATOM   2683 HG23 ILE A 164      39.192  44.128  72.788  1.00  0.00           H
ATOM   2684  CG1 ILE A 164      38.842  43.938  69.958  1.00  0.00           C
ATOM   2685 HG12 ILE A 164      38.672  43.068  70.588  1.00  0.00           H
ATOM   2686 HG13 ILE A 164      38.312  43.998  69.008  1.00  0.00           H
ATOM   2687  CD1 ILE A 164      40.292  43.868  69.488  1.00  0.00           C
ATOM   2688 HD11 ILE A 164      40.342  43.128  68.678  1.00  0.00           H
ATOM   2689 HD12 ILE A 164      40.682  44.778  69.038  1.00  0.00           H
ATOM   2690 HD13 ILE A 164      40.942  43.538  70.298  1.00  0.00           H
ATOM   2691  C   ILE A 164      36.652  46.048  72.388  1.00  0.00           C
ATOM   2692  O   ILE A 164      36.562  45.598  73.568  1.00  0.00           O
ATOM   2693  N   PHE A 165      36.352  47.358  72.118  1.00  0.00           N
ATOM   2694  H   PHE A 165      36.492  47.638  71.158  1.00  0.00           H
ATOM   2695  CA  PHE A 165      35.862  48.388  73.098  1.00  0.00           C
ATOM   2696  HA  PHE A 165      36.592  48.468  73.908  1.00  0.00           H
ATOM   2697  CB  PHE A 165      35.612  49.768  72.448  1.00  0.00           C
ATOM   2698  HB2 PHE A 165      34.942  49.588  71.608  1.00  0.00           H
ATOM   2699  HB3 PHE A 165      35.082  50.298  73.238  1.00  0.00           H
ATOM   2700  CG  PHE A 165      36.772  50.638  71.888  1.00  0.00           C
ATOM   2701  CD1 PHE A 165      36.602  51.988  71.548  1.00  0.00           C
ATOM   2702  HD1 PHE A 165      35.672  52.468  71.828  1.00  0.00           H
ATOM   2703  CE1 PHE A 165      37.652  52.808  71.018  1.00  0.00           C
ATOM   2704  HE1 PHE A 165      37.412  53.838  70.778  1.00  0.00           H
ATOM   2705  CZ  PHE A 165      38.952  52.298  70.858  1.00  0.00           C
ATOM   2706  HZ  PHE A 165      39.712  52.858  70.308  1.00  0.00           H
ATOM   2707  CE2 PHE A 165      39.182  50.918  71.118  1.00  0.00           C
ATOM   2708  HE2 PHE A 165      40.122  50.428  70.908  1.00  0.00           H
ATOM   2709  CD2 PHE A 165      38.112  50.148  71.678  1.00  0.00           C
ATOM   2710  HD2 PHE A 165      38.342  49.108  71.838  1.00  0.00           H
ATOM   2711  C   PHE A 165      34.582  47.868  73.808  1.00  0.00           C
ATOM   2712  O   PHE A 165      34.522  48.058  75.018  1.00  0.00           O
ATOM   2713  N   GLU A 166      33.522  47.388  73.168  1.00  0.00           N
ATOM   2714  H   GLU A 166      33.572  47.448  72.158  1.00  0.00           H
ATOM   2715  CA  GLU A 166      32.232  46.958  73.758  1.00  0.00           C
ATOM   2716  HA  GLU A 166      31.932  47.838  74.318  1.00  0.00           H
ATOM   2717  CB  GLU A 166      31.142  46.678  72.748  1.00  0.00           C
ATOM   2718  HB2 GLU A 166      31.052  47.598  72.168  1.00  0.00           H
ATOM   2719  HB3 GLU A 166      31.642  45.928  72.138  1.00  0.00           H
ATOM   2720  CG  GLU A 166      29.802  46.288  73.228  1.00  0.00           C
ATOM   2721  HG2 GLU A 166      29.232  46.018  72.338  1.00  0.00           H
ATOM   2722  HG3 GLU A 166      29.962  45.408  73.848  1.00  0.00           H
ATOM   2723  CD  GLU A 166      29.022  47.438  73.948  1.00  0.00           C
ATOM   2724  OE1 GLU A 166      28.472  47.208  75.068  1.00  0.00           O
ATOM   2725  OE2 GLU A 166      29.072  48.598  73.518  1.00  0.00           O
ATOM   2726  C   GLU A 166      32.472  45.818  74.818  1.00  0.00           C
ATOM   2727  O   GLU A 166      31.772  45.968  75.848  1.00  0.00           O
ATOM   2728  N   VAL A 167      33.402  44.928  74.678  1.00  0.00           N
ATOM   2729  H   VAL A 167      33.972  45.098  73.858  1.00  0.00           H
ATOM   2730  CA  VAL A 167      33.872  43.858  75.618  1.00  0.00           C
ATOM   2731  HA  VAL A 167      32.952  43.548  76.118  1.00  0.00           H
ATOM   2732  CB  VAL A 167      34.382  42.558  74.998  1.00  0.00           C
ATOM   2733  HB  VAL A 167      33.662  42.208  74.248  1.00  0.00           H
ATOM   2734  CG1 VAL A 167      35.722  42.658  74.228  1.00  0.00           C
ATOM   2735 HG11 VAL A 167      35.572  43.028  73.218  1.00  0.00           H
ATOM   2736 HG12 VAL A 167      36.462  43.288  74.718  1.00  0.00           H
ATOM   2737 HG13 VAL A 167      36.142  41.648  74.148  1.00  0.00           H
ATOM   2738  CG2 VAL A 167      34.472  41.488  76.038  1.00  0.00           C
ATOM   2739 HG21 VAL A 167      34.552  40.618  75.378  1.00  0.00           H
ATOM   2740 HG22 VAL A 167      35.422  41.498  76.568  1.00  0.00           H
ATOM   2741 HG23 VAL A 167      33.592  41.448  76.688  1.00  0.00           H
ATOM   2742  C   VAL A 167      34.752  44.438  76.688  1.00  0.00           C
ATOM   2743  O   VAL A 167      34.512  44.078  77.908  1.00  0.00           O
ATOM   2744  N   ALA A 168      35.602  45.378  76.368  1.00  0.00           N
ATOM   2745  H   ALA A 168      35.602  45.598  75.388  1.00  0.00           H
ATOM   2746  CA  ALA A 168      36.412  46.048  77.418  1.00  0.00           C
ATOM   2747  HA  ALA A 168      36.972  45.268  77.928  1.00  0.00           H
ATOM   2748  CB  ALA A 168      37.512  46.918  76.708  1.00  0.00           C
ATOM   2749  HB1 ALA A 168      36.902  47.638  76.178  1.00  0.00           H
ATOM   2750  HB2 ALA A 168      38.192  47.428  77.398  1.00  0.00           H
ATOM   2751  HB3 ALA A 168      37.942  46.368  75.878  1.00  0.00           H
ATOM   2752  C   ALA A 168      35.572  46.908  78.438  1.00  0.00           C
ATOM   2753  O   ALA A 168      35.772  46.778  79.608  1.00  0.00           O
ATOM   2754  N   PHE A 169      34.492  47.568  78.028  1.00  0.00           N
ATOM   2755  H   PHE A 169      34.482  47.858  77.058  1.00  0.00           H
ATOM   2756  CA  PHE A 169      33.642  48.348  78.878  1.00  0.00           C
ATOM   2757  HA  PHE A 169      34.292  48.818  79.628  1.00  0.00           H
ATOM   2758  CB  PHE A 169      33.012  49.438  77.978  1.00  0.00           C
ATOM   2759  HB2 PHE A 169      32.662  49.078  77.008  1.00  0.00           H
ATOM   2760  HB3 PHE A 169      32.152  49.808  78.538  1.00  0.00           H
ATOM   2761  CG  PHE A 169      33.862  50.638  77.618  1.00  0.00           C
ATOM   2762  CD1 PHE A 169      34.512  51.338  78.658  1.00  0.00           C
ATOM   2763  HD1 PHE A 169      34.242  51.218  79.688  1.00  0.00           H
ATOM   2764  CE1 PHE A 169      35.582  52.198  78.388  1.00  0.00           C
ATOM   2765  HE1 PHE A 169      36.182  52.608  79.188  1.00  0.00           H
ATOM   2766  CZ  PHE A 169      36.022  52.428  77.068  1.00  0.00           C
ATOM   2767  HZ  PHE A 169      36.872  53.078  76.918  1.00  0.00           H
ATOM   2768  CE2 PHE A 169      35.272  51.788  76.008  1.00  0.00           C
ATOM   2769  HE2 PHE A 169      35.692  51.848  75.018  1.00  0.00           H
ATOM   2770  CD2 PHE A 169      34.262  50.888  76.268  1.00  0.00           C
ATOM   2771  HD2 PHE A 169      33.902  50.288  75.448  1.00  0.00           H
ATOM   2772  C   PHE A 169      32.492  47.568  79.658  1.00  0.00           C
ATOM   2773  O   PHE A 169      32.022  47.938  80.768  1.00  0.00           O
ATOM   2774  N   LEU A 170      32.082  46.378  79.078  1.00  0.00           N
ATOM   2775  H   LEU A 170      32.262  46.308  78.078  1.00  0.00           H
ATOM   2776  CA  LEU A 170      31.242  45.288  79.628  1.00  0.00           C
ATOM   2777  HA  LEU A 170      30.302  45.718  79.958  1.00  0.00           H
ATOM   2778  CB  LEU A 170      30.902  44.328  78.388  1.00  0.00           C
ATOM   2779  HB2 LEU A 170      30.352  44.838  77.608  1.00  0.00           H
ATOM   2780  HB3 LEU A 170      31.812  44.018  77.878  1.00  0.00           H
ATOM   2781  CG  LEU A 170      30.172  42.998  78.778  1.00  0.00           C
ATOM   2782  HG  LEU A 170      30.782  42.398  79.448  1.00  0.00           H
ATOM   2783  CD1 LEU A 170      28.742  43.218  79.398  1.00  0.00           C
ATOM   2784 HD11 LEU A 170      28.212  42.288  79.608  1.00  0.00           H
ATOM   2785 HD12 LEU A 170      28.892  43.788  80.318  1.00  0.00           H
ATOM   2786 HD13 LEU A 170      28.092  43.768  78.718  1.00  0.00           H
ATOM   2787  CD2 LEU A 170      29.902  42.118  77.558  1.00  0.00           C
ATOM   2788 HD21 LEU A 170      30.812  41.698  77.128  1.00  0.00           H
ATOM   2789 HD22 LEU A 170      29.272  41.318  77.958  1.00  0.00           H
ATOM   2790 HD23 LEU A 170      29.362  42.728  76.828  1.00  0.00           H
ATOM   2791  C   LEU A 170      32.002  44.578  80.858  1.00  0.00           C
ATOM   2792  O   LEU A 170      31.412  44.508  81.928  1.00  0.00           O
ATOM   2793  N   LEU A 171      33.282  44.168  80.698  1.00  0.00           N
ATOM   2794  H   LEU A 171      33.632  44.328  79.768  1.00  0.00           H
ATOM   2795  CA  LEU A 171      34.202  43.658  81.708  1.00  0.00           C
ATOM   2796  HA  LEU A 171      33.802  42.708  82.068  1.00  0.00           H
ATOM   2797  CB  LEU A 171      35.602  43.288  81.148  1.00  0.00           C
ATOM   2798  HB2 LEU A 171      36.062  44.108  80.588  1.00  0.00           H
ATOM   2799  HB3 LEU A 171      36.272  43.118  81.988  1.00  0.00           H
ATOM   2800  CG  LEU A 171      35.592  41.978  80.318  1.00  0.00           C
ATOM   2801  HG  LEU A 171      34.682  41.888  79.728  1.00  0.00           H
ATOM   2802  CD1 LEU A 171      36.752  42.038  79.378  1.00  0.00           C
ATOM   2803 HD11 LEU A 171      36.782  41.128  78.778  1.00  0.00           H
ATOM   2804 HD12 LEU A 171      36.532  42.838  78.668  1.00  0.00           H
ATOM   2805 HD13 LEU A 171      37.712  42.148  79.888  1.00  0.00           H
ATOM   2806  CD2 LEU A 171      35.602  40.758  81.288  1.00  0.00           C
ATOM   2807 HD21 LEU A 171      35.582  39.808  80.748  1.00  0.00           H
ATOM   2808 HD22 LEU A 171      36.522  40.798  81.868  1.00  0.00           H
ATOM   2809 HD23 LEU A 171      34.732  40.868  81.938  1.00  0.00           H
ATOM   2810  C   LEU A 171      34.302  44.718  82.848  1.00  0.00           C
ATOM   2811  O   LEU A 171      34.122  44.398  83.968  1.00  0.00           O
ATOM   2812  N   ILE A 172      34.562  46.008  82.428  1.00  0.00           N
ATOM   2813  H   ILE A 172      34.752  46.188  81.458  1.00  0.00           H
ATOM   2814  CA  ILE A 172      34.612  47.118  83.358  1.00  0.00           C
ATOM   2815  HA  ILE A 172      35.282  46.788  84.158  1.00  0.00           H
ATOM   2816  CB  ILE A 172      35.282  48.328  82.658  1.00  0.00           C
ATOM   2817  HB  ILE A 172      34.682  48.328  81.748  1.00  0.00           H
ATOM   2818  CG2 ILE A 172      35.052  49.688  83.318  1.00  0.00           C
ATOM   2819 HG21 ILE A 172      35.452  50.508  82.728  1.00  0.00           H
ATOM   2820 HG22 ILE A 172      34.002  49.858  83.558  1.00  0.00           H
ATOM   2821 HG23 ILE A 172      35.622  49.768  84.248  1.00  0.00           H
ATOM   2822  CG1 ILE A 172      36.742  48.128  82.328  1.00  0.00           C
ATOM   2823 HG12 ILE A 172      37.312  48.198  83.258  1.00  0.00           H
ATOM   2824 HG13 ILE A 172      36.772  47.078  82.028  1.00  0.00           H
ATOM   2825  CD1 ILE A 172      37.422  48.908  81.208  1.00  0.00           C
ATOM   2826 HD11 ILE A 172      37.512  49.968  81.468  1.00  0.00           H
ATOM   2827 HD12 ILE A 172      38.392  48.538  80.888  1.00  0.00           H
ATOM   2828 HD13 ILE A 172      36.812  48.848  80.308  1.00  0.00           H
ATOM   2829  C   ILE A 172      33.382  47.418  84.108  1.00  0.00           C
ATOM   2830  O   ILE A 172      33.422  47.698  85.318  1.00  0.00           O
ATOM   2831  N   GLN A 173      32.162  47.318  83.518  1.00  0.00           N
ATOM   2832  H   GLN A 173      32.192  47.198  82.518  1.00  0.00           H
ATOM   2833  CA  GLN A 173      30.862  47.328  84.188  1.00  0.00           C
ATOM   2834  HA  GLN A 173      30.922  48.248  84.768  1.00  0.00           H
ATOM   2835  CB  GLN A 173      29.642  47.338  83.228  1.00  0.00           C
ATOM   2836  HB2 GLN A 173      29.692  48.278  82.668  1.00  0.00           H
ATOM   2837  HB3 GLN A 173      29.712  46.598  82.428  1.00  0.00           H
ATOM   2838  CG  GLN A 173      28.342  47.268  84.088  1.00  0.00           C
ATOM   2839  HG2 GLN A 173      28.222  46.248  84.428  1.00  0.00           H
ATOM   2840  HG3 GLN A 173      28.442  47.818  85.028  1.00  0.00           H
ATOM   2841  CD  GLN A 173      27.002  47.698  83.438  1.00  0.00           C
ATOM   2842  OE1 GLN A 173      26.902  48.048  82.238  1.00  0.00           O
ATOM   2843  NE2 GLN A 173      25.892  47.598  84.218  1.00  0.00           N
ATOM   2844 HE21 GLN A 173      26.082  47.348  85.178  1.00  0.00           H
ATOM   2845 HE22 GLN A 173      24.982  47.668  83.808  1.00  0.00           H
ATOM   2846  C   GLN A 173      30.802  46.168  85.198  1.00  0.00           C
ATOM   2847  O   GLN A 173      30.692  46.438  86.378  1.00  0.00           O
ATOM   2848  N   TRP A 174      31.102  44.898  84.778  1.00  0.00           N
ATOM   2849  H   TRP A 174      31.212  44.758  83.788  1.00  0.00           H
ATOM   2850  CA  TRP A 174      31.062  43.658  85.588  1.00  0.00           C
ATOM   2851  HA  TRP A 174      30.012  43.618  85.878  1.00  0.00           H
ATOM   2852  CB  TRP A 174      31.352  42.458  84.698  1.00  0.00           C
ATOM   2853  HB2 TRP A 174      31.052  42.508  83.658  1.00  0.00           H
ATOM   2854  HB3 TRP A 174      32.442  42.498  84.568  1.00  0.00           H
ATOM   2855  CG  TRP A 174      30.892  41.208  85.288  1.00  0.00           C
ATOM   2856  CD1 TRP A 174      31.742  40.338  85.928  1.00  0.00           C
ATOM   2857  HD1 TRP A 174      32.772  40.618  86.128  1.00  0.00           H
ATOM   2858  NE1 TRP A 174      31.152  39.138  86.148  1.00  0.00           N
ATOM   2859  HE1 TRP A 174      31.492  38.318  86.638  1.00  0.00           H
ATOM   2860  CE2 TRP A 174      29.832  39.128  85.728  1.00  0.00           C
ATOM   2861  CZ2 TRP A 174      28.772  38.208  85.728  1.00  0.00           C
ATOM   2862  HZ2 TRP A 174      28.882  37.238  86.178  1.00  0.00           H
ATOM   2863  CH2 TRP A 174      27.512  38.508  85.258  1.00  0.00           C
ATOM   2864  HH2 TRP A 174      26.732  37.768  85.228  1.00  0.00           H
ATOM   2865  CZ3 TRP A 174      27.302  39.778  84.688  1.00  0.00           C
ATOM   2866  HZ3 TRP A 174      26.422  39.968  84.088  1.00  0.00           H
ATOM   2867  CE3 TRP A 174      28.322  40.788  84.648  1.00  0.00           C
ATOM   2868  HE3 TRP A 174      28.092  41.818  84.408  1.00  0.00           H
ATOM   2869  CD2 TRP A 174      29.642  40.488  85.218  1.00  0.00           C
ATOM   2870  C   TRP A 174      32.002  43.628  86.848  1.00  0.00           C
ATOM   2871  O   TRP A 174      31.542  43.338  87.978  1.00  0.00           O
ATOM   2872  N   TYR A 175      33.212  44.128  86.678  1.00  0.00           N
ATOM   2873  H   TYR A 175      33.522  44.488  85.788  1.00  0.00           H
ATOM   2874  CA  TYR A 175      34.182  44.418  87.678  1.00  0.00           C
ATOM   2875  HA  TYR A 175      34.322  43.478  88.218  1.00  0.00           H
ATOM   2876  CB  TYR A 175      35.432  44.648  86.878  1.00  0.00           C
ATOM   2877  HB2 TYR A 175      35.652  43.698  86.378  1.00  0.00           H
ATOM   2878  HB3 TYR A 175      35.352  45.418  86.108  1.00  0.00           H
ATOM   2879  CG  TYR A 175      36.712  44.838  87.648  1.00  0.00           C
ATOM   2880  CD1 TYR A 175      37.192  46.168  87.788  1.00  0.00           C
ATOM   2881  HD1 TYR A 175      36.752  46.988  87.248  1.00  0.00           H
ATOM   2882  CE1 TYR A 175      38.222  46.358  88.768  1.00  0.00           C
ATOM   2883  HE1 TYR A 175      38.512  47.378  88.978  1.00  0.00           H
ATOM   2884  CZ  TYR A 175      38.702  45.248  89.518  1.00  0.00           C
ATOM   2885  OH  TYR A 175      39.672  45.488  90.468  1.00  0.00           O
ATOM   2886  HH  TYR A 175      39.882  44.708  90.968  1.00  0.00           H
ATOM   2887  CE2 TYR A 175      38.222  43.938  89.288  1.00  0.00           C
ATOM   2888  HE2 TYR A 175      38.672  43.088  89.768  1.00  0.00           H
ATOM   2889  CD2 TYR A 175      37.212  43.708  88.348  1.00  0.00           C
ATOM   2890  HD2 TYR A 175      36.762  42.728  88.288  1.00  0.00           H
ATOM   2891  C   TYR A 175      33.732  45.528  88.768  1.00  0.00           C
ATOM   2892  O   TYR A 175      33.902  45.318  89.998  1.00  0.00           O
ATOM   2893  N   ILE A 176      33.142  46.588  88.248  1.00  0.00           N
ATOM   2894  H   ILE A 176      32.982  46.578  87.248  1.00  0.00           H
ATOM   2895  CA  ILE A 176      32.732  47.698  89.068  1.00  0.00           C
ATOM   2896  HA  ILE A 176      33.442  47.788  89.898  1.00  0.00           H
ATOM   2897  CB  ILE A 176      32.832  49.058  88.278  1.00  0.00           C
ATOM   2898  HB  ILE A 176      32.232  48.998  87.368  1.00  0.00           H
ATOM   2899  CG2 ILE A 176      32.352  50.378  89.118  1.00  0.00           C
ATOM   2900 HG21 ILE A 176      33.022  50.448  89.968  1.00  0.00           H
ATOM   2901 HG22 ILE A 176      32.482  51.218  88.438  1.00  0.00           H
ATOM   2902 HG23 ILE A 176      31.342  50.158  89.468  1.00  0.00           H
ATOM   2903  CG1 ILE A 176      34.322  49.498  87.958  1.00  0.00           C
ATOM   2904 HG12 ILE A 176      34.852  49.768  88.868  1.00  0.00           H
ATOM   2905 HG13 ILE A 176      34.852  48.648  87.508  1.00  0.00           H
ATOM   2906  CD1 ILE A 176      34.542  50.588  86.908  1.00  0.00           C
ATOM   2907 HD11 ILE A 176      33.892  50.398  86.048  1.00  0.00           H
ATOM   2908 HD12 ILE A 176      34.402  51.548  87.408  1.00  0.00           H
ATOM   2909 HD13 ILE A 176      35.572  50.608  86.568  1.00  0.00           H
ATOM   2910  C   ILE A 176      31.432  47.438  89.808  1.00  0.00           C
ATOM   2911  O   ILE A 176      31.252  47.848  91.018  1.00  0.00           O
ATOM   2912  N   TYR A 177      30.422  46.858  89.158  1.00  0.00           N
ATOM   2913  H   TYR A 177      30.582  46.588  88.198  1.00  0.00           H
ATOM   2914  CA  TYR A 177      29.032  46.668  89.698  1.00  0.00           C
ATOM   2915  HA  TYR A 177      29.042  46.908  90.768  1.00  0.00           H
ATOM   2916  CB  TYR A 177      28.152  47.678  88.898  1.00  0.00           C
ATOM   2917  HB2 TYR A 177      28.002  47.168  87.948  1.00  0.00           H
ATOM   2918  HB3 TYR A 177      27.162  47.628  89.368  1.00  0.00           H
ATOM   2919  CG  TYR A 177      28.582  49.098  88.618  1.00  0.00           C
ATOM   2920  CD1 TYR A 177      29.152  49.458  87.358  1.00  0.00           C
ATOM   2921  HD1 TYR A 177      29.272  48.618  86.688  1.00  0.00           H
ATOM   2922  CE1 TYR A 177      29.572  50.778  87.068  1.00  0.00           C
ATOM   2923  HE1 TYR A 177      30.072  51.168  86.198  1.00  0.00           H
ATOM   2924  CZ  TYR A 177      29.352  51.788  88.038  1.00  0.00           C
ATOM   2925  OH  TYR A 177      29.872  53.048  87.858  1.00  0.00           O
ATOM   2926  HH  TYR A 177      30.032  53.538  88.668  1.00  0.00           H
ATOM   2927  CE2 TYR A 177      28.672  51.458  89.258  1.00  0.00           C
ATOM   2928  HE2 TYR A 177      28.512  52.188  90.038  1.00  0.00           H
ATOM   2929  CD2 TYR A 177      28.232  50.108  89.528  1.00  0.00           C
ATOM   2930  HD2 TYR A 177      27.792  49.748  90.448  1.00  0.00           H
ATOM   2931  C   TYR A 177      28.442  45.278  89.638  1.00  0.00           C
ATOM   2932  O   TYR A 177      27.322  45.028  90.178  1.00  0.00           O
ATOM   2933  N   GLY A 178      29.012  44.338  88.878  1.00  0.00           N
ATOM   2934  H   GLY A 178      29.912  44.638  88.528  1.00  0.00           H
ATOM   2935  CA  GLY A 178      28.492  42.958  88.468  1.00  0.00           C
ATOM   2936  HA2 GLY A 178      29.152  42.608  87.678  1.00  0.00           H
ATOM   2937  HA3 GLY A 178      28.652  42.248  89.288  1.00  0.00           H
ATOM   2938  C   GLY A 178      27.022  42.878  87.998  1.00  0.00           C
ATOM   2939  O   GLY A 178      26.532  43.768  87.228  1.00  0.00           O
ATOM   2940  N   PHE A 179      26.282  41.798  88.378  1.00  0.00           N
ATOM   2941  H   PHE A 179      26.812  41.098  88.868  1.00  0.00           H
ATOM   2942  CA  PHE A 179      24.822  41.708  88.198  1.00  0.00           C
ATOM   2943  HA  PHE A 179      24.612  42.168  87.228  1.00  0.00           H
ATOM   2944  CB  PHE A 179      24.372  40.238  88.098  1.00  0.00           C
ATOM   2945  HB2 PHE A 179      23.292  40.278  88.038  1.00  0.00           H
ATOM   2946  HB3 PHE A 179      24.732  39.758  87.188  1.00  0.00           H
ATOM   2947  CG  PHE A 179      24.732  39.368  89.308  1.00  0.00           C
ATOM   2948  CD1 PHE A 179      23.912  39.378  90.478  1.00  0.00           C
ATOM   2949  HD1 PHE A 179      23.102  40.078  90.598  1.00  0.00           H
ATOM   2950  CE1 PHE A 179      24.222  38.458  91.548  1.00  0.00           C
ATOM   2951  HE1 PHE A 179      23.782  38.348  92.528  1.00  0.00           H
ATOM   2952  CZ  PHE A 179      25.402  37.668  91.388  1.00  0.00           C
ATOM   2953  HZ  PHE A 179      25.692  37.088  92.258  1.00  0.00           H
ATOM   2954  CE2 PHE A 179      26.212  37.708  90.218  1.00  0.00           C
ATOM   2955  HE2 PHE A 179      27.162  37.198  90.148  1.00  0.00           H
ATOM   2956  CD2 PHE A 179      25.922  38.558  89.178  1.00  0.00           C
ATOM   2957  HD2 PHE A 179      26.572  38.548  88.308  1.00  0.00           H
ATOM   2958  C   PHE A 179      23.842  42.498  89.188  1.00  0.00           C
ATOM   2959  O   PHE A 179      22.632  42.658  88.888  1.00  0.00           O
ATOM   2960  N   SER A 180      24.432  42.968  90.308  1.00  0.00           N
ATOM   2961  H   SER A 180      25.322  42.598  90.598  1.00  0.00           H
ATOM   2962  CA  SER A 180      23.722  43.838  91.238  1.00  0.00           C
ATOM   2963  HA  SER A 180      24.322  43.938  92.138  1.00  0.00           H
ATOM   2964  CB  SER A 180      23.632  45.228  90.458  1.00  0.00           C
ATOM   2965  HB2 SER A 180      23.072  45.028  89.548  1.00  0.00           H
ATOM   2966  HB3 SER A 180      23.022  45.898  91.068  1.00  0.00           H
ATOM   2967  OG  SER A 180      24.892  45.878  90.248  1.00  0.00           O
ATOM   2968  HG  SER A 180      25.552  45.208  90.438  1.00  0.00           H
ATOM   2969  C   SER A 180      22.352  43.288  91.778  1.00  0.00           C
ATOM   2970  O   SER A 180      21.602  44.108  92.298  1.00  0.00           O
ATOM   2971  N   LEU A 181      22.122  41.958  91.878  1.00  0.00           N
ATOM   2972  H   LEU A 181      22.862  41.358  91.538  1.00  0.00           H
ATOM   2973  CA  LEU A 181      20.922  41.368  92.458  1.00  0.00           C
ATOM   2974  HA  LEU A 181      20.042  41.838  92.008  1.00  0.00           H
ATOM   2975  CB  LEU A 181      20.952  39.858  92.018  1.00  0.00           C
ATOM   2976  HB2 LEU A 181      20.902  39.888  90.928  1.00  0.00           H
ATOM   2977  HB3 LEU A 181      21.792  39.298  92.438  1.00  0.00           H
ATOM   2978  CG  LEU A 181      19.722  39.048  92.518  1.00  0.00           C
ATOM   2979  HG  LEU A 181      19.602  39.058  93.598  1.00  0.00           H
ATOM   2980  CD1 LEU A 181      18.432  39.548  91.878  1.00  0.00           C
ATOM   2981 HD11 LEU A 181      18.142  40.588  92.028  1.00  0.00           H
ATOM   2982 HD12 LEU A 181      18.602  39.508  90.798  1.00  0.00           H
ATOM   2983 HD13 LEU A 181      17.622  38.858  92.128  1.00  0.00           H
ATOM   2984  CD2 LEU A 181      19.892  37.508  92.308  1.00  0.00           C
ATOM   2985 HD21 LEU A 181      20.662  37.188  93.008  1.00  0.00           H
ATOM   2986 HD22 LEU A 181      18.922  37.088  92.578  1.00  0.00           H
ATOM   2987 HD23 LEU A 181      20.162  37.228  91.288  1.00  0.00           H
ATOM   2988  C   LEU A 181      20.722  41.618  93.948  1.00  0.00           C
ATOM   2989  O   LEU A 181      19.552  41.558  94.388  1.00  0.00           O
ATOM   2990  N   SER A 182      21.752  41.908  94.708  1.00  0.00           N
ATOM   2991  H   SER A 182      22.612  42.058  94.208  1.00  0.00           H
ATOM   2992  CA  SER A 182      21.692  42.328  96.128  1.00  0.00           C
ATOM   2993  HA  SER A 182      21.082  41.588  96.628  1.00  0.00           H
ATOM   2994  CB  SER A 182      23.112  42.168  96.728  1.00  0.00           C
ATOM   2995  HB2 SER A 182      23.362  41.108  96.628  1.00  0.00           H
ATOM   2996  HB3 SER A 182      23.702  42.858  96.128  1.00  0.00           H
ATOM   2997  OG  SER A 182      23.252  42.628  98.008  1.00  0.00           O
ATOM   2998  HG  SER A 182      23.802  42.038  98.528  1.00  0.00           H
ATOM   2999  C   SER A 182      21.052  43.758  96.458  1.00  0.00           C
ATOM   3000  O   SER A 182      20.922  44.638  95.578  1.00  0.00           O
ATOM   3001  N   ALA A 183      20.712  43.888  97.718  1.00  0.00           N
ATOM   3002  H   ALA A 183      20.692  43.088  98.338  1.00  0.00           H
ATOM   3003  CA  ALA A 183      20.342  45.148  98.288  1.00  0.00           C
ATOM   3004  HA  ALA A 183      19.992  45.748  97.458  1.00  0.00           H
ATOM   3005  CB  ALA A 183      19.352  44.858  99.448  1.00  0.00           C
ATOM   3006  HB1 ALA A 183      19.872  44.478 100.328  1.00  0.00           H
ATOM   3007  HB2 ALA A 183      18.822  45.778  99.678  1.00  0.00           H
ATOM   3008  HB3 ALA A 183      18.662  44.128  99.028  1.00  0.00           H
ATOM   3009  C   ALA A 183      21.582  45.928  98.858  1.00  0.00           C
ATOM   3010  O   ALA A 183      21.472  47.158  99.108  1.00  0.00           O
ATOM   3011  N   VAL A 184      22.782  45.338  99.058  1.00  0.00           N
ATOM   3012  H   VAL A 184      22.922  44.378  98.768  1.00  0.00           H
ATOM   3013  CA  VAL A 184      24.022  46.018  99.258  1.00  0.00           C
ATOM   3014  HA  VAL A 184      23.872  46.738 100.068  1.00  0.00           H
ATOM   3015  CB  VAL A 184      25.102  44.968  99.748  1.00  0.00           C
ATOM   3016  HB  VAL A 184      25.102  44.118  99.068  1.00  0.00           H
ATOM   3017  CG1 VAL A 184      26.482  45.608  99.968  1.00  0.00           C
ATOM   3018 HG11 VAL A 184      27.312  44.948 100.218  1.00  0.00           H
ATOM   3019 HG12 VAL A 184      26.992  46.088  99.128  1.00  0.00           H
ATOM   3020 HG13 VAL A 184      26.352  46.438 100.658  1.00  0.00           H
ATOM   3021  CG2 VAL A 184      24.722  44.358 101.198  1.00  0.00           C
ATOM   3022 HG21 VAL A 184      23.662  44.078 101.168  1.00  0.00           H
ATOM   3023 HG22 VAL A 184      25.272  43.438 101.358  1.00  0.00           H
ATOM   3024 HG23 VAL A 184      24.902  45.058 102.018  1.00  0.00           H
ATOM   3025  C   VAL A 184      24.432  46.818  97.988  1.00  0.00           C
ATOM   3026  O   VAL A 184      24.222  46.368  96.918  1.00  0.00           O
ATOM   3027  N   TYR A 185      25.062  47.998  98.128  1.00  0.00           N
ATOM   3028  H   TYR A 185      25.252  48.408  99.028  1.00  0.00           H
ATOM   3029  CA  TYR A 185      25.552  48.848  97.018  1.00  0.00           C
ATOM   3030  HA  TYR A 185      25.192  48.428  96.078  1.00  0.00           H
ATOM   3031  CB  TYR A 185      25.002  50.338  97.218  1.00  0.00           C
ATOM   3032  HB2 TYR A 185      23.942  50.248  97.428  1.00  0.00           H
ATOM   3033  HB3 TYR A 185      25.472  50.758  98.108  1.00  0.00           H
ATOM   3034  CG  TYR A 185      25.292  51.338  96.038  1.00  0.00           C
ATOM   3035  CD1 TYR A 185      24.302  51.508  95.028  1.00  0.00           C
ATOM   3036  HD1 TYR A 185      23.342  51.028  95.108  1.00  0.00           H
ATOM   3037  CE1 TYR A 185      24.452  52.588  94.108  1.00  0.00           C
ATOM   3038  HE1 TYR A 185      23.772  52.798  93.288  1.00  0.00           H
ATOM   3039  CZ  TYR A 185      25.622  53.358  94.078  1.00  0.00           C
ATOM   3040  OH  TYR A 185      25.802  54.178  93.078  1.00  0.00           O
ATOM   3041  HH  TYR A 185      25.012  54.548  92.678  1.00  0.00           H
ATOM   3042  CE2 TYR A 185      26.632  53.138  95.058  1.00  0.00           C
ATOM   3043  HE2 TYR A 185      27.582  53.638  94.958  1.00  0.00           H
ATOM   3044  CD2 TYR A 185      26.462  52.178  96.028  1.00  0.00           C
ATOM   3045  HD2 TYR A 185      27.302  52.028  96.698  1.00  0.00           H
ATOM   3046  C   TYR A 185      27.082  48.838  96.818  1.00  0.00           C
ATOM   3047  O   TYR A 185      27.782  48.748  97.798  1.00  0.00           O
ATOM   3048  N   THR A 186      27.612  49.028  95.608  1.00  0.00           N
ATOM   3049  H   THR A 186      26.932  48.998  94.858  1.00  0.00           H
ATOM   3050  CA  THR A 186      29.072  49.118  95.318  1.00  0.00           C
ATOM   3051  HA  THR A 186      29.482  48.188  95.698  1.00  0.00           H
ATOM   3052  CB  THR A 186      29.342  49.118  93.778  1.00  0.00           C
ATOM   3053  HB  THR A 186      28.762  48.268  93.418  1.00  0.00           H
ATOM   3054  CG2 THR A 186      29.102  50.388  92.988  1.00  0.00           C
ATOM   3055 HG21 THR A 186      29.522  50.248  91.988  1.00  0.00           H
ATOM   3056 HG22 THR A 186      28.052  50.638  92.878  1.00  0.00           H
ATOM   3057 HG23 THR A 186      29.562  51.208  93.538  1.00  0.00           H
ATOM   3058  OG1 THR A 186      30.732  48.938  93.608  1.00  0.00           O
ATOM   3059  HG1 THR A 186      30.872  48.708  92.688  1.00  0.00           H
ATOM   3060  C   THR A 186      29.982  50.128  96.058  1.00  0.00           C
ATOM   3061  O   THR A 186      29.592  51.268  96.268  1.00  0.00           O
ATOM   3062  N   CYS A 187      31.192  49.608  96.468  1.00  0.00           N
ATOM   3063  H   CYS A 187      31.342  48.658  96.168  1.00  0.00           H
ATOM   3064  CA  CYS A 187      32.172  50.148  97.328  1.00  0.00           C
ATOM   3065  HA  CYS A 187      31.632  50.358  98.258  1.00  0.00           H
ATOM   3066  CB  CYS A 187      33.242  49.108  97.608  1.00  0.00           C
ATOM   3067  HB2 CYS A 187      33.592  48.598  96.718  1.00  0.00           H
ATOM   3068  HB3 CYS A 187      34.082  49.578  98.128  1.00  0.00           H
ATOM   3069  SG  CYS A 187      32.722  47.668  98.588  1.00  0.00           S
ATOM   3070  HG  CYS A 187      33.202  48.128  99.758  1.00  0.00           H
ATOM   3071  C   CYS A 187      32.882  51.428  96.798  1.00  0.00           C
ATOM   3072  O   CYS A 187      33.532  51.358  95.708  1.00  0.00           O
ATOM   3073  N   LYS A 188      32.972  52.378  97.738  1.00  0.00           N
ATOM   3074  H   LYS A 188      32.182  52.358  98.378  1.00  0.00           H
ATOM   3075  CA  LYS A 188      33.752  53.618  97.668  1.00  0.00           C
ATOM   3076  HA  LYS A 188      33.522  54.148  96.748  1.00  0.00           H
ATOM   3077  CB  LYS A 188      33.272  54.558  98.808  1.00  0.00           C
ATOM   3078  HB2 LYS A 188      33.872  55.458  98.688  1.00  0.00           H
ATOM   3079  HB3 LYS A 188      32.212  54.798  98.688  1.00  0.00           H
ATOM   3080  CG  LYS A 188      33.502  54.068 100.228  1.00  0.00           C
ATOM   3081  HG2 LYS A 188      32.782  53.268 100.388  1.00  0.00           H
ATOM   3082  HG3 LYS A 188      34.512  53.668 100.278  1.00  0.00           H
ATOM   3083  CD  LYS A 188      33.462  55.238 101.358  1.00  0.00           C
ATOM   3084  HD2 LYS A 188      34.172  56.008 101.068  1.00  0.00           H
ATOM   3085  HD3 LYS A 188      32.492  55.728 101.438  1.00  0.00           H
ATOM   3086  CE  LYS A 188      33.882  54.538 102.648  1.00  0.00           C
ATOM   3087  HE2 LYS A 188      33.052  53.828 102.738  1.00  0.00           H
ATOM   3088  HE3 LYS A 188      34.802  53.998 102.448  1.00  0.00           H
ATOM   3089  NZ  LYS A 188      34.152  55.438 103.798  1.00  0.00           N
ATOM   3090  HZ1 LYS A 188      35.012  55.928 103.628  1.00  0.00           H
ATOM   3091  HZ2 LYS A 188      33.302  55.988 103.808  1.00  0.00           H
ATOM   3092  HZ3 LYS A 188      34.362  54.948 104.648  1.00  0.00           H
ATOM   3093  C   LYS A 188      35.302  53.388  97.708  1.00  0.00           C
ATOM   3094  O   LYS A 188      35.862  52.318  97.988  1.00  0.00           O
ATOM   3095  N   ARG A 189      36.062  54.468  97.438  1.00  0.00           N
ATOM   3096  H   ARG A 189      35.492  55.218  97.078  1.00  0.00           H
ATOM   3097  CA  ARG A 189      37.552  54.548  97.278  1.00  0.00           C
ATOM   3098  HA  ARG A 189      37.992  53.958  96.478  1.00  0.00           H
ATOM   3099  CB  ARG A 189      37.892  56.048  96.868  1.00  0.00           C
ATOM   3100  HB2 ARG A 189      37.312  56.178  95.958  1.00  0.00           H
ATOM   3101  HB3 ARG A 189      37.462  56.708  97.618  1.00  0.00           H
ATOM   3102  CG  ARG A 189      39.292  56.488  96.538  1.00  0.00           C
ATOM   3103  HG2 ARG A 189      39.442  57.508  96.178  1.00  0.00           H
ATOM   3104  HG3 ARG A 189      39.802  56.508  97.498  1.00  0.00           H
ATOM   3105  CD  ARG A 189      39.952  55.488  95.548  1.00  0.00           C
ATOM   3106  HD2 ARG A 189      40.992  55.798  95.478  1.00  0.00           H
ATOM   3107  HD3 ARG A 189      39.952  54.458  95.878  1.00  0.00           H
ATOM   3108  NE  ARG A 189      39.462  55.508  94.198  1.00  0.00           N
ATOM   3109  HE  ARG A 189      39.092  56.388  93.878  1.00  0.00           H
ATOM   3110  CZ  ARG A 189      39.032  54.438  93.488  1.00  0.00           C
ATOM   3111  NH1 ARG A 189      39.482  53.198  93.598  1.00  0.00           N
ATOM   3112 HH11 ARG A 189      40.132  53.088  94.358  1.00  0.00           H
ATOM   3113 HH12 ARG A 189      39.192  52.468  92.968  1.00  0.00           H
ATOM   3114  NH2 ARG A 189      38.162  54.638  92.538  1.00  0.00           N
ATOM   3115 HH21 ARG A 189      37.522  55.408  92.388  1.00  0.00           H
ATOM   3116 HH22 ARG A 189      37.892  53.878  91.928  1.00  0.00           H
ATOM   3117  C   ARG A 189      38.422  54.108  98.468  1.00  0.00           C
ATOM   3118  O   ARG A 189      39.432  53.388  98.318  1.00  0.00           O
ATOM   3119  N   ASP A 190      38.152  54.558  99.678  1.00  0.00           N
ATOM   3120  H   ASP A 190      37.352  55.178  99.678  1.00  0.00           H
ATOM   3121  CA  ASP A 190      38.902  54.358 100.898  1.00  0.00           C
ATOM   3122  HA  ASP A 190      38.892  53.268 100.998  1.00  0.00           H
ATOM   3123  CB  ASP A 190      38.012  54.688 102.138  1.00  0.00           C
ATOM   3124  HB2 ASP A 190      37.152  54.028 102.248  1.00  0.00           H
ATOM   3125  HB3 ASP A 190      38.492  54.418 103.078  1.00  0.00           H
ATOM   3126  CG  ASP A 190      37.482  56.108 102.388  1.00  0.00           C
ATOM   3127  OD1 ASP A 190      37.692  57.028 101.568  1.00  0.00           O
ATOM   3128  OD2 ASP A 190      36.672  56.258 103.308  1.00  0.00           O
ATOM   3129  C   ASP A 190      40.332  54.978 101.028  1.00  0.00           C
ATOM   3130  O   ASP A 190      40.602  55.938 100.388  1.00  0.00           O
ATOM   3131  N   PRO A 191      41.282  54.468 101.878  1.00  0.00           N
ATOM   3132  CD  PRO A 191      42.692  54.778 101.928  1.00  0.00           C
ATOM   3133  HD2 PRO A 191      43.012  55.488 102.688  1.00  0.00           H
ATOM   3134  HD3 PRO A 191      42.982  55.108 100.938  1.00  0.00           H
ATOM   3135  CG  PRO A 191      43.402  53.448 102.208  1.00  0.00           C
ATOM   3136  HG2 PRO A 191      44.162  53.498 102.988  1.00  0.00           H
ATOM   3137  HG3 PRO A 191      43.872  53.028 101.318  1.00  0.00           H
ATOM   3138  CB  PRO A 191      42.312  52.348 102.488  1.00  0.00           C
ATOM   3139  HB2 PRO A 191      42.572  51.698 103.318  1.00  0.00           H
ATOM   3140  HB3 PRO A 191      42.132  51.958 101.488  1.00  0.00           H
ATOM   3141  CA  PRO A 191      41.132  53.308 102.798  1.00  0.00           C
ATOM   3142  HA  PRO A 191      40.282  52.738 102.418  1.00  0.00           H
ATOM   3143  C   PRO A 191      40.912  53.698 104.258  1.00  0.00           C
ATOM   3144  O   PRO A 191      40.932  52.808 105.118  1.00  0.00           O
ATOM   3145  N   CYS A 192      40.912  55.068 104.628  1.00  0.00           N
ATOM   3146  H   CYS A 192      41.152  55.798 103.958  1.00  0.00           H
ATOM   3147  CA  CYS A 192      40.682  55.498 106.038  1.00  0.00           C
ATOM   3148  HA  CYS A 192      41.572  55.378 106.658  1.00  0.00           H
ATOM   3149  CB  CYS A 192      40.522  57.058 106.128  1.00  0.00           C
ATOM   3150  HB2 CYS A 192      41.462  57.448 105.718  1.00  0.00           H
ATOM   3151  HB3 CYS A 192      39.672  57.448 105.568  1.00  0.00           H
ATOM   3152  SG  CYS A 192      40.282  57.438 107.948  1.00  0.00           S
ATOM   3153  HG  CYS A 192      40.672  58.718 107.818  1.00  0.00           H
ATOM   3154  C   CYS A 192      39.442  54.728 106.628  1.00  0.00           C
ATOM   3155  O   CYS A 192      38.412  54.728 105.988  1.00  0.00           O
ATOM   3156  N   PRO A 193      39.442  54.188 107.878  1.00  0.00           N
ATOM   3157  CD  PRO A 193      40.462  54.418 108.938  1.00  0.00           C
ATOM   3158  HD2 PRO A 193      40.112  55.298 109.468  1.00  0.00           H
ATOM   3159  HD3 PRO A 193      41.442  54.678 108.528  1.00  0.00           H
ATOM   3160  CG  PRO A 193      40.392  53.118 109.758  1.00  0.00           C
ATOM   3161  HG2 PRO A 193      40.872  53.198 110.738  1.00  0.00           H
ATOM   3162  HG3 PRO A 193      40.862  52.278 109.248  1.00  0.00           H
ATOM   3163  CB  PRO A 193      38.882  52.928 109.848  1.00  0.00           C
ATOM   3164  HB2 PRO A 193      38.392  53.498 110.638  1.00  0.00           H
ATOM   3165  HB3 PRO A 193      38.752  51.868 110.038  1.00  0.00           H
ATOM   3166  CA  PRO A 193      38.372  53.378 108.478  1.00  0.00           C
ATOM   3167  HA  PRO A 193      38.352  52.488 107.858  1.00  0.00           H
ATOM   3168  C   PRO A 193      37.042  54.008 108.488  1.00  0.00           C
ATOM   3169  O   PRO A 193      36.092  53.248 108.298  1.00  0.00           O
ATOM   3170  N   HIP A 194      36.952  55.348 108.648  1.00  0.00           N
ATOM   3171  H   HIP A 194      37.812  55.848 108.838  1.00  0.00           H
ATOM   3172  CA  HIP A 194      35.662  56.128 108.748  1.00  0.00           C
ATOM   3173  HA  HIP A 194      35.132  55.898 109.668  1.00  0.00           H
ATOM   3174  CB  HIP A 194      35.892  57.628 108.818  1.00  0.00           C
ATOM   3175  HB2 HIP A 194      36.582  57.848 109.638  1.00  0.00           H
ATOM   3176  HB3 HIP A 194      35.042  58.138 109.258  1.00  0.00           H
ATOM   3177  CG  HIP A 194      36.412  58.268 107.558  1.00  0.00           C
ATOM   3178  ND1 HIP A 194      36.472  59.668 107.328  1.00  0.00           N
ATOM   3179  HD1 HIP A 194      36.242  60.378 108.008  1.00  0.00           H
ATOM   3180  CE1 HIP A 194      36.822  59.898 106.078  1.00  0.00           C
ATOM   3181  HE1 HIP A 194      36.962  60.868 105.618  1.00  0.00           H
ATOM   3182  NE2 HIP A 194      37.122  58.708 105.528  1.00  0.00           N
ATOM   3183  HE2 HIP A 194      37.342  58.658 104.538  1.00  0.00           H
ATOM   3184  CD2 HIP A 194      36.822  57.678 106.378  1.00  0.00           C
ATOM   3185  HD2 HIP A 194      36.942  56.648 106.098  1.00  0.00           H
ATOM   3186  C   HIP A 194      34.632  55.758 107.618  1.00  0.00           C
ATOM   3187  O   HIP A 194      35.022  55.428 106.548  1.00  0.00           O
ATOM   3188  N   GLN A 195      33.312  55.668 107.958  1.00  0.00           N
ATOM   3189  H   GLN A 195      33.102  55.918 108.918  1.00  0.00           H
ATOM   3190  CA  GLN A 195      32.142  55.508 107.098  1.00  0.00           C
ATOM   3191  HA  GLN A 195      32.462  55.348 106.068  1.00  0.00           H
ATOM   3192  CB  GLN A 195      31.362  56.848 107.198  1.00  0.00           C
ATOM   3193  HB2 GLN A 195      30.562  56.808 106.458  1.00  0.00           H
ATOM   3194  HB3 GLN A 195      30.872  56.878 108.178  1.00  0.00           H
ATOM   3195  CG  GLN A 195      32.002  58.248 106.848  1.00  0.00           C
ATOM   3196  HG2 GLN A 195      31.242  59.018 106.768  1.00  0.00           H
ATOM   3197  HG3 GLN A 195      32.672  58.558 107.658  1.00  0.00           H
ATOM   3198  CD  GLN A 195      32.752  58.268 105.438  1.00  0.00           C
ATOM   3199  OE1 GLN A 195      32.572  57.418 104.568  1.00  0.00           O
ATOM   3200  NE2 GLN A 195      33.562  59.268 105.238  1.00  0.00           N
ATOM   3201 HE21 GLN A 195      33.512  60.108 105.778  1.00  0.00           H
ATOM   3202 HE22 GLN A 195      34.042  59.308 104.348  1.00  0.00           H
ATOM   3203  C   GLN A 195      31.182  54.358 107.358  1.00  0.00           C
ATOM   3204  O   GLN A 195      31.442  53.608 108.278  1.00  0.00           O
ATOM   3205  N   VAL A 196      30.012  54.228 106.728  1.00  0.00           N
ATOM   3206  H   VAL A 196      29.742  54.888 106.008  1.00  0.00           H
ATOM   3207  CA  VAL A 196      29.192  52.948 106.828  1.00  0.00           C
ATOM   3208  HA  VAL A 196      29.872  52.208 107.248  1.00  0.00           H
ATOM   3209  CB  VAL A 196      28.052  52.988 107.788  1.00  0.00           C
ATOM   3210  HB  VAL A 196      28.452  53.378 108.728  1.00  0.00           H
ATOM   3211  CG1 VAL A 196      26.882  53.998 107.488  1.00  0.00           C
ATOM   3212 HG11 VAL A 196      27.312  54.968 107.258  1.00  0.00           H
ATOM   3213 HG12 VAL A 196      26.332  53.638 106.618  1.00  0.00           H
ATOM   3214 HG13 VAL A 196      26.282  54.308 108.338  1.00  0.00           H
ATOM   3215  CG2 VAL A 196      27.352  51.618 108.098  1.00  0.00           C
ATOM   3216 HG21 VAL A 196      26.712  51.818 108.958  1.00  0.00           H
ATOM   3217 HG22 VAL A 196      26.862  51.218 107.208  1.00  0.00           H
ATOM   3218 HG23 VAL A 196      28.112  50.928 108.468  1.00  0.00           H
ATOM   3219  C   VAL A 196      28.702  52.468 105.428  1.00  0.00           C
ATOM   3220  O   VAL A 196      28.252  53.228 104.618  1.00  0.00           O
ATOM   3221  N   ASP A 197      28.882  51.218 105.168  1.00  0.00           N
ATOM   3222  H   ASP A 197      29.362  50.558 105.768  1.00  0.00           H
ATOM   3223  CA  ASP A 197      28.312  50.588 103.968  1.00  0.00           C
ATOM   3224  HA  ASP A 197      28.852  50.788 103.038  1.00  0.00           H
ATOM   3225  CB  ASP A 197      28.392  49.028 104.118  1.00  0.00           C
ATOM   3226  HB2 ASP A 197      27.912  48.578 104.988  1.00  0.00           H
ATOM   3227  HB3 ASP A 197      27.922  48.508 103.288  1.00  0.00           H
ATOM   3228  CG  ASP A 197      29.892  48.598 104.288  1.00  0.00           C
ATOM   3229  OD1 ASP A 197      30.492  48.458 105.358  1.00  0.00           O
ATOM   3230  OD2 ASP A 197      30.512  48.398 103.208  1.00  0.00           O
ATOM   3231  C   ASP A 197      26.842  50.868 103.648  1.00  0.00           C
ATOM   3232  O   ASP A 197      26.022  50.938 104.568  1.00  0.00           O
ATOM   3233  N   CYS A 198      26.432  51.008 102.358  1.00  0.00           N
ATOM   3234  H   CYS A 198      27.142  50.798 101.678  1.00  0.00           H
ATOM   3235  CA  CYS A 198      25.142  51.558 101.908  1.00  0.00           C
ATOM   3236  HA  CYS A 198      24.552  51.858 102.778  1.00  0.00           H
ATOM   3237  CB  CYS A 198      25.462  52.858 101.048  1.00  0.00           C
ATOM   3238  HB2 CYS A 198      24.542  53.218 100.578  1.00  0.00           H
ATOM   3239  HB3 CYS A 198      25.872  53.628 101.678  1.00  0.00           H
ATOM   3240  SG  CYS A 198      26.562  52.468  99.618  1.00  0.00           S
ATOM   3241  HG  CYS A 198      27.612  52.038 100.318  1.00  0.00           H
ATOM   3242  C   CYS A 198      24.342  50.518 101.108  1.00  0.00           C
ATOM   3243  O   CYS A 198      24.782  49.398 100.888  1.00  0.00           O
ATOM   3244  N   PHE A 199      23.032  50.848 100.898  1.00  0.00           N
ATOM   3245  H   PHE A 199      22.832  51.838 101.008  1.00  0.00           H
ATOM   3246  CA  PHE A 199      22.022  50.098 100.218  1.00  0.00           C
ATOM   3247  HA  PHE A 199      22.482  49.128 100.028  1.00  0.00           H
ATOM   3248  CB  PHE A 199      20.772  49.848 101.048  1.00  0.00           C
ATOM   3249  HB2 PHE A 199      20.242  50.768 101.288  1.00  0.00           H
ATOM   3250  HB3 PHE A 199      20.072  49.238 100.478  1.00  0.00           H
ATOM   3251  CG  PHE A 199      21.062  49.138 102.388  1.00  0.00           C
ATOM   3252  CD1 PHE A 199      21.192  49.888 103.648  1.00  0.00           C
ATOM   3253  HD1 PHE A 199      21.012  50.958 103.638  1.00  0.00           H
ATOM   3254  CE1 PHE A 199      21.572  49.188 104.838  1.00  0.00           C
ATOM   3255  HE1 PHE A 199      21.772  49.738 105.758  1.00  0.00           H
ATOM   3256  CZ  PHE A 199      21.902  47.848 104.828  1.00  0.00           C
ATOM   3257  HZ  PHE A 199      22.182  47.308 105.718  1.00  0.00           H
ATOM   3258  CE2 PHE A 199      21.702  47.108 103.618  1.00  0.00           C
ATOM   3259  HE2 PHE A 199      21.832  46.038 103.528  1.00  0.00           H
ATOM   3260  CD2 PHE A 199      21.242  47.738 102.378  1.00  0.00           C
ATOM   3261  HD2 PHE A 199      20.912  47.158 101.528  1.00  0.00           H
ATOM   3262  C   PHE A 199      21.662  50.638  98.748  1.00  0.00           C
ATOM   3263  O   PHE A 199      21.752  51.858  98.558  1.00  0.00           O
ATOM   3264  N   LEU A 200      21.142  49.868  97.878  1.00  0.00           N
ATOM   3265  H   LEU A 200      20.872  48.948  98.198  1.00  0.00           H
ATOM   3266  CA  LEU A 200      20.532  50.278  96.578  1.00  0.00           C
ATOM   3267  HA  LEU A 200      21.142  51.008  96.038  1.00  0.00           H
ATOM   3268  CB  LEU A 200      20.452  49.028  95.648  1.00  0.00           C
ATOM   3269  HB2 LEU A 200      21.452  48.618  95.728  1.00  0.00           H
ATOM   3270  HB3 LEU A 200      19.662  48.378  96.028  1.00  0.00           H
ATOM   3271  CG  LEU A 200      20.202  49.238  94.148  1.00  0.00           C
ATOM   3272  HG  LEU A 200      19.242  49.748  94.118  1.00  0.00           H
ATOM   3273  CD1 LEU A 200      21.192  50.138  93.308  1.00  0.00           C
ATOM   3274 HD11 LEU A 200      22.142  49.628  93.158  1.00  0.00           H
ATOM   3275 HD12 LEU A 200      20.672  50.348  92.368  1.00  0.00           H
ATOM   3276 HD13 LEU A 200      21.512  51.068  93.778  1.00  0.00           H
ATOM   3277  CD2 LEU A 200      20.212  47.818  93.498  1.00  0.00           C
ATOM   3278 HD21 LEU A 200      21.022  47.188  93.868  1.00  0.00           H
ATOM   3279 HD22 LEU A 200      19.272  47.388  93.848  1.00  0.00           H
ATOM   3280 HD23 LEU A 200      20.102  47.758  92.418  1.00  0.00           H
ATOM   3281  C   LEU A 200      19.162  50.978  96.698  1.00  0.00           C
ATOM   3282  O   LEU A 200      18.342  50.768  97.618  1.00  0.00           O
ATOM   3283  N   SER A 201      18.872  51.858  95.698  1.00  0.00           N
ATOM   3284  H   SER A 201      19.582  52.068  95.008  1.00  0.00           H
ATOM   3285  CA  SER A 201      17.552  52.528  95.388  1.00  0.00           C
ATOM   3286  HA  SER A 201      16.932  52.608  96.278  1.00  0.00           H
ATOM   3287  CB  SER A 201      17.712  53.988  94.888  1.00  0.00           C
ATOM   3288  HB2 SER A 201      16.752  54.448  94.648  1.00  0.00           H
ATOM   3289  HB3 SER A 201      18.002  54.598  95.748  1.00  0.00           H
ATOM   3290  OG  SER A 201      18.632  54.328  93.848  1.00  0.00           O
ATOM   3291  HG  SER A 201      19.522  54.308  94.198  1.00  0.00           H
ATOM   3292  C   SER A 201      16.722  51.708  94.488  1.00  0.00           C
ATOM   3293  O   SER A 201      16.952  51.488  93.288  1.00  0.00           O
ATOM   3294  N   ARG A 202      15.602  51.128  95.038  1.00  0.00           N
ATOM   3295  H   ARG A 202      15.442  51.308  96.018  1.00  0.00           H
ATOM   3296  CA  ARG A 202      14.612  50.298  94.468  1.00  0.00           C
ATOM   3297  HA  ARG A 202      13.992  49.978  95.308  1.00  0.00           H
ATOM   3298  CB  ARG A 202      13.712  51.098  93.418  1.00  0.00           C
ATOM   3299  HB2 ARG A 202      14.392  51.458  92.648  1.00  0.00           H
ATOM   3300  HB3 ARG A 202      13.002  50.408  92.978  1.00  0.00           H
ATOM   3301  CG  ARG A 202      13.012  52.298  94.168  1.00  0.00           C
ATOM   3302  HG2 ARG A 202      12.502  51.948  95.068  1.00  0.00           H
ATOM   3303  HG3 ARG A 202      13.692  52.998  94.658  1.00  0.00           H
ATOM   3304  CD  ARG A 202      12.002  53.108  93.328  1.00  0.00           C
ATOM   3305  HD2 ARG A 202      11.352  52.338  92.908  1.00  0.00           H
ATOM   3306  HD3 ARG A 202      11.422  53.728  94.008  1.00  0.00           H
ATOM   3307  NE  ARG A 202      12.612  53.928  92.298  1.00  0.00           N
ATOM   3308  HE  ARG A 202      12.832  53.378  91.478  1.00  0.00           H
ATOM   3309  CZ  ARG A 202      13.022  55.168  92.328  1.00  0.00           C
ATOM   3310  NH1 ARG A 202      12.982  55.828  93.438  1.00  0.00           N
ATOM   3311 HH11 ARG A 202      12.732  55.318  94.268  1.00  0.00           H
ATOM   3312 HH12 ARG A 202      13.182  56.818  93.478  1.00  0.00           H
ATOM   3313  NH2 ARG A 202      13.452  55.798  91.248  1.00  0.00           N
ATOM   3314 HH21 ARG A 202      13.302  55.348  90.358  1.00  0.00           H
ATOM   3315 HH22 ARG A 202      13.912  56.698  91.338  1.00  0.00           H
ATOM   3316  C   ARG A 202      15.152  48.998  93.828  1.00  0.00           C
ATOM   3317  O   ARG A 202      15.212  48.848  92.568  1.00  0.00           O
ATOM   3318  N   PRO A 203      15.522  47.988  94.668  1.00  0.00           N
ATOM   3319  CD  PRO A 203      15.522  48.108  96.108  1.00  0.00           C
ATOM   3320  HD2 PRO A 203      14.572  47.748  96.488  1.00  0.00           H
ATOM   3321  HD3 PRO A 203      15.722  49.058  96.608  1.00  0.00           H
ATOM   3322  CG  PRO A 203      16.702  47.158  96.588  1.00  0.00           C
ATOM   3323  HG2 PRO A 203      16.572  46.788  97.608  1.00  0.00           H
ATOM   3324  HG3 PRO A 203      17.602  47.778  96.588  1.00  0.00           H
ATOM   3325  CB  PRO A 203      16.792  46.088  95.468  1.00  0.00           C
ATOM   3326  HB2 PRO A 203      15.972  45.428  95.768  1.00  0.00           H
ATOM   3327  HB3 PRO A 203      17.772  45.628  95.418  1.00  0.00           H
ATOM   3328  CA  PRO A 203      16.422  46.898  94.208  1.00  0.00           C
ATOM   3329  HA  PRO A 203      17.362  47.278  93.818  1.00  0.00           H
ATOM   3330  C   PRO A 203      15.902  46.048  93.048  1.00  0.00           C
ATOM   3331  O   PRO A 203      16.622  45.708  92.138  1.00  0.00           O
ATOM   3332  N   THR A 204      14.632  45.758  93.038  1.00  0.00           N
ATOM   3333  H   THR A 204      14.032  46.038  93.798  1.00  0.00           H
ATOM   3334  CA  THR A 204      13.992  44.948  91.888  1.00  0.00           C
ATOM   3335  HA  THR A 204      14.612  44.108  91.588  1.00  0.00           H
ATOM   3336  CB  THR A 204      12.662  44.258  92.318  1.00  0.00           C
ATOM   3337  HB  THR A 204      11.992  45.038  92.668  1.00  0.00           H
ATOM   3338  CG2 THR A 204      12.112  43.498  91.118  1.00  0.00           C
ATOM   3339 HG21 THR A 204      12.892  42.838  90.728  1.00  0.00           H
ATOM   3340 HG22 THR A 204      11.292  42.928  91.538  1.00  0.00           H
ATOM   3341 HG23 THR A 204      11.752  44.248  90.418  1.00  0.00           H
ATOM   3342  OG1 THR A 204      12.892  43.358  93.328  1.00  0.00           O
ATOM   3343  HG1 THR A 204      12.182  43.558  93.948  1.00  0.00           H
ATOM   3344  C   THR A 204      13.882  45.768  90.588  1.00  0.00           C
ATOM   3345  O   THR A 204      14.292  45.218  89.508  1.00  0.00           O
ATOM   3346  N   GLU A 205      13.482  47.058  90.628  1.00  0.00           N
ATOM   3347  H   GLU A 205      13.272  47.498  91.508  1.00  0.00           H
ATOM   3348  CA  GLU A 205      13.502  47.988  89.528  1.00  0.00           C
ATOM   3349  HA  GLU A 205      12.982  47.508  88.698  1.00  0.00           H
ATOM   3350  CB  GLU A 205      12.902  49.368  89.878  1.00  0.00           C
ATOM   3351  HB2 GLU A 205      11.822  49.248  89.928  1.00  0.00           H
ATOM   3352  HB3 GLU A 205      13.212  49.448  90.918  1.00  0.00           H
ATOM   3353  CG  GLU A 205      13.232  50.608  88.988  1.00  0.00           C
ATOM   3354  HG2 GLU A 205      14.242  50.458  88.608  1.00  0.00           H
ATOM   3355  HG3 GLU A 205      12.572  50.658  88.118  1.00  0.00           H
ATOM   3356  CD  GLU A 205      13.112  51.928  89.718  1.00  0.00           C
ATOM   3357  OE1 GLU A 205      11.992  52.358  90.088  1.00  0.00           O
ATOM   3358  OE2 GLU A 205      14.042  52.778  89.778  1.00  0.00           O
ATOM   3359  C   GLU A 205      15.012  48.218  88.998  1.00  0.00           C
ATOM   3360  O   GLU A 205      15.272  48.168  87.828  1.00  0.00           O
ATOM   3361  N   LYS A 206      15.952  48.338  89.908  1.00  0.00           N
ATOM   3362  H   LYS A 206      15.672  48.408  90.878  1.00  0.00           H
ATOM   3363  CA  LYS A 206      17.422  48.258  89.648  1.00  0.00           C
ATOM   3364  HA  LYS A 206      17.852  48.158  90.648  1.00  0.00           H
ATOM   3365  CB  LYS A 206      17.932  49.598  89.068  1.00  0.00           C
ATOM   3366  HB2 LYS A 206      18.992  49.578  88.858  1.00  0.00           H
ATOM   3367  HB3 LYS A 206      17.482  49.888  88.118  1.00  0.00           H
ATOM   3368  CG  LYS A 206      17.732  50.728  90.068  1.00  0.00           C
ATOM   3369  HG2 LYS A 206      16.682  50.638  90.348  1.00  0.00           H
ATOM   3370  HG3 LYS A 206      18.332  50.648  90.968  1.00  0.00           H
ATOM   3371  CD  LYS A 206      17.952  52.138  89.538  1.00  0.00           C
ATOM   3372  HD2 LYS A 206      19.002  52.038  89.278  1.00  0.00           H
ATOM   3373  HD3 LYS A 206      17.302  52.358  88.698  1.00  0.00           H
ATOM   3374  CE  LYS A 206      17.872  53.318  90.498  1.00  0.00           C
ATOM   3375  HE2 LYS A 206      18.632  53.178  91.268  1.00  0.00           H
ATOM   3376  HE3 LYS A 206      18.052  54.278  90.018  1.00  0.00           H
ATOM   3377  NZ  LYS A 206      16.562  53.298  91.218  1.00  0.00           N
ATOM   3378  HZ1 LYS A 206      16.572  52.528  91.868  1.00  0.00           H
ATOM   3379  HZ2 LYS A 206      16.562  54.188  91.708  1.00  0.00           H
ATOM   3380  HZ3 LYS A 206      15.802  53.278  90.558  1.00  0.00           H
ATOM   3381  C   LYS A 206      17.852  46.978  88.898  1.00  0.00           C
ATOM   3382  O   LYS A 206      18.612  46.948  87.968  1.00  0.00           O
ATOM   3383  N   THR A 207      17.402  45.828  89.468  1.00  0.00           N
ATOM   3384  H   THR A 207      16.792  45.808  90.278  1.00  0.00           H
ATOM   3385  CA  THR A 207      17.682  44.478  88.978  1.00  0.00           C
ATOM   3386  HA  THR A 207      18.762  44.348  88.988  1.00  0.00           H
ATOM   3387  CB  THR A 207      17.092  43.428  89.928  1.00  0.00           C
ATOM   3388  HB  THR A 207      16.042  43.688  90.038  1.00  0.00           H
ATOM   3389  CG2 THR A 207      17.182  42.038  89.338  1.00  0.00           C
ATOM   3390 HG21 THR A 207      16.712  41.378  90.068  1.00  0.00           H
ATOM   3391 HG22 THR A 207      16.562  41.948  88.458  1.00  0.00           H
ATOM   3392 HG23 THR A 207      18.212  41.708  89.198  1.00  0.00           H
ATOM   3393  OG1 THR A 207      17.812  43.458  91.148  1.00  0.00           O
ATOM   3394  HG1 THR A 207      17.762  44.308  91.578  1.00  0.00           H
ATOM   3395  C   THR A 207      17.182  44.368  87.518  1.00  0.00           C
ATOM   3396  O   THR A 207      17.942  43.878  86.698  1.00  0.00           O
ATOM   3397  N   ILE A 208      15.942  44.708  87.238  1.00  0.00           N
ATOM   3398  H   ILE A 208      15.372  45.218  87.908  1.00  0.00           H
ATOM   3399  CA  ILE A 208      15.402  44.588  85.858  1.00  0.00           C
ATOM   3400  HA  ILE A 208      15.552  43.538  85.618  1.00  0.00           H
ATOM   3401  CB  ILE A 208      13.852  44.818  85.838  1.00  0.00           C
ATOM   3402  HB  ILE A 208      13.722  45.838  86.218  1.00  0.00           H
ATOM   3403  CG2 ILE A 208      13.262  44.978  84.398  1.00  0.00           C
ATOM   3404 HG21 ILE A 208      12.222  45.288  84.388  1.00  0.00           H
ATOM   3405 HG22 ILE A 208      13.712  45.868  83.958  1.00  0.00           H
ATOM   3406 HG23 ILE A 208      13.412  44.128  83.728  1.00  0.00           H
ATOM   3407  CG1 ILE A 208      13.082  43.778  86.628  1.00  0.00           C
ATOM   3408 HG12 ILE A 208      12.982  42.878  86.028  1.00  0.00           H
ATOM   3409 HG13 ILE A 208      13.562  43.478  87.558  1.00  0.00           H
ATOM   3410  CD1 ILE A 208      11.762  44.308  87.118  1.00  0.00           C
ATOM   3411 HD11 ILE A 208      11.402  43.558  87.818  1.00  0.00           H
ATOM   3412 HD12 ILE A 208      11.912  45.268  87.628  1.00  0.00           H
ATOM   3413 HD13 ILE A 208      11.152  44.418  86.228  1.00  0.00           H
ATOM   3414  C   ILE A 208      16.202  45.518  84.918  1.00  0.00           C
ATOM   3415  O   ILE A 208      16.622  44.988  83.898  1.00  0.00           O
ATOM   3416  N   PHE A 209      16.382  46.828  85.198  1.00  0.00           N
ATOM   3417  H   PHE A 209      15.882  47.238  85.968  1.00  0.00           H
ATOM   3418  CA  PHE A 209      17.192  47.678  84.308  1.00  0.00           C
ATOM   3419  HA  PHE A 209      16.722  47.678  83.328  1.00  0.00           H
ATOM   3420  CB  PHE A 209      17.262  49.148  84.858  1.00  0.00           C
ATOM   3421  HB2 PHE A 209      17.302  49.088  85.948  1.00  0.00           H
ATOM   3422  HB3 PHE A 209      18.192  49.608  84.548  1.00  0.00           H
ATOM   3423  CG  PHE A 209      16.172  50.118  84.398  1.00  0.00           C
ATOM   3424  CD1 PHE A 209      15.192  50.438  85.318  1.00  0.00           C
ATOM   3425  HD1 PHE A 209      15.232  50.068  86.328  1.00  0.00           H
ATOM   3426  CE1 PHE A 209      14.322  51.508  84.958  1.00  0.00           C
ATOM   3427  HE1 PHE A 209      13.472  51.838  85.528  1.00  0.00           H
ATOM   3428  CZ  PHE A 209      14.292  52.048  83.618  1.00  0.00           C
ATOM   3429  HZ  PHE A 209      13.552  52.778  83.338  1.00  0.00           H
ATOM   3430  CE2 PHE A 209      15.262  51.628  82.728  1.00  0.00           C
ATOM   3431  HE2 PHE A 209      15.302  52.008  81.718  1.00  0.00           H
ATOM   3432  CD2 PHE A 209      16.272  50.738  83.128  1.00  0.00           C
ATOM   3433  HD2 PHE A 209      17.062  50.568  82.418  1.00  0.00           H
ATOM   3434  C   PHE A 209      18.642  47.168  84.098  1.00  0.00           C
ATOM   3435  O   PHE A 209      19.062  47.138  82.948  1.00  0.00           O
ATOM   3436  N   ILE A 210      19.362  46.728  85.148  1.00  0.00           N
ATOM   3437  H   ILE A 210      19.022  46.718  86.098  1.00  0.00           H
ATOM   3438  CA  ILE A 210      20.862  46.358  84.988  1.00  0.00           C
ATOM   3439  HA  ILE A 210      21.352  47.208  84.528  1.00  0.00           H
ATOM   3440  CB  ILE A 210      21.512  46.198  86.378  1.00  0.00           C
ATOM   3441  HB  ILE A 210      20.812  45.708  87.048  1.00  0.00           H
ATOM   3442  CG2 ILE A 210      22.782  45.248  86.328  1.00  0.00           C
ATOM   3443 HG21 ILE A 210      22.972  45.168  87.398  1.00  0.00           H
ATOM   3444 HG22 ILE A 210      22.482  44.248  86.018  1.00  0.00           H
ATOM   3445 HG23 ILE A 210      23.552  45.668  85.688  1.00  0.00           H
ATOM   3446  CG1 ILE A 210      21.862  47.588  86.988  1.00  0.00           C
ATOM   3447 HG12 ILE A 210      22.862  47.898  86.678  1.00  0.00           H
ATOM   3448 HG13 ILE A 210      21.152  48.368  86.738  1.00  0.00           H
ATOM   3449  CD1 ILE A 210      22.112  47.708  88.518  1.00  0.00           C
ATOM   3450 HD11 ILE A 210      22.972  47.098  88.788  1.00  0.00           H
ATOM   3451 HD12 ILE A 210      22.432  48.718  88.788  1.00  0.00           H
ATOM   3452 HD13 ILE A 210      21.272  47.308  89.088  1.00  0.00           H
ATOM   3453  C   ILE A 210      20.982  45.118  84.088  1.00  0.00           C
ATOM   3454  O   ILE A 210      21.692  45.158  83.088  1.00  0.00           O
ATOM   3455  N   ILE A 211      20.182  44.068  84.388  1.00  0.00           N
ATOM   3456  H   ILE A 211      19.642  44.188  85.228  1.00  0.00           H
ATOM   3457  CA  ILE A 211      20.132  42.858  83.568  1.00  0.00           C
ATOM   3458  HA  ILE A 211      21.162  42.508  83.538  1.00  0.00           H
ATOM   3459  CB  ILE A 211      19.252  41.758  84.198  1.00  0.00           C
ATOM   3460  HB  ILE A 211      18.312  42.218  84.518  1.00  0.00           H
ATOM   3461  CG2 ILE A 211      18.952  40.558  83.338  1.00  0.00           C
ATOM   3462 HG21 ILE A 211      18.602  40.848  82.338  1.00  0.00           H
ATOM   3463 HG22 ILE A 211      19.802  39.918  83.158  1.00  0.00           H
ATOM   3464 HG23 ILE A 211      18.142  40.038  83.848  1.00  0.00           H
ATOM   3465  CG1 ILE A 211      19.872  41.248  85.538  1.00  0.00           C
ATOM   3466 HG12 ILE A 211      20.852  40.928  85.198  1.00  0.00           H
ATOM   3467 HG13 ILE A 211      20.022  42.138  86.158  1.00  0.00           H
ATOM   3468  CD1 ILE A 211      19.052  40.198  86.388  1.00  0.00           C
ATOM   3469 HD11 ILE A 211      18.072  40.688  86.468  1.00  0.00           H
ATOM   3470 HD12 ILE A 211      19.122  39.248  85.858  1.00  0.00           H
ATOM   3471 HD13 ILE A 211      19.302  40.068  87.438  1.00  0.00           H
ATOM   3472  C   ILE A 211      19.792  43.208  82.118  1.00  0.00           C
ATOM   3473  O   ILE A 211      20.332  42.708  81.148  1.00  0.00           O
ATOM   3474  N   PHE A 212      18.802  44.138  81.818  1.00  0.00           N
ATOM   3475  H   PHE A 212      18.422  44.558  82.658  1.00  0.00           H
ATOM   3476  CA  PHE A 212      18.352  44.528  80.458  1.00  0.00           C
ATOM   3477  HA  PHE A 212      18.172  43.638  79.868  1.00  0.00           H
ATOM   3478  CB  PHE A 212      17.092  45.508  80.488  1.00  0.00           C
ATOM   3479  HB2 PHE A 212      16.252  45.088  81.048  1.00  0.00           H
ATOM   3480  HB3 PHE A 212      17.382  46.398  81.058  1.00  0.00           H
ATOM   3481  CG  PHE A 212      16.542  45.908  79.108  1.00  0.00           C
ATOM   3482  CD1 PHE A 212      16.442  44.998  78.008  1.00  0.00           C
ATOM   3483  HD1 PHE A 212      16.742  43.978  78.218  1.00  0.00           H
ATOM   3484  CE1 PHE A 212      15.912  45.478  76.798  1.00  0.00           C
ATOM   3485  HE1 PHE A 212      15.892  44.808  75.948  1.00  0.00           H
ATOM   3486  CZ  PHE A 212      15.362  46.818  76.678  1.00  0.00           C
ATOM   3487  HZ  PHE A 212      14.882  47.258  75.808  1.00  0.00           H
ATOM   3488  CE2 PHE A 212      15.422  47.618  77.848  1.00  0.00           C
ATOM   3489  HE2 PHE A 212      14.962  48.598  77.768  1.00  0.00           H
ATOM   3490  CD2 PHE A 212      15.992  47.218  79.028  1.00  0.00           C
ATOM   3491  HD2 PHE A 212      16.032  47.818  79.918  1.00  0.00           H
ATOM   3492  C   PHE A 212      19.572  45.228  79.748  1.00  0.00           C
ATOM   3493  O   PHE A 212      19.862  44.868  78.588  1.00  0.00           O
ATOM   3494  N   MET A 213      20.292  46.198  80.378  1.00  0.00           N
ATOM   3495  H   MET A 213      19.832  46.438  81.248  1.00  0.00           H
ATOM   3496  CA  MET A 213      21.472  46.888  79.878  1.00  0.00           C
ATOM   3497  HA  MET A 213      21.162  47.448  78.998  1.00  0.00           H
ATOM   3498  CB  MET A 213      21.902  47.948  80.948  1.00  0.00           C
ATOM   3499  HB2 MET A 213      21.892  47.448  81.918  1.00  0.00           H
ATOM   3500  HB3 MET A 213      22.872  48.368  80.678  1.00  0.00           H
ATOM   3501  CG  MET A 213      20.862  49.158  81.148  1.00  0.00           C
ATOM   3502  HG2 MET A 213      19.902  48.818  81.548  1.00  0.00           H
ATOM   3503  HG3 MET A 213      21.392  49.848  81.818  1.00  0.00           H
ATOM   3504  SD  MET A 213      20.162  50.138  79.708  1.00  0.00           S
ATOM   3505  CE  MET A 213      21.392  51.348  79.288  1.00  0.00           C
ATOM   3506  HE1 MET A 213      22.362  50.928  79.028  1.00  0.00           H
ATOM   3507  HE2 MET A 213      21.062  51.728  78.318  1.00  0.00           H
ATOM   3508  HE3 MET A 213      21.632  52.058  80.068  1.00  0.00           H
ATOM   3509  C   MET A 213      22.702  46.048  79.478  1.00  0.00           C
ATOM   3510  O   MET A 213      23.242  46.188  78.408  1.00  0.00           O
ATOM   3511  N   LEU A 214      23.092  45.078  80.278  1.00  0.00           N
ATOM   3512  H   LEU A 214      22.522  44.988  81.108  1.00  0.00           H
ATOM   3513  CA  LEU A 214      24.122  43.998  79.988  1.00  0.00           C
ATOM   3514  HA  LEU A 214      25.062  44.438  79.668  1.00  0.00           H
ATOM   3515  CB  LEU A 214      24.272  43.218  81.318  1.00  0.00           C
ATOM   3516  HB2 LEU A 214      23.332  42.738  81.578  1.00  0.00           H
ATOM   3517  HB3 LEU A 214      24.872  42.318  81.208  1.00  0.00           H
ATOM   3518  CG  LEU A 214      24.872  44.008  82.528  1.00  0.00           C
ATOM   3519  HG  LEU A 214      24.322  44.948  82.548  1.00  0.00           H
ATOM   3520  CD1 LEU A 214      24.652  43.248  83.878  1.00  0.00           C
ATOM   3521 HD11 LEU A 214      24.732  43.998  84.668  1.00  0.00           H
ATOM   3522 HD12 LEU A 214      23.682  42.758  83.918  1.00  0.00           H
ATOM   3523 HD13 LEU A 214      25.502  42.608  84.108  1.00  0.00           H
ATOM   3524  CD2 LEU A 214      26.292  44.348  82.268  1.00  0.00           C
ATOM   3525 HD21 LEU A 214      26.332  44.998  81.398  1.00  0.00           H
ATOM   3526 HD22 LEU A 214      26.682  44.878  83.128  1.00  0.00           H
ATOM   3527 HD23 LEU A 214      26.832  43.448  81.958  1.00  0.00           H
ATOM   3528  C   LEU A 214      23.672  42.978  78.808  1.00  0.00           C
ATOM   3529  O   LEU A 214      24.482  42.518  78.038  1.00  0.00           O
ATOM   3530  N   VAL A 215      22.362  42.738  78.658  1.00  0.00           N
ATOM   3531  H   VAL A 215      21.782  43.328  79.238  1.00  0.00           H
ATOM   3532  CA  VAL A 215      21.822  42.048  77.448  1.00  0.00           C
ATOM   3533  HA  VAL A 215      22.442  41.178  77.218  1.00  0.00           H
ATOM   3534  CB  VAL A 215      20.382  41.558  77.538  1.00  0.00           C
ATOM   3535  HB  VAL A 215      19.752  42.348  77.968  1.00  0.00           H
ATOM   3536  CG1 VAL A 215      19.702  40.938  76.358  1.00  0.00           C
ATOM   3537 HG11 VAL A 215      20.352  40.268  75.788  1.00  0.00           H
ATOM   3538 HG12 VAL A 215      18.772  40.408  76.578  1.00  0.00           H
ATOM   3539 HG13 VAL A 215      19.382  41.778  75.738  1.00  0.00           H
ATOM   3540  CG2 VAL A 215      20.502  40.428  78.588  1.00  0.00           C
ATOM   3541 HG21 VAL A 215      20.732  40.748  79.598  1.00  0.00           H
ATOM   3542 HG22 VAL A 215      19.562  39.878  78.648  1.00  0.00           H
ATOM   3543 HG23 VAL A 215      21.272  39.708  78.288  1.00  0.00           H
ATOM   3544  C   VAL A 215      21.922  42.988  76.188  1.00  0.00           C
ATOM   3545  O   VAL A 215      22.382  42.548  75.108  1.00  0.00           O
ATOM   3546  N   VAL A 216      21.522  44.258  76.218  1.00  0.00           N
ATOM   3547  H   VAL A 216      21.022  44.588  77.028  1.00  0.00           H
ATOM   3548  CA  VAL A 216      21.812  45.288  75.158  1.00  0.00           C
ATOM   3549  HA  VAL A 216      21.282  44.968  74.268  1.00  0.00           H
ATOM   3550  CB  VAL A 216      21.372  46.708  75.568  1.00  0.00           C
ATOM   3551  HB  VAL A 216      21.912  47.048  76.448  1.00  0.00           H
ATOM   3552  CG1 VAL A 216      21.682  47.688  74.438  1.00  0.00           C
ATOM   3553 HG11 VAL A 216      21.322  47.348  73.468  1.00  0.00           H
ATOM   3554 HG12 VAL A 216      21.302  48.678  74.678  1.00  0.00           H
ATOM   3555 HG13 VAL A 216      22.772  47.788  74.408  1.00  0.00           H
ATOM   3556  CG2 VAL A 216      19.922  46.888  75.908  1.00  0.00           C
ATOM   3557 HG21 VAL A 216      19.712  46.448  76.888  1.00  0.00           H
ATOM   3558 HG22 VAL A 216      19.682  47.948  76.028  1.00  0.00           H
ATOM   3559 HG23 VAL A 216      19.372  46.458  75.078  1.00  0.00           H
ATOM   3560  C   VAL A 216      23.312  45.278  74.818  1.00  0.00           C
ATOM   3561  O   VAL A 216      23.632  45.168  73.628  1.00  0.00           O
ATOM   3562  N   SER A 217      24.202  45.378  75.808  1.00  0.00           N
ATOM   3563  H   SER A 217      23.802  45.518  76.718  1.00  0.00           H
ATOM   3564  CA  SER A 217      25.692  45.148  75.698  1.00  0.00           C
ATOM   3565  HA  SER A 217      26.002  45.908  74.978  1.00  0.00           H
ATOM   3566  CB  SER A 217      26.372  45.588  76.978  1.00  0.00           C
ATOM   3567  HB2 SER A 217      26.092  46.638  77.108  1.00  0.00           H
ATOM   3568  HB3 SER A 217      26.082  44.918  77.788  1.00  0.00           H
ATOM   3569  OG  SER A 217      27.782  45.478  76.838  1.00  0.00           O
ATOM   3570  HG  SER A 217      28.092  46.088  76.168  1.00  0.00           H
ATOM   3571  C   SER A 217      26.172  43.798  75.168  1.00  0.00           C
ATOM   3572  O   SER A 217      26.872  43.838  74.138  1.00  0.00           O
ATOM   3573  N   LEU A 218      25.762  42.638  75.538  1.00  0.00           N
ATOM   3574  H   LEU A 218      25.202  42.598  76.388  1.00  0.00           H
ATOM   3575  CA  LEU A 218      26.032  41.378  74.838  1.00  0.00           C
ATOM   3576  HA  LEU A 218      27.082  41.138  74.668  1.00  0.00           H
ATOM   3577  CB  LEU A 218      25.572  40.158  75.618  1.00  0.00           C
ATOM   3578  HB2 LEU A 218      24.582  40.458  75.958  1.00  0.00           H
ATOM   3579  HB3 LEU A 218      25.542  39.288  74.968  1.00  0.00           H
ATOM   3580  CG  LEU A 218      26.462  39.838  76.798  1.00  0.00           C
ATOM   3581  HG  LEU A 218      26.602  40.708  77.438  1.00  0.00           H
ATOM   3582  CD1 LEU A 218      25.752  38.798  77.678  1.00  0.00           C
ATOM   3583 HD11 LEU A 218      26.392  38.328  78.428  1.00  0.00           H
ATOM   3584 HD12 LEU A 218      24.982  39.298  78.268  1.00  0.00           H
ATOM   3585 HD13 LEU A 218      25.312  38.018  77.058  1.00  0.00           H
ATOM   3586  CD2 LEU A 218      27.832  39.248  76.348  1.00  0.00           C
ATOM   3587 HD21 LEU A 218      27.572  38.328  75.808  1.00  0.00           H
ATOM   3588 HD22 LEU A 218      28.452  39.948  75.798  1.00  0.00           H
ATOM   3589 HD23 LEU A 218      28.562  39.038  77.128  1.00  0.00           H
ATOM   3590  C   LEU A 218      25.512  41.308  73.338  1.00  0.00           C
ATOM   3591  O   LEU A 218      26.212  40.868  72.468  1.00  0.00           O
ATOM   3592  N   VAL A 219      24.202  41.728  73.078  1.00  0.00           N
ATOM   3593  H   VAL A 219      23.682  42.038  73.888  1.00  0.00           H
ATOM   3594  CA  VAL A 219      23.632  41.868  71.738  1.00  0.00           C
ATOM   3595  HA  VAL A 219      23.622  40.868  71.308  1.00  0.00           H
ATOM   3596  CB  VAL A 219      22.182  42.268  71.778  1.00  0.00           C
ATOM   3597  HB  VAL A 219      22.112  43.208  72.328  1.00  0.00           H
ATOM   3598  CG1 VAL A 219      21.482  42.508  70.398  1.00  0.00           C
ATOM   3599 HG11 VAL A 219      22.132  43.158  69.798  1.00  0.00           H
ATOM   3600 HG12 VAL A 219      21.462  41.518  69.958  1.00  0.00           H
ATOM   3601 HG13 VAL A 219      20.502  42.968  70.478  1.00  0.00           H
ATOM   3602  CG2 VAL A 219      21.282  41.148  72.408  1.00  0.00           C
ATOM   3603 HG21 VAL A 219      21.492  40.228  71.878  1.00  0.00           H
ATOM   3604 HG22 VAL A 219      21.402  41.028  73.488  1.00  0.00           H
ATOM   3605 HG23 VAL A 219      20.232  41.448  72.358  1.00  0.00           H
ATOM   3606  C   VAL A 219      24.462  42.908  70.878  1.00  0.00           C
ATOM   3607  O   VAL A 219      24.652  42.708  69.708  1.00  0.00           O
ATOM   3608  N   SER A 220      24.942  44.038  71.368  1.00  0.00           N
ATOM   3609  H   SER A 220      24.712  44.178  72.348  1.00  0.00           H
ATOM   3610  CA  SER A 220      25.782  45.108  70.658  1.00  0.00           C
ATOM   3611  HA  SER A 220      25.272  45.378  69.728  1.00  0.00           H
ATOM   3612  CB  SER A 220      26.042  46.348  71.578  1.00  0.00           C
ATOM   3613  HB2 SER A 220      26.622  46.038  72.448  1.00  0.00           H
ATOM   3614  HB3 SER A 220      26.582  47.128  71.038  1.00  0.00           H
ATOM   3615  OG  SER A 220      24.892  46.978  71.998  1.00  0.00           O
ATOM   3616  HG  SER A 220      24.342  46.428  72.558  1.00  0.00           H
ATOM   3617  C   SER A 220      27.212  44.618  70.368  1.00  0.00           C
ATOM   3618  O   SER A 220      27.642  44.788  69.198  1.00  0.00           O
ATOM   3619  N   LEU A 221      27.832  43.948  71.328  1.00  0.00           N
ATOM   3620  H   LEU A 221      27.442  43.788  72.248  1.00  0.00           H
ATOM   3621  CA  LEU A 221      29.122  43.138  71.038  1.00  0.00           C
ATOM   3622  HA  LEU A 221      29.922  43.778  70.658  1.00  0.00           H
ATOM   3623  CB  LEU A 221      29.582  42.438  72.348  1.00  0.00           C
ATOM   3624  HB2 LEU A 221      29.732  43.218  73.088  1.00  0.00           H
ATOM   3625  HB3 LEU A 221      28.742  41.838  72.718  1.00  0.00           H
ATOM   3626  CG  LEU A 221      30.862  41.508  72.418  1.00  0.00           C
ATOM   3627  HG  LEU A 221      30.572  40.538  72.018  1.00  0.00           H
ATOM   3628  CD1 LEU A 221      32.102  42.008  71.728  1.00  0.00           C
ATOM   3629 HD11 LEU A 221      33.032  41.498  71.988  1.00  0.00           H
ATOM   3630 HD12 LEU A 221      32.002  41.928  70.648  1.00  0.00           H
ATOM   3631 HD13 LEU A 221      32.282  43.058  71.948  1.00  0.00           H
ATOM   3632  CD2 LEU A 221      31.162  41.168  73.968  1.00  0.00           C
ATOM   3633 HD21 LEU A 221      31.452  42.098  74.458  1.00  0.00           H
ATOM   3634 HD22 LEU A 221      30.342  40.568  74.358  1.00  0.00           H
ATOM   3635 HD23 LEU A 221      32.022  40.498  74.048  1.00  0.00           H
ATOM   3636  C   LEU A 221      28.872  42.168  69.818  1.00  0.00           C
ATOM   3637  O   LEU A 221      29.752  42.008  68.948  1.00  0.00           O
ATOM   3638  N   ALA A 222      27.812  41.308  69.838  1.00  0.00           N
ATOM   3639  H   ALA A 222      27.282  41.248  70.688  1.00  0.00           H
ATOM   3640  CA  ALA A 222      27.382  40.378  68.758  1.00  0.00           C
ATOM   3641  HA  ALA A 222      28.202  39.678  68.608  1.00  0.00           H
ATOM   3642  CB  ALA A 222      26.162  39.628  69.298  1.00  0.00           C
ATOM   3643  HB1 ALA A 222      25.292  40.278  69.168  1.00  0.00           H
ATOM   3644  HB2 ALA A 222      26.062  38.748  68.658  1.00  0.00           H
ATOM   3645  HB3 ALA A 222      26.342  39.338  70.328  1.00  0.00           H
ATOM   3646  C   ALA A 222      27.272  41.068  67.388  1.00  0.00           C
ATOM   3647  O   ALA A 222      27.912  40.588  66.428  1.00  0.00           O
ATOM   3648  N   LEU A 223      26.512  42.198  67.388  1.00  0.00           N
ATOM   3649  H   LEU A 223      26.042  42.378  68.268  1.00  0.00           H
ATOM   3650  CA  LEU A 223      26.312  42.988  66.128  1.00  0.00           C
ATOM   3651  HA  LEU A 223      25.712  42.438  65.398  1.00  0.00           H
ATOM   3652  CB  LEU A 223      25.362  44.118  66.588  1.00  0.00           C
ATOM   3653  HB2 LEU A 223      24.492  43.548  66.938  1.00  0.00           H
ATOM   3654  HB3 LEU A 223      25.792  44.668  67.418  1.00  0.00           H
ATOM   3655  CG  LEU A 223      24.962  45.208  65.568  1.00  0.00           C
ATOM   3656  HG  LEU A 223      25.832  45.778  65.228  1.00  0.00           H
ATOM   3657  CD1 LEU A 223      24.322  44.678  64.308  1.00  0.00           C
ATOM   3658 HD11 LEU A 223      23.322  44.258  64.418  1.00  0.00           H
ATOM   3659 HD12 LEU A 223      24.402  45.378  63.468  1.00  0.00           H
ATOM   3660 HD13 LEU A 223      24.962  43.878  63.948  1.00  0.00           H
ATOM   3661  CD2 LEU A 223      23.922  46.238  66.058  1.00  0.00           C
ATOM   3662 HD21 LEU A 223      24.412  46.868  66.808  1.00  0.00           H
ATOM   3663 HD22 LEU A 223      23.482  46.848  65.278  1.00  0.00           H
ATOM   3664 HD23 LEU A 223      23.232  45.598  66.608  1.00  0.00           H
ATOM   3665  C   LEU A 223      27.662  43.598  65.558  1.00  0.00           C
ATOM   3666  O   LEU A 223      27.722  43.628  64.338  1.00  0.00           O
ATOM   3667  N   ASN A 224      28.582  44.068  66.468  1.00  0.00           N
ATOM   3668  H   ASN A 224      28.322  44.158  67.438  1.00  0.00           H
ATOM   3669  CA  ASN A 224      30.002  44.258  66.198  1.00  0.00           C
ATOM   3670  HA  ASN A 224      30.162  44.998  65.408  1.00  0.00           H
ATOM   3671  CB  ASN A 224      30.802  44.798  67.388  1.00  0.00           C
ATOM   3672  HB2 ASN A 224      30.712  44.038  68.168  1.00  0.00           H
ATOM   3673  HB3 ASN A 224      31.852  44.758  67.108  1.00  0.00           H
ATOM   3674  CG  ASN A 224      30.502  46.268  67.888  1.00  0.00           C
ATOM   3675  OD1 ASN A 224      30.122  47.118  67.168  1.00  0.00           O
ATOM   3676  ND2 ASN A 224      30.772  46.448  69.168  1.00  0.00           N
ATOM   3677 HD21 ASN A 224      30.562  47.378  69.498  1.00  0.00           H
ATOM   3678 HD22 ASN A 224      31.182  45.808  69.828  1.00  0.00           H
ATOM   3679  C   ASN A 224      30.772  43.088  65.548  1.00  0.00           C
ATOM   3680  O   ASN A 224      31.362  43.148  64.458  1.00  0.00           O
ATOM   3681  N   ILE A 225      30.682  41.908  66.208  1.00  0.00           N
ATOM   3682  H   ILE A 225      30.172  41.848  67.078  1.00  0.00           H
ATOM   3683  CA  ILE A 225      31.322  40.648  65.718  1.00  0.00           C
ATOM   3684  HA  ILE A 225      32.392  40.718  65.518  1.00  0.00           H
ATOM   3685  CB  ILE A 225      31.142  39.528  66.818  1.00  0.00           C
ATOM   3686  HB  ILE A 225      30.152  39.738  67.218  1.00  0.00           H
ATOM   3687  CG2 ILE A 225      31.042  38.098  66.248  1.00  0.00           C
ATOM   3688 HG21 ILE A 225      31.022  37.438  67.108  1.00  0.00           H
ATOM   3689 HG22 ILE A 225      30.092  37.908  65.748  1.00  0.00           H
ATOM   3690 HG23 ILE A 225      31.902  37.898  65.608  1.00  0.00           H
ATOM   3691  CG1 ILE A 225      32.132  39.498  68.058  1.00  0.00           C
ATOM   3692 HG12 ILE A 225      33.082  39.228  67.598  1.00  0.00           H
ATOM   3693 HG13 ILE A 225      32.192  40.528  68.418  1.00  0.00           H
ATOM   3694  CD1 ILE A 225      31.732  38.748  69.278  1.00  0.00           C
ATOM   3695 HD11 ILE A 225      32.522  38.958  70.008  1.00  0.00           H
ATOM   3696 HD12 ILE A 225      30.772  38.928  69.748  1.00  0.00           H
ATOM   3697 HD13 ILE A 225      31.802  37.708  68.988  1.00  0.00           H
ATOM   3698  C   ILE A 225      30.802  40.248  64.338  1.00  0.00           C
ATOM   3699  O   ILE A 225      31.562  40.018  63.428  1.00  0.00           O
ATOM   3700  N   ILE A 226      29.512  40.308  64.128  1.00  0.00           N
ATOM   3701  H   ILE A 226      28.962  40.568  64.938  1.00  0.00           H
ATOM   3702  CA  ILE A 226      28.922  40.108  62.808  1.00  0.00           C
ATOM   3703  HA  ILE A 226      29.222  39.128  62.438  1.00  0.00           H
ATOM   3704  CB  ILE A 226      27.362  40.008  62.938  1.00  0.00           C
ATOM   3705  HB  ILE A 226      27.012  40.818  63.568  1.00  0.00           H
ATOM   3706  CG2 ILE A 226      26.642  40.138  61.548  1.00  0.00           C
ATOM   3707 HG21 ILE A 226      26.992  40.938  60.888  1.00  0.00           H
ATOM   3708 HG22 ILE A 226      26.812  39.168  61.078  1.00  0.00           H
ATOM   3709 HG23 ILE A 226      25.582  40.318  61.698  1.00  0.00           H
ATOM   3710  CG1 ILE A 226      26.952  38.678  63.638  1.00  0.00           C
ATOM   3711 HG12 ILE A 226      27.232  37.778  63.098  1.00  0.00           H
ATOM   3712 HG13 ILE A 226      27.482  38.498  64.568  1.00  0.00           H
ATOM   3713  CD1 ILE A 226      25.462  38.588  63.918  1.00  0.00           C
ATOM   3714 HD11 ILE A 226      24.872  38.588  62.988  1.00  0.00           H
ATOM   3715 HD12 ILE A 226      25.302  37.698  64.528  1.00  0.00           H
ATOM   3716 HD13 ILE A 226      25.212  39.508  64.428  1.00  0.00           H
ATOM   3717  C   ILE A 226      29.412  41.098  61.698  1.00  0.00           C
ATOM   3718  O   ILE A 226      29.662  40.678  60.528  1.00  0.00           O
ATOM   3719  N   GLU A 227      29.462  42.368  62.028  1.00  0.00           N
ATOM   3720  H   GLU A 227      29.132  42.618  62.948  1.00  0.00           H
ATOM   3721  CA  GLU A 227      30.022  43.428  61.218  1.00  0.00           C
ATOM   3722  HA  GLU A 227      29.602  43.368  60.218  1.00  0.00           H
ATOM   3723  CB  GLU A 227      29.492  44.818  61.768  1.00  0.00           C
ATOM   3724  HB2 GLU A 227      28.422  44.758  61.958  1.00  0.00           H
ATOM   3725  HB3 GLU A 227      29.912  44.948  62.758  1.00  0.00           H
ATOM   3726  CG  GLU A 227      29.772  46.088  60.788  1.00  0.00           C
ATOM   3727  HG2 GLU A 227      30.722  45.988  60.278  1.00  0.00           H
ATOM   3728  HG3 GLU A 227      29.072  45.898  59.968  1.00  0.00           H
ATOM   3729  CD  GLU A 227      29.602  47.458  61.388  1.00  0.00           C
ATOM   3730  OE1 GLU A 227      30.002  48.418  60.718  1.00  0.00           O
ATOM   3731  OE2 GLU A 227      29.102  47.688  62.528  1.00  0.00           O
ATOM   3732  C   GLU A 227      31.532  43.428  60.958  1.00  0.00           C
ATOM   3733  O   GLU A 227      31.982  43.658  59.808  1.00  0.00           O
ATOM   3734  N   LEU A 228      32.362  43.018  61.908  1.00  0.00           N
ATOM   3735  H   LEU A 228      31.932  42.748  62.778  1.00  0.00           H
ATOM   3736  CA  LEU A 228      33.812  42.678  61.828  1.00  0.00           C
ATOM   3737  HA  LEU A 228      34.382  43.598  61.698  1.00  0.00           H
ATOM   3738  CB  LEU A 228      34.342  42.188  63.288  1.00  0.00           C
ATOM   3739  HB2 LEU A 228      34.062  42.958  64.008  1.00  0.00           H
ATOM   3740  HB3 LEU A 228      33.782  41.278  63.478  1.00  0.00           H
ATOM   3741  CG  LEU A 228      35.862  41.948  63.398  1.00  0.00           C
ATOM   3742  HG  LEU A 228      36.162  41.228  62.638  1.00  0.00           H
ATOM   3743  CD1 LEU A 228      36.672  43.258  63.338  1.00  0.00           C
ATOM   3744 HD11 LEU A 228      37.692  42.968  63.558  1.00  0.00           H
ATOM   3745 HD12 LEU A 228      36.752  43.678  62.328  1.00  0.00           H
ATOM   3746 HD13 LEU A 228      36.292  44.008  64.038  1.00  0.00           H
ATOM   3747  CD2 LEU A 228      36.152  41.268  64.728  1.00  0.00           C
ATOM   3748 HD21 LEU A 228      35.992  41.978  65.538  1.00  0.00           H
ATOM   3749 HD22 LEU A 228      35.412  40.488  64.878  1.00  0.00           H
ATOM   3750 HD23 LEU A 228      37.212  41.008  64.718  1.00  0.00           H
ATOM   3751  C   LEU A 228      34.202  41.638  60.838  1.00  0.00           C
ATOM   3752  O   LEU A 228      35.202  41.808  60.068  1.00  0.00           O
ATOM   3753  N   PHE A 229      33.422  40.558  60.798  1.00  0.00           N
ATOM   3754  H   PHE A 229      32.722  40.448  61.508  1.00  0.00           H
ATOM   3755  CA  PHE A 229      33.472  39.568  59.688  1.00  0.00           C
ATOM   3756  HA  PHE A 229      34.452  39.098  59.628  1.00  0.00           H
ATOM   3757  CB  PHE A 229      32.522  38.408  60.128  1.00  0.00           C
ATOM   3758  HB2 PHE A 229      31.572  38.908  60.298  1.00  0.00           H
ATOM   3759  HB3 PHE A 229      32.392  37.718  59.298  1.00  0.00           H
ATOM   3760  CG  PHE A 229      32.852  37.578  61.398  1.00  0.00           C
ATOM   3761  CD1 PHE A 229      34.182  37.538  61.998  1.00  0.00           C
ATOM   3762  HD1 PHE A 229      34.982  38.088  61.538  1.00  0.00           H
ATOM   3763  CE1 PHE A 229      34.432  37.008  63.268  1.00  0.00           C
ATOM   3764  HE1 PHE A 229      35.422  37.068  63.698  1.00  0.00           H
ATOM   3765  CZ  PHE A 229      33.352  36.508  63.948  1.00  0.00           C
ATOM   3766  HZ  PHE A 229      33.542  35.968  64.868  1.00  0.00           H
ATOM   3767  CE2 PHE A 229      32.012  36.568  63.468  1.00  0.00           C
ATOM   3768  HE2 PHE A 229      31.262  36.098  64.078  1.00  0.00           H
ATOM   3769  CD2 PHE A 229      31.772  37.048  62.168  1.00  0.00           C
ATOM   3770  HD2 PHE A 229      30.752  36.968  61.808  1.00  0.00           H
ATOM   3771  C   PHE A 229      33.102  40.158  58.308  1.00  0.00           C
ATOM   3772  O   PHE A 229      33.862  40.088  57.378  1.00  0.00           O
ATOM   3773  N   TYR A 230      31.942  40.888  58.188  1.00  0.00           N
ATOM   3774  H   TYR A 230      31.362  41.058  58.998  1.00  0.00           H
ATOM   3775  CA  TYR A 230      31.412  41.498  56.928  1.00  0.00           C
ATOM   3776  HA  TYR A 230      31.312  40.798  56.098  1.00  0.00           H
ATOM   3777  CB  TYR A 230      30.052  42.138  57.278  1.00  0.00           C
ATOM   3778  HB2 TYR A 230      29.362  41.348  57.598  1.00  0.00           H
ATOM   3779  HB3 TYR A 230      30.132  42.788  58.138  1.00  0.00           H
ATOM   3780  CG  TYR A 230      29.402  42.838  56.068  1.00  0.00           C
ATOM   3781  CD1 TYR A 230      28.702  42.068  55.068  1.00  0.00           C
ATOM   3782  HD1 TYR A 230      28.592  40.998  55.178  1.00  0.00           H
ATOM   3783  CE1 TYR A 230      28.132  42.768  53.988  1.00  0.00           C
ATOM   3784  HE1 TYR A 230      27.562  42.238  53.238  1.00  0.00           H
ATOM   3785  CZ  TYR A 230      28.342  44.138  53.738  1.00  0.00           C
ATOM   3786  OH  TYR A 230      27.932  44.698  52.518  1.00  0.00           O
ATOM   3787  HH  TYR A 230      28.212  45.618  52.448  1.00  0.00           H
ATOM   3788  CE2 TYR A 230      29.092  44.858  54.728  1.00  0.00           C
ATOM   3789  HE2 TYR A 230      29.242  45.918  54.568  1.00  0.00           H
ATOM   3790  CD2 TYR A 230      29.532  44.218  55.868  1.00  0.00           C
ATOM   3791  HD2 TYR A 230      30.152  44.718  56.608  1.00  0.00           H
ATOM   3792  C   TYR A 230      32.312  42.588  56.308  1.00  0.00           C
ATOM   3793  O   TYR A 230      32.652  42.438  55.138  1.00  0.00           O
ATOM   3794  N   VAL A 231      32.842  43.548  57.118  1.00  0.00           N
ATOM   3795  H   VAL A 231      32.692  43.568  58.118  1.00  0.00           H
ATOM   3796  CA  VAL A 231      33.832  44.568  56.658  1.00  0.00           C
ATOM   3797  HA  VAL A 231      33.442  45.078  55.778  1.00  0.00           H
ATOM   3798  CB  VAL A 231      34.032  45.748  57.658  1.00  0.00           C
ATOM   3799  HB  VAL A 231      34.292  45.238  58.588  1.00  0.00           H
ATOM   3800  CG1 VAL A 231      35.132  46.778  57.388  1.00  0.00           C
ATOM   3801 HG11 VAL A 231      36.102  46.308  57.218  1.00  0.00           H
ATOM   3802 HG12 VAL A 231      34.902  47.358  56.498  1.00  0.00           H
ATOM   3803 HG13 VAL A 231      35.232  47.458  58.238  1.00  0.00           H
ATOM   3804  CG2 VAL A 231      32.672  46.438  58.128  1.00  0.00           C
ATOM   3805 HG21 VAL A 231      32.382  47.208  57.408  1.00  0.00           H
ATOM   3806 HG22 VAL A 231      31.912  45.668  58.198  1.00  0.00           H
ATOM   3807 HG23 VAL A 231      32.802  47.008  59.048  1.00  0.00           H
ATOM   3808  C   VAL A 231      35.192  43.858  56.288  1.00  0.00           C
ATOM   3809  O   VAL A 231      35.842  44.308  55.318  1.00  0.00           O
ATOM   3810  N   PHE A 232      35.562  42.778  56.998  1.00  0.00           N
ATOM   3811  H   PHE A 232      34.982  42.458  57.758  1.00  0.00           H
ATOM   3812  CA  PHE A 232      36.682  41.938  56.578  1.00  0.00           C
ATOM   3813  HA  PHE A 232      37.592  42.508  56.418  1.00  0.00           H
ATOM   3814  CB  PHE A 232      37.022  40.848  57.598  1.00  0.00           C
ATOM   3815  HB2 PHE A 232      37.272  41.318  58.558  1.00  0.00           H
ATOM   3816  HB3 PHE A 232      36.152  40.238  57.818  1.00  0.00           H
ATOM   3817  CG  PHE A 232      38.172  39.888  57.158  1.00  0.00           C
ATOM   3818  CD1 PHE A 232      37.792  38.588  56.778  1.00  0.00           C
ATOM   3819  HD1 PHE A 232      36.772  38.278  56.858  1.00  0.00           H
ATOM   3820  CE1 PHE A 232      38.762  37.718  56.298  1.00  0.00           C
ATOM   3821  HE1 PHE A 232      38.462  36.718  56.048  1.00  0.00           H
ATOM   3822  CZ  PHE A 232      40.082  38.098  56.098  1.00  0.00           C
ATOM   3823  HZ  PHE A 232      40.792  37.368  55.728  1.00  0.00           H
ATOM   3824  CE2 PHE A 232      40.562  39.318  56.628  1.00  0.00           C
ATOM   3825  HE2 PHE A 232      41.602  39.568  56.518  1.00  0.00           H
ATOM   3826  CD2 PHE A 232      39.552  40.218  57.158  1.00  0.00           C
ATOM   3827  HD2 PHE A 232      39.832  41.248  57.318  1.00  0.00           H
ATOM   3828  C   PHE A 232      36.542  41.358  55.178  1.00  0.00           C
ATOM   3829  O   PHE A 232      37.442  41.588  54.308  1.00  0.00           O
ATOM   3830  N   PHE A 233      35.362  40.708  54.928  1.00  0.00           N
ATOM   3831  H   PHE A 233      34.672  40.618  55.658  1.00  0.00           H
ATOM   3832  CA  PHE A 233      35.042  40.198  53.648  1.00  0.00           C
ATOM   3833  HA  PHE A 233      35.852  39.598  53.238  1.00  0.00           H
ATOM   3834  CB  PHE A 233      33.782  39.328  53.738  1.00  0.00           C
ATOM   3835  HB2 PHE A 233      32.972  40.018  54.008  1.00  0.00           H
ATOM   3836  HB3 PHE A 233      33.502  38.918  52.768  1.00  0.00           H
ATOM   3837  CG  PHE A 233      33.752  38.168  54.668  1.00  0.00           C
ATOM   3838  CD1 PHE A 233      34.862  37.298  54.528  1.00  0.00           C
ATOM   3839  HD1 PHE A 233      35.672  37.478  53.848  1.00  0.00           H
ATOM   3840  CE1 PHE A 233      35.012  36.228  55.388  1.00  0.00           C
ATOM   3841  HE1 PHE A 233      35.702  35.398  55.308  1.00  0.00           H
ATOM   3842  CZ  PHE A 233      34.012  35.978  56.338  1.00  0.00           C
ATOM   3843  HZ  PHE A 233      34.082  35.128  56.998  1.00  0.00           H
ATOM   3844  CE2 PHE A 233      32.852  36.828  56.478  1.00  0.00           C
ATOM   3845  HE2 PHE A 233      32.092  36.578  57.218  1.00  0.00           H
ATOM   3846  CD2 PHE A 233      32.742  37.968  55.628  1.00  0.00           C
ATOM   3847  HD2 PHE A 233      31.902  38.608  55.858  1.00  0.00           H
ATOM   3848  C   PHE A 233      34.872  41.258  52.538  1.00  0.00           C
ATOM   3849  O   PHE A 233      35.352  41.038  51.408  1.00  0.00           O
ATOM   3850  N   LYS A 234      34.142  42.358  52.838  1.00  0.00           N
ATOM   3851  H   LYS A 234      33.732  42.418  53.758  1.00  0.00           H
ATOM   3852  CA  LYS A 234      34.232  43.608  52.108  1.00  0.00           C
ATOM   3853  HA  LYS A 234      33.712  43.338  51.178  1.00  0.00           H
ATOM   3854  CB  LYS A 234      33.422  44.648  52.978  1.00  0.00           C
ATOM   3855  HB2 LYS A 234      32.472  44.198  53.258  1.00  0.00           H
ATOM   3856  HB3 LYS A 234      34.042  45.048  53.778  1.00  0.00           H
ATOM   3857  CG  LYS A 234      33.172  45.918  52.188  1.00  0.00           C
ATOM   3858  HG2 LYS A 234      32.732  46.628  52.888  1.00  0.00           H
ATOM   3859  HG3 LYS A 234      34.152  46.308  51.888  1.00  0.00           H
ATOM   3860  CD  LYS A 234      32.222  45.738  50.978  1.00  0.00           C
ATOM   3861  HD2 LYS A 234      32.132  46.738  50.548  1.00  0.00           H
ATOM   3862  HD3 LYS A 234      32.782  45.048  50.338  1.00  0.00           H
ATOM   3863  CE  LYS A 234      30.882  45.178  51.198  1.00  0.00           C
ATOM   3864  HE2 LYS A 234      30.862  44.148  51.568  1.00  0.00           H
ATOM   3865  HE3 LYS A 234      30.352  45.688  51.998  1.00  0.00           H
ATOM   3866  NZ  LYS A 234      29.992  45.218  49.988  1.00  0.00           N
ATOM   3867  HZ1 LYS A 234      29.102  44.788  50.208  1.00  0.00           H
ATOM   3868  HZ2 LYS A 234      29.732  46.178  49.788  1.00  0.00           H
ATOM   3869  HZ3 LYS A 234      30.462  44.778  49.218  1.00  0.00           H
ATOM   3870  C   LYS A 234      35.672  44.018  51.728  1.00  0.00           C
ATOM   3871  O   LYS A 234      35.892  44.228  50.498  1.00  0.00           O
ATOM   3872  N   GLY A 235      36.632  44.118  52.668  1.00  0.00           N
ATOM   3873  H   GLY A 235      36.392  43.928  53.638  1.00  0.00           H
ATOM   3874  CA  GLY A 235      38.082  44.258  52.338  1.00  0.00           C
ATOM   3875  HA2 GLY A 235      38.112  45.158  51.728  1.00  0.00           H
ATOM   3876  HA3 GLY A 235      38.792  44.448  53.148  1.00  0.00           H
ATOM   3877  C   GLY A 235      38.752  43.248  51.378  1.00  0.00           C
ATOM   3878  O   GLY A 235      39.642  43.628  50.618  1.00  0.00           O
ATOM   3879  N   VAL A 236      38.312  42.038  51.578  1.00  0.00           N
ATOM   3880  H   VAL A 236      37.742  41.898  52.398  1.00  0.00           H
ATOM   3881  CA  VAL A 236      38.762  40.908  50.718  1.00  0.00           C
ATOM   3882  HA  VAL A 236      39.852  40.948  50.708  1.00  0.00           H
ATOM   3883  CB  VAL A 236      38.432  39.548  51.348  1.00  0.00           C
ATOM   3884  HB  VAL A 236      37.372  39.638  51.608  1.00  0.00           H
ATOM   3885  CG1 VAL A 236      38.472  38.308  50.368  1.00  0.00           C
ATOM   3886 HG11 VAL A 236      38.292  37.358  50.868  1.00  0.00           H
ATOM   3887 HG12 VAL A 236      37.682  38.568  49.658  1.00  0.00           H
ATOM   3888 HG13 VAL A 236      39.372  38.318  49.738  1.00  0.00           H
ATOM   3889  CG2 VAL A 236      39.192  39.238  52.628  1.00  0.00           C
ATOM   3890 HG21 VAL A 236      39.082  40.118  53.268  1.00  0.00           H
ATOM   3891 HG22 VAL A 236      38.812  38.358  53.148  1.00  0.00           H
ATOM   3892 HG23 VAL A 236      40.262  39.118  52.418  1.00  0.00           H
ATOM   3893  C   VAL A 236      38.212  41.158  49.238  1.00  0.00           C
ATOM   3894  O   VAL A 236      39.082  41.148  48.328  1.00  0.00           O
ATOM   3895  N   LYS A 237      36.902  41.358  49.028  1.00  0.00           N
ATOM   3896  H   LYS A 237      36.342  41.288  49.868  1.00  0.00           H
ATOM   3897  CA  LYS A 237      36.212  41.698  47.768  1.00  0.00           C
ATOM   3898  HA  LYS A 237      36.422  40.808  47.168  1.00  0.00           H
ATOM   3899  CB  LYS A 237      34.682  41.858  47.888  1.00  0.00           C
ATOM   3900  HB2 LYS A 237      34.462  42.718  48.518  1.00  0.00           H
ATOM   3901  HB3 LYS A 237      34.272  42.068  46.898  1.00  0.00           H
ATOM   3902  CG  LYS A 237      33.942  40.588  48.388  1.00  0.00           C
ATOM   3903  HG2 LYS A 237      34.312  39.748  47.798  1.00  0.00           H
ATOM   3904  HG3 LYS A 237      34.092  40.358  49.448  1.00  0.00           H
ATOM   3905  CD  LYS A 237      32.412  40.848  48.318  1.00  0.00           C
ATOM   3906  HD2 LYS A 237      32.242  41.738  48.918  1.00  0.00           H
ATOM   3907  HD3 LYS A 237      32.152  41.048  47.278  1.00  0.00           H
ATOM   3908  CE  LYS A 237      31.582  39.628  48.918  1.00  0.00           C
ATOM   3909  HE2 LYS A 237      31.842  38.688  48.438  1.00  0.00           H
ATOM   3910  HE3 LYS A 237      31.852  39.448  49.958  1.00  0.00           H
ATOM   3911  NZ  LYS A 237      30.142  39.818  48.958  1.00  0.00           N
ATOM   3912  HZ1 LYS A 237      29.742  39.078  49.518  1.00  0.00           H
ATOM   3913  HZ2 LYS A 237      29.822  40.738  49.228  1.00  0.00           H
ATOM   3914  HZ3 LYS A 237      29.862  39.828  47.988  1.00  0.00           H
ATOM   3915  C   LYS A 237      36.822  42.878  46.998  1.00  0.00           C
ATOM   3916  O   LYS A 237      37.082  42.758  45.808  1.00  0.00           O
ATOM   3917  N   ASP A 238      37.212  43.998  47.628  1.00  0.00           N
ATOM   3918  H   ASP A 238      37.052  44.028  48.628  1.00  0.00           H
ATOM   3919  CA  ASP A 238      37.982  45.118  47.148  1.00  0.00           C
ATOM   3920  HA  ASP A 238      37.422  45.588  46.338  1.00  0.00           H
ATOM   3921  CB  ASP A 238      38.022  46.198  48.258  1.00  0.00           C
ATOM   3922  HB2 ASP A 238      36.972  46.458  48.418  1.00  0.00           H
ATOM   3923  HB3 ASP A 238      38.232  45.698  49.208  1.00  0.00           H
ATOM   3924  CG  ASP A 238      38.932  47.378  47.998  1.00  0.00           C
ATOM   3925  OD1 ASP A 238      39.142  48.198  48.888  1.00  0.00           O
ATOM   3926  OD2 ASP A 238      39.222  47.688  46.808  1.00  0.00           O
ATOM   3927  C   ASP A 238      39.382  44.688  46.628  1.00  0.00           C
ATOM   3928  O   ASP A 238      39.772  44.938  45.528  1.00  0.00           O
ATOM   3929  N   ARG A 239      40.082  43.888  47.408  1.00  0.00           N
ATOM   3930  H   ARG A 239      39.762  43.658  48.338  1.00  0.00           H
ATOM   3931  CA  ARG A 239      41.362  43.168  47.018  1.00  0.00           C
ATOM   3932  HA  ARG A 239      41.992  43.928  46.568  1.00  0.00           H
ATOM   3933  CB  ARG A 239      41.992  42.608  48.318  1.00  0.00           C
ATOM   3934  HB2 ARG A 239      42.332  43.518  48.808  1.00  0.00           H
ATOM   3935  HB3 ARG A 239      41.282  42.078  48.948  1.00  0.00           H
ATOM   3936  CG  ARG A 239      43.152  41.638  48.178  1.00  0.00           C
ATOM   3937  HG2 ARG A 239      42.652  40.688  47.948  1.00  0.00           H
ATOM   3938  HG3 ARG A 239      43.732  41.908  47.298  1.00  0.00           H
ATOM   3939  CD  ARG A 239      43.982  41.358  49.408  1.00  0.00           C
ATOM   3940  HD2 ARG A 239      44.162  42.328  49.868  1.00  0.00           H
ATOM   3941  HD3 ARG A 239      43.402  40.838  50.168  1.00  0.00           H
ATOM   3942  NE  ARG A 239      45.272  40.758  48.978  1.00  0.00           N
ATOM   3943  HE  ARG A 239      45.492  39.838  49.328  1.00  0.00           H
ATOM   3944  CZ  ARG A 239      46.332  41.358  48.428  1.00  0.00           C
ATOM   3945  NH1 ARG A 239      46.322  42.488  47.818  1.00  0.00           N
ATOM   3946 HH11 ARG A 239      45.512  43.088  47.788  1.00  0.00           H
ATOM   3947 HH12 ARG A 239      47.252  42.788  47.548  1.00  0.00           H
ATOM   3948  NH2 ARG A 239      47.562  40.878  48.568  1.00  0.00           N
ATOM   3949 HH21 ARG A 239      47.752  39.988  48.998  1.00  0.00           H
ATOM   3950 HH22 ARG A 239      48.332  41.448  48.238  1.00  0.00           H
ATOM   3951  C   ARG A 239      41.182  42.158  45.868  1.00  0.00           C
ATOM   3952  O   ARG A 239      42.012  42.178  44.958  1.00  0.00           O
ATOM   3953  N   VAL A 240      40.252  41.178  45.858  1.00  0.00           N
ATOM   3954  H   VAL A 240      39.652  41.148  46.678  1.00  0.00           H
ATOM   3955  CA  VAL A 240      39.872  40.268  44.728  1.00  0.00           C
ATOM   3956  HA  VAL A 240      40.662  39.558  44.468  1.00  0.00           H
ATOM   3957  CB  VAL A 240      38.592  39.408  45.128  1.00  0.00           C
ATOM   3958  HB  VAL A 240      37.842  40.158  45.368  1.00  0.00           H
ATOM   3959  CG1 VAL A 240      38.062  38.628  43.878  1.00  0.00           C
ATOM   3960 HG11 VAL A 240      38.872  38.008  43.478  1.00  0.00           H
ATOM   3961 HG12 VAL A 240      37.232  37.948  44.068  1.00  0.00           H
ATOM   3962 HG13 VAL A 240      37.732  39.328  43.108  1.00  0.00           H
ATOM   3963  CG2 VAL A 240      38.772  38.458  46.278  1.00  0.00           C
ATOM   3964 HG21 VAL A 240      39.552  37.798  45.918  1.00  0.00           H
ATOM   3965 HG22 VAL A 240      39.132  38.988  47.168  1.00  0.00           H
ATOM   3966 HG23 VAL A 240      37.892  37.858  46.488  1.00  0.00           H
ATOM   3967  C   VAL A 240      39.532  41.148  43.488  1.00  0.00           C
ATOM   3968  O   VAL A 240      39.922  40.708  42.398  1.00  0.00           O
ATOM   3969  N   LYS A 241      38.752  42.238  43.588  1.00  0.00           N
ATOM   3970  H   LYS A 241      38.322  42.268  44.498  1.00  0.00           H
ATOM   3971  CA  LYS A 241      38.342  43.048  42.438  1.00  0.00           C
ATOM   3972  HA  LYS A 241      38.052  42.288  41.708  1.00  0.00           H
ATOM   3973  CB  LYS A 241      37.032  43.798  42.828  1.00  0.00           C
ATOM   3974  HB2 LYS A 241      36.342  43.008  43.118  1.00  0.00           H
ATOM   3975  HB3 LYS A 241      37.092  44.438  43.718  1.00  0.00           H
ATOM   3976  CG  LYS A 241      36.392  44.538  41.618  1.00  0.00           C
ATOM   3977  HG2 LYS A 241      37.002  45.418  41.398  1.00  0.00           H
ATOM   3978  HG3 LYS A 241      36.392  43.978  40.678  1.00  0.00           H
ATOM   3979  CD  LYS A 241      34.962  44.968  42.028  1.00  0.00           C
ATOM   3980  HD2 LYS A 241      34.382  44.048  42.178  1.00  0.00           H
ATOM   3981  HD3 LYS A 241      35.082  45.548  42.948  1.00  0.00           H
ATOM   3982  CE  LYS A 241      34.292  45.958  41.028  1.00  0.00           C
ATOM   3983  HE2 LYS A 241      33.342  46.288  41.448  1.00  0.00           H
ATOM   3984  HE3 LYS A 241      34.872  46.878  40.998  1.00  0.00           H
ATOM   3985  NZ  LYS A 241      34.152  45.188  39.768  1.00  0.00           N
ATOM   3986  HZ1 LYS A 241      33.702  44.298  39.928  1.00  0.00           H
ATOM   3987  HZ2 LYS A 241      33.582  45.618  39.058  1.00  0.00           H
ATOM   3988  HZ3 LYS A 241      35.062  45.118  39.348  1.00  0.00           H
ATOM   3989  C   LYS A 241      39.472  43.888  41.858  1.00  0.00           C
ATOM   3990  O   LYS A 241      39.432  43.948  40.608  1.00  0.00           O
ATOM   3991  N   GLY A 242      40.352  44.478  42.688  1.00  0.00           N
ATOM   3992  H   GLY A 242      40.272  44.318  43.678  1.00  0.00           H
ATOM   3993  CA  GLY A 242      41.532  45.238  42.158  1.00  0.00           C
ATOM   3994  HA2 GLY A 242      41.202  46.198  41.758  1.00  0.00           H
ATOM   3995  HA3 GLY A 242      42.162  45.518  43.008  1.00  0.00           H
ATOM   3996  C   GLY A 242      42.372  44.588  41.128  1.00  0.00           C
ATOM   3997  O   GLY A 242      42.822  45.188  40.128  1.00  0.00           O
ATOM   3998  N   LYS A 243      42.502  43.218  41.278  1.00  0.00           N
ATOM   3999  H   LYS A 243      42.042  42.818  42.088  1.00  0.00           H
ATOM   4000  CA  LYS A 243      43.142  42.198  40.328  1.00  0.00           C
ATOM   4001  HA  LYS A 243      44.182  42.528  40.238  1.00  0.00           H
ATOM   4002  CB  LYS A 243      43.162  40.838  41.008  1.00  0.00           C
ATOM   4003  HB2 LYS A 243      43.562  40.888  42.018  1.00  0.00           H
ATOM   4004  HB3 LYS A 243      42.162  40.398  40.958  1.00  0.00           H
ATOM   4005  CG  LYS A 243      44.082  39.818  40.268  1.00  0.00           C
ATOM   4006  HG2 LYS A 243      43.732  39.598  39.268  1.00  0.00           H
ATOM   4007  HG3 LYS A 243      45.082  40.248  40.178  1.00  0.00           H
ATOM   4008  CD  LYS A 243      44.152  38.418  40.978  1.00  0.00           C
ATOM   4009  HD2 LYS A 243      43.122  38.088  41.058  1.00  0.00           H
ATOM   4010  HD3 LYS A 243      44.732  37.708  40.378  1.00  0.00           H
ATOM   4011  CE  LYS A 243      44.892  38.508  42.338  1.00  0.00           C
ATOM   4012  HE2 LYS A 243      45.912  38.898  42.298  1.00  0.00           H
ATOM   4013  HE3 LYS A 243      44.322  39.248  42.888  1.00  0.00           H
ATOM   4014  NZ  LYS A 243      44.832  37.278  43.088  1.00  0.00           N
ATOM   4015  HZ1 LYS A 243      45.232  37.438  44.008  1.00  0.00           H
ATOM   4016  HZ2 LYS A 243      43.862  37.028  43.188  1.00  0.00           H
ATOM   4017  HZ3 LYS A 243      45.322  36.588  42.528  1.00  0.00           H
ATOM   4018  C   LYS A 243      42.532  42.218  38.938  1.00  0.00           C
ATOM   4019  O   LYS A 243      43.242  41.928  37.958  1.00  0.00           O
ATOM   4020  N   SER A 244      41.222  42.518  38.888  1.00  0.00           N
ATOM   4021  H   SER A 244      40.692  42.638  39.738  1.00  0.00           H
ATOM   4022  CA  SER A 244      40.352  42.588  37.618  1.00  0.00           C
ATOM   4023  HA  SER A 244      40.832  42.098  36.768  1.00  0.00           H
ATOM   4024  CB  SER A 244      39.072  41.758  37.828  1.00  0.00           C
ATOM   4025  HB2 SER A 244      38.612  41.418  36.898  1.00  0.00           H
ATOM   4026  HB3 SER A 244      39.402  40.868  38.358  1.00  0.00           H
ATOM   4027  OG  SER A 244      38.122  42.478  38.638  1.00  0.00           O
ATOM   4028  HG  SER A 244      38.672  43.008  39.208  1.00  0.00           H
ATOM   4029  C   SER A 244      40.072  44.028  37.098  1.00  0.00           C
ATOM   4030  O   SER A 244      39.442  44.248  36.038  1.00  0.00           O
ATOM   4031  N   ASP A 245      40.492  45.038  37.908  1.00  0.00           N
ATOM   4032  H   ASP A 245      41.222  44.808  38.568  1.00  0.00           H
ATOM   4033  CA  ASP A 245      40.252  46.508  37.668  1.00  0.00           C
ATOM   4034  HA  ASP A 245      39.202  46.538  37.378  1.00  0.00           H
ATOM   4035  CB  ASP A 245      40.382  47.328  39.038  1.00  0.00           C
ATOM   4036  HB2 ASP A 245      41.362  47.148  39.488  1.00  0.00           H
ATOM   4037  HB3 ASP A 245      40.442  48.398  38.818  1.00  0.00           H
ATOM   4038  CG  ASP A 245      39.182  47.138  40.048  1.00  0.00           C
ATOM   4039  OD1 ASP A 245      39.242  47.618  41.168  1.00  0.00           O
ATOM   4040  OD2 ASP A 245      38.102  46.628  39.588  1.00  0.00           O
ATOM   4041  C   ASP A 245      41.212  47.048  36.628  1.00  0.00           C
ATOM   4042  O   ASP A 245      42.452  46.758  36.658  1.00  0.00           O
ATOM   4043  N   PRO A 246      40.862  48.048  35.778  1.00  0.00           N
ATOM   4044  CD  PRO A 246      39.482  48.588  35.678  1.00  0.00           C
ATOM   4045  HD2 PRO A 246      39.192  49.128  36.578  1.00  0.00           H
ATOM   4046  HD3 PRO A 246      38.772  47.808  35.418  1.00  0.00           H
ATOM   4047  CG  PRO A 246      39.472  49.688  34.678  1.00  0.00           C
ATOM   4048  HG2 PRO A 246      39.742  50.578  35.248  1.00  0.00           H
ATOM   4049  HG3 PRO A 246      38.492  49.798  34.198  1.00  0.00           H
ATOM   4050  CB  PRO A 246      40.612  49.318  33.738  1.00  0.00           C
ATOM   4051  HB2 PRO A 246      41.082  50.198  33.298  1.00  0.00           H
ATOM   4052  HB3 PRO A 246      40.322  48.708  32.888  1.00  0.00           H
ATOM   4053  CA  PRO A 246      41.602  48.558  34.648  1.00  0.00           C
ATOM   4054  HA  PRO A 246      42.072  47.678  34.218  1.00  0.00           H
ATOM   4055  C   PRO A 246      42.652  49.608  35.108  1.00  0.00           C
ATOM   4056  O   PRO A 246      43.562  49.688  34.288  1.00  0.00           O
ATOM   4057  N   TYR A 247      42.592  50.268  36.258  1.00  0.00           N
ATOM   4058  H   TYR A 247      41.842  50.008  36.898  1.00  0.00           H
ATOM   4059  CA  TYR A 247      43.442  51.348  36.708  1.00  0.00           C
ATOM   4060  HA  TYR A 247      43.042  51.688  37.658  1.00  0.00           H
ATOM   4061  CB  TYR A 247      44.992  50.938  36.988  1.00  0.00           C
ATOM   4062  HB2 TYR A 247      45.022  50.118  37.708  1.00  0.00           H
ATOM   4063  HB3 TYR A 247      45.362  50.558  36.038  1.00  0.00           H
ATOM   4064  CG  TYR A 247      45.962  51.968  37.548  1.00  0.00           C
ATOM   4065  CD1 TYR A 247      46.422  52.998  36.698  1.00  0.00           C
ATOM   4066  HD1 TYR A 247      46.162  52.898  35.658  1.00  0.00           H
ATOM   4067  CE1 TYR A 247      47.222  54.038  37.158  1.00  0.00           C
ATOM   4068  HE1 TYR A 247      47.582  54.758  36.438  1.00  0.00           H
ATOM   4069  CZ  TYR A 247      47.422  54.088  38.568  1.00  0.00           C
ATOM   4070  OH  TYR A 247      47.912  55.258  39.128  1.00  0.00           O
ATOM   4071  HH  TYR A 247      48.242  55.888  38.468  1.00  0.00           H
ATOM   4072  CE2 TYR A 247      46.912  53.068  39.448  1.00  0.00           C
ATOM   4073  HE2 TYR A 247      47.172  53.028  40.488  1.00  0.00           H
ATOM   4074  CD2 TYR A 247      46.282  51.958  38.928  1.00  0.00           C
ATOM   4075  HD2 TYR A 247      46.012  51.158  39.608  1.00  0.00           H
ATOM   4076  C   TYR A 247      43.322  52.668  35.878  1.00  0.00           C
ATOM   4077  O   TYR A 247      43.052  53.718  36.438  1.00  0.00           O
ATOM   4078  N   HIE A 248      43.472  52.618  34.548  1.00  0.00           N
ATOM   4079  H   HIE A 248      43.622  51.708  34.138  1.00  0.00           H
ATOM   4080  CA  HIE A 248      43.232  53.808  33.618  1.00  0.00           C
ATOM   4081  HA  HIE A 248      43.612  54.708  34.088  1.00  0.00           H
ATOM   4082  CB  HIE A 248      44.102  53.548  32.338  1.00  0.00           C
ATOM   4083  HB2 HIE A 248      43.782  52.628  31.848  1.00  0.00           H
ATOM   4084  HB3 HIE A 248      43.972  54.328  31.598  1.00  0.00           H
ATOM   4085  CG  HIE A 248      45.612  53.398  32.658  1.00  0.00           C
ATOM   4086  ND1 HIE A 248      46.512  54.398  33.028  1.00  0.00           N
ATOM   4087  CE1 HIE A 248      47.632  53.698  33.338  1.00  0.00           C
ATOM   4088  HE1 HIE A 248      48.522  54.098  33.818  1.00  0.00           H
ATOM   4089  NE2 HIE A 248      47.442  52.328  33.168  1.00  0.00           N
ATOM   4090  HE2 HIE A 248      48.052  51.628  33.558  1.00  0.00           H
ATOM   4091  CD2 HIE A 248      46.172  52.138  32.798  1.00  0.00           C
ATOM   4092  HD2 HIE A 248      45.702  51.208  32.508  1.00  0.00           H
ATOM   4093  C   HIE A 248      41.752  54.018  33.148  1.00  0.00           C
ATOM   4094  O   HIE A 248      40.942  53.088  33.108  1.00  0.00           O
ATOM   4095  N   ALA A 249      41.382  55.258  32.788  1.00  0.00           N
ATOM   4096  H   ALA A 249      42.082  55.978  32.718  1.00  0.00           H
ATOM   4097  CA  ALA A 249      40.012  55.668  32.398  1.00  0.00           C
ATOM   4098  HA  ALA A 249      39.362  54.888  32.798  1.00  0.00           H
ATOM   4099  CB  ALA A 249      39.782  57.008  33.088  1.00  0.00           C
ATOM   4100  HB1 ALA A 249      40.102  56.998  34.128  1.00  0.00           H
ATOM   4101  HB2 ALA A 249      40.312  57.778  32.528  1.00  0.00           H
ATOM   4102  HB3 ALA A 249      38.742  57.348  33.038  1.00  0.00           H
ATOM   4103  C   ALA A 249      39.742  55.838  30.918  1.00  0.00           C
ATOM   4104  O   ALA A 249      38.512  55.818  30.638  1.00  0.00           O
ATOM   4105  N   THR A 250      40.742  56.088  30.048  1.00  0.00           N
ATOM   4106  H   THR A 250      41.602  56.408  30.478  1.00  0.00           H
ATOM   4107  CA  THR A 250      40.622  56.258  28.618  1.00  0.00           C
ATOM   4108  HA  THR A 250      39.862  57.018  28.428  1.00  0.00           H
ATOM   4109  CB  THR A 250      41.842  56.898  27.948  1.00  0.00           C
ATOM   4110  HB  THR A 250      41.632  57.098  26.898  1.00  0.00           H
ATOM   4111  CG2 THR A 250      42.312  58.138  28.608  1.00  0.00           C
ATOM   4112 HG21 THR A 250      42.562  57.998  29.658  1.00  0.00           H
ATOM   4113 HG22 THR A 250      43.202  58.508  28.108  1.00  0.00           H
ATOM   4114 HG23 THR A 250      41.532  58.888  28.448  1.00  0.00           H
ATOM   4115  OG1 THR A 250      43.042  56.098  27.808  1.00  0.00           O
ATOM   4116  HG1 THR A 250      42.742  55.378  27.248  1.00  0.00           H
ATOM   4117  C   THR A 250      40.092  54.988  27.918  1.00  0.00           C
ATOM   4118  O   THR A 250      40.062  53.888  28.388  1.00  0.00           O
ATOM   4119  N   SER A 251      39.472  55.318  26.738  1.00  0.00           N
ATOM   4120  H   SER A 251      39.492  56.288  26.458  1.00  0.00           H
ATOM   4121  CA  SER A 251      38.752  54.408  25.818  1.00  0.00           C
ATOM   4122  HA  SER A 251      38.232  53.698  26.458  1.00  0.00           H
ATOM   4123  CB  SER A 251      37.742  55.118  24.928  1.00  0.00           C
ATOM   4124  HB2 SER A 251      37.032  55.498  25.658  1.00  0.00           H
ATOM   4125  HB3 SER A 251      38.252  55.968  24.478  1.00  0.00           H
ATOM   4126  OG  SER A 251      37.112  54.258  23.998  1.00  0.00           O
ATOM   4127  HG  SER A 251      36.172  54.258  24.158  1.00  0.00           H
ATOM   4128  C   SER A 251      39.702  53.528  24.948  1.00  0.00           C
ATOM   4129  O   SER A 251      40.622  53.988  24.308  1.00  0.00           O
ATOM   4130  N   GLY A 252      39.392  52.188  24.918  1.00  0.00           N
ATOM   4131  H   GLY A 252      38.562  51.848  25.378  1.00  0.00           H
ATOM   4132  CA  GLY A 252      40.192  51.168  24.188  1.00  0.00           C
ATOM   4133  HA2 GLY A 252      39.802  50.158  24.328  1.00  0.00           H
ATOM   4134  HA3 GLY A 252      40.242  51.388  23.118  1.00  0.00           H
ATOM   4135  C   GLY A 252      41.722  50.978  24.588  1.00  0.00           C
ATOM   4136  O   GLY A 252      42.272  51.488  25.518  1.00  0.00           O
ATOM   4137  N   ALA A 253      42.402  50.048  23.898  1.00  0.00           N
ATOM   4138  H   ALA A 253      41.912  49.498  23.208  1.00  0.00           H
ATOM   4139  CA  ALA A 253      43.822  49.748  24.178  1.00  0.00           C
ATOM   4140  HA  ALA A 253      43.882  49.158  25.098  1.00  0.00           H
ATOM   4141  CB  ALA A 253      44.282  48.948  23.018  1.00  0.00           C
ATOM   4142  HB1 ALA A 253      43.682  48.038  23.028  1.00  0.00           H
ATOM   4143  HB2 ALA A 253      44.172  49.548  22.108  1.00  0.00           H
ATOM   4144  HB3 ALA A 253      45.312  48.628  23.158  1.00  0.00           H
ATOM   4145  C   ALA A 253      44.702  51.048  24.358  1.00  0.00           C
ATOM   4146  O   ALA A 253      44.572  51.958  23.498  1.00  0.00           O
ATOM   4147  N   LEU A 254      45.632  51.058  25.368  1.00  0.00           N
ATOM   4148  H   LEU A 254      45.652  50.248  25.978  1.00  0.00           H
ATOM   4149  CA  LEU A 254      46.592  52.108  25.728  1.00  0.00           C
ATOM   4150  HA  LEU A 254      46.092  53.078  25.728  1.00  0.00           H
ATOM   4151  CB  LEU A 254      47.082  51.948  27.148  1.00  0.00           C
ATOM   4152  HB2 LEU A 254      47.542  50.958  27.168  1.00  0.00           H
ATOM   4153  HB3 LEU A 254      47.892  52.628  27.428  1.00  0.00           H
ATOM   4154  CG  LEU A 254      46.002  51.888  28.308  1.00  0.00           C
ATOM   4155  HG  LEU A 254      45.062  51.378  28.078  1.00  0.00           H
ATOM   4156  CD1 LEU A 254      46.412  51.078  29.498  1.00  0.00           C
ATOM   4157 HD11 LEU A 254      46.752  50.108  29.138  1.00  0.00           H
ATOM   4158 HD12 LEU A 254      47.202  51.628  30.028  1.00  0.00           H
ATOM   4159 HD13 LEU A 254      45.572  51.068  30.198  1.00  0.00           H
ATOM   4160  CD2 LEU A 254      45.592  53.318  28.688  1.00  0.00           C
ATOM   4161 HD21 LEU A 254      44.922  53.358  29.538  1.00  0.00           H
ATOM   4162 HD22 LEU A 254      46.532  53.838  28.928  1.00  0.00           H
ATOM   4163 HD23 LEU A 254      45.152  53.848  27.848  1.00  0.00           H
ATOM   4164  C   LEU A 254      47.772  52.128  24.738  1.00  0.00           C
ATOM   4165  O   LEU A 254      47.982  51.118  23.978  1.00  0.00           O
ATOM   4166  N   SER A 255      48.492  53.238  24.588  1.00  0.00           N
ATOM   4167  H   SER A 255      48.322  53.978  25.248  1.00  0.00           H
ATOM   4168  CA  SER A 255      49.572  53.418  23.668  1.00  0.00           C
ATOM   4169  HA  SER A 255      50.342  52.758  24.058  1.00  0.00           H
ATOM   4170  CB  SER A 255      50.142  54.848  23.768  1.00  0.00           C
ATOM   4171  HB2 SER A 255      50.872  55.058  22.988  1.00  0.00           H
ATOM   4172  HB3 SER A 255      49.342  55.578  23.648  1.00  0.00           H
ATOM   4173  OG  SER A 255      50.642  54.988  25.098  1.00  0.00           O
ATOM   4174  HG  SER A 255      49.852  55.108  25.628  1.00  0.00           H
ATOM   4175  C   SER A 255      49.372  53.078  22.168  1.00  0.00           C
ATOM   4176  O   SER A 255      50.202  52.428  21.618  1.00  0.00           O
ATOM   4177  N   PRO A 256      48.262  53.488  21.488  1.00  0.00           N
ATOM   4178  CD  PRO A 256      47.092  54.198  21.878  1.00  0.00           C
ATOM   4179  HD2 PRO A 256      47.292  54.928  22.658  1.00  0.00           H
ATOM   4180  HD3 PRO A 256      46.312  53.548  22.268  1.00  0.00           H
ATOM   4181  CG  PRO A 256      46.452  54.918  20.628  1.00  0.00           C
ATOM   4182  HG2 PRO A 256      46.852  55.928  20.538  1.00  0.00           H
ATOM   4183  HG3 PRO A 256      45.362  54.868  20.658  1.00  0.00           H
ATOM   4184  CB  PRO A 256      46.942  53.898  19.548  1.00  0.00           C
ATOM   4185  HB2 PRO A 256      47.092  54.378  18.588  1.00  0.00           H
ATOM   4186  HB3 PRO A 256      46.252  53.068  19.408  1.00  0.00           H
ATOM   4187  CA  PRO A 256      48.262  53.428  20.038  1.00  0.00           C
ATOM   4188  HA  PRO A 256      48.352  52.378  19.758  1.00  0.00           H
ATOM   4189  C   PRO A 256      49.432  54.128  19.388  1.00  0.00           C
ATOM   4190  O   PRO A 256      49.952  55.158  19.858  1.00  0.00           O
ATOM   4191  N   ALA A 257      49.902  53.638  18.218  1.00  0.00           N
ATOM   4192  H   ALA A 257      49.332  52.938  17.748  1.00  0.00           H
ATOM   4193  CA  ALA A 257      51.192  53.918  17.528  1.00  0.00           C
ATOM   4194  HA  ALA A 257      51.922  53.548  18.248  1.00  0.00           H
ATOM   4195  CB  ALA A 257      51.462  52.938  16.378  1.00  0.00           C
ATOM   4196  HB1 ALA A 257      52.392  53.288  15.918  1.00  0.00           H
ATOM   4197  HB2 ALA A 257      51.332  51.958  16.838  1.00  0.00           H
ATOM   4198  HB3 ALA A 257      50.662  52.958  15.648  1.00  0.00           H
ATOM   4199  C   ALA A 257      51.292  55.338  17.008  1.00  0.00           C
ATOM   4200  O   ALA A 257      50.342  55.878  16.408  1.00  0.00           O
ATOM   4201  N   LYS A 258      52.492  55.838  17.098  1.00  0.00           N
ATOM   4202  H   LYS A 258      53.202  55.238  17.478  1.00  0.00           H
ATOM   4203  CA  LYS A 258      52.992  57.188  16.608  1.00  0.00           C
ATOM   4204  HA  LYS A 258      52.192  57.918  16.728  1.00  0.00           H
ATOM   4205  CB  LYS A 258      53.252  56.988  15.108  1.00  0.00           C
ATOM   4206  HB2 LYS A 258      52.402  56.598  14.538  1.00  0.00           H
ATOM   4207  HB3 LYS A 258      53.422  57.998  14.738  1.00  0.00           H
ATOM   4208  CG  LYS A 258      54.482  56.068  14.908  1.00  0.00           C
ATOM   4209  HG2 LYS A 258      55.392  56.648  15.068  1.00  0.00           H
ATOM   4210  HG3 LYS A 258      54.632  55.288  15.648  1.00  0.00           H
ATOM   4211  CD  LYS A 258      54.522  55.418  13.498  1.00  0.00           C
ATOM   4212  HD2 LYS A 258      53.662  54.748  13.378  1.00  0.00           H
ATOM   4213  HD3 LYS A 258      54.412  56.258  12.808  1.00  0.00           H
ATOM   4214  CE  LYS A 258      55.812  54.638  13.168  1.00  0.00           C
ATOM   4215  HE2 LYS A 258      56.662  55.268  12.918  1.00  0.00           H
ATOM   4216  HE3 LYS A 258      56.122  54.098  14.058  1.00  0.00           H
ATOM   4217  NZ  LYS A 258      55.662  53.528  12.148  1.00  0.00           N
ATOM   4218  HZ1 LYS A 258      55.332  53.948  11.288  1.00  0.00           H
ATOM   4219  HZ2 LYS A 258      56.542  53.088  11.928  1.00  0.00           H
ATOM   4220  HZ3 LYS A 258      54.952  52.868  12.428  1.00  0.00           H
ATOM   4221  C   LYS A 258      54.142  57.708  17.428  1.00  0.00           C
ATOM   4222  O   LYS A 258      54.712  56.948  18.218  1.00  0.00           O
ATOM   4223  N   ASP A 259      54.382  58.968  17.218  1.00  0.00           N
ATOM   4224  H   ASP A 259      53.842  59.408  16.488  1.00  0.00           H
ATOM   4225  CA  ASP A 259      55.322  59.828  18.048  1.00  0.00           C
ATOM   4226  HA  ASP A 259      56.252  59.248  18.048  1.00  0.00           H
ATOM   4227  CB  ASP A 259      55.582  61.168  17.468  1.00  0.00           C
ATOM   4228  HB2 ASP A 259      55.822  61.128  16.408  1.00  0.00           H
ATOM   4229  HB3 ASP A 259      54.702  61.798  17.638  1.00  0.00           H
ATOM   4230  CG  ASP A 259      56.842  61.818  18.128  1.00  0.00           C
ATOM   4231  OD1 ASP A 259      56.722  62.338  19.238  1.00  0.00           O
ATOM   4232  OD2 ASP A 259      57.902  61.818  17.478  1.00  0.00           O
ATOM   4233  C   ASP A 259      54.962  59.938  19.548  1.00  0.00           C
ATOM   4234  O   ASP A 259      53.832  60.458  19.818  1.00  0.00           O
ATOM   4235  N   CYS A 260      55.832  59.528  20.438  1.00  0.00           N
ATOM   4236  H   CYS A 260      56.762  59.258  20.178  1.00  0.00           H
ATOM   4237  CA  CYS A 260      55.512  59.448  21.848  1.00  0.00           C
ATOM   4238  HA  CYS A 260      54.462  59.158  21.958  1.00  0.00           H
ATOM   4239  CB  CYS A 260      56.372  58.408  22.598  1.00  0.00           C
ATOM   4240  HB2 CYS A 260      55.912  58.288  23.578  1.00  0.00           H
ATOM   4241  HB3 CYS A 260      56.252  57.488  22.038  1.00  0.00           H
ATOM   4242  SG  CYS A 260      58.122  58.738  22.608  1.00  0.00           S
ATOM   4243  HG  CYS A 260      58.252  59.128  21.338  1.00  0.00           H
ATOM   4244  C   CYS A 260      55.542  60.808  22.548  1.00  0.00           C
ATOM   4245  O   CYS A 260      54.972  60.918  23.628  1.00  0.00           O
ATOM   4246  N   GLY A 261      56.172  61.838  21.948  1.00  0.00           N
ATOM   4247  H   GLY A 261      56.642  61.728  21.058  1.00  0.00           H
ATOM   4248  CA  GLY A 261      56.362  63.198  22.448  1.00  0.00           C
ATOM   4249  HA2 GLY A 261      56.262  64.038  21.768  1.00  0.00           H
ATOM   4250  HA3 GLY A 261      55.582  63.438  23.178  1.00  0.00           H
ATOM   4251  C   GLY A 261      57.712  63.398  23.188  1.00  0.00           C
ATOM   4252  O   GLY A 261      58.512  62.498  23.218  1.00  0.00           O
ATOM   4253  N   SER A 262      58.062  64.588  23.608  1.00  0.00           N
ATOM   4254  H   SER A 262      57.462  65.388  23.438  1.00  0.00           H
ATOM   4255  CA  SER A 262      59.432  64.958  24.068  1.00  0.00           C
ATOM   4256  HA  SER A 262      60.092  64.158  23.748  1.00  0.00           H
ATOM   4257  CB  SER A 262      59.782  66.338  23.468  1.00  0.00           C
ATOM   4258  HB2 SER A 262      59.402  66.318  22.448  1.00  0.00           H
ATOM   4259  HB3 SER A 262      59.172  67.138  23.878  1.00  0.00           H
ATOM   4260  OG  SER A 262      61.192  66.538  23.548  1.00  0.00           O
ATOM   4261  HG  SER A 262      61.582  66.278  22.708  1.00  0.00           H
ATOM   4262  C   SER A 262      59.662  64.768  25.558  1.00  0.00           C
ATOM   4263  O   SER A 262      59.822  65.778  26.228  1.00  0.00           O
ATOM   4264  N   GLN A 263      59.522  63.558  26.048  1.00  0.00           N
ATOM   4265  H   GLN A 263      59.562  62.768  25.418  1.00  0.00           H
ATOM   4266  CA  GLN A 263      59.372  63.148  27.458  1.00  0.00           C
ATOM   4267  HA  GLN A 263      58.622  63.808  27.888  1.00  0.00           H
ATOM   4268  CB  GLN A 263      58.822  61.748  27.658  1.00  0.00           C
ATOM   4269  HB2 GLN A 263      59.532  61.058  27.188  1.00  0.00           H
ATOM   4270  HB3 GLN A 263      58.752  61.628  28.738  1.00  0.00           H
ATOM   4271  CG  GLN A 263      57.472  61.458  27.058  1.00  0.00           C
ATOM   4272  HG2 GLN A 263      57.492  61.648  25.988  1.00  0.00           H
ATOM   4273  HG3 GLN A 263      57.172  60.408  27.158  1.00  0.00           H
ATOM   4274  CD  GLN A 263      56.322  62.338  27.558  1.00  0.00           C
ATOM   4275  OE1 GLN A 263      56.342  63.278  28.298  1.00  0.00           O
ATOM   4276  NE2 GLN A 263      55.122  61.998  27.218  1.00  0.00           N
ATOM   4277 HE21 GLN A 263      54.882  61.188  26.668  1.00  0.00           H
ATOM   4278 HE22 GLN A 263      54.422  62.578  27.658  1.00  0.00           H
ATOM   4279  C   GLN A 263      60.712  63.348  28.238  1.00  0.00           C
ATOM   4280  O   GLN A 263      61.772  63.218  27.658  1.00  0.00           O
ATOM   4281  N   LYS A 264      60.642  63.648  29.528  1.00  0.00           N
ATOM   4282  H   LYS A 264      59.752  63.988  29.858  1.00  0.00           H
ATOM   4283  CA  LYS A 264      61.632  63.288  30.548  1.00  0.00           C
ATOM   4284  HA  LYS A 264      62.622  63.618  30.228  1.00  0.00           H
ATOM   4285  CB  LYS A 264      61.312  64.058  31.888  1.00  0.00           C
ATOM   4286  HB2 LYS A 264      60.232  63.908  31.978  1.00  0.00           H
ATOM   4287  HB3 LYS A 264      61.872  63.628  32.718  1.00  0.00           H
ATOM   4288  CG  LYS A 264      61.372  65.598  31.998  1.00  0.00           C
ATOM   4289  HG2 LYS A 264      62.372  65.838  31.628  1.00  0.00           H
ATOM   4290  HG3 LYS A 264      60.692  65.908  31.208  1.00  0.00           H
ATOM   4291  CD  LYS A 264      61.042  66.208  33.318  1.00  0.00           C
ATOM   4292  HD2 LYS A 264      61.242  67.278  33.268  1.00  0.00           H
ATOM   4293  HD3 LYS A 264      60.042  65.928  33.638  1.00  0.00           H
ATOM   4294  CE  LYS A 264      62.012  65.648  34.428  1.00  0.00           C
ATOM   4295  HE2 LYS A 264      61.742  64.678  34.828  1.00  0.00           H
ATOM   4296  HE3 LYS A 264      62.972  65.648  33.908  1.00  0.00           H
ATOM   4297  NZ  LYS A 264      61.942  66.658  35.528  1.00  0.00           N
ATOM   4298  HZ1 LYS A 264      62.552  67.388  35.188  1.00  0.00           H
ATOM   4299  HZ2 LYS A 264      61.022  66.898  35.878  1.00  0.00           H
ATOM   4300  HZ3 LYS A 264      62.432  66.218  36.298  1.00  0.00           H
ATOM   4301  C   LYS A 264      61.762  61.818  30.918  1.00  0.00           C
ATOM   4302  O   LYS A 264      62.772  61.458  31.548  1.00  0.00           O
ATOM   4303  N   TYR A 265      60.732  60.998  30.808  1.00  0.00           N
ATOM   4304  H   TYR A 265      59.922  61.358  30.328  1.00  0.00           H
ATOM   4305  CA  TYR A 265      60.392  59.728  31.458  1.00  0.00           C
ATOM   4306  HA  TYR A 265      61.222  59.378  32.068  1.00  0.00           H
ATOM   4307  CB  TYR A 265      59.212  59.938  32.498  1.00  0.00           C
ATOM   4308  HB2 TYR A 265      58.312  60.248  31.968  1.00  0.00           H
ATOM   4309  HB3 TYR A 265      58.962  58.978  32.958  1.00  0.00           H
ATOM   4310  CG  TYR A 265      59.392  61.028  33.538  1.00  0.00           C
ATOM   4311  CD1 TYR A 265      60.102  60.648  34.708  1.00  0.00           C
ATOM   4312  HD1 TYR A 265      60.602  59.698  34.838  1.00  0.00           H
ATOM   4313  CE1 TYR A 265      60.452  61.628  35.688  1.00  0.00           C
ATOM   4314  HE1 TYR A 265      61.052  61.358  36.538  1.00  0.00           H
ATOM   4315  CZ  TYR A 265      59.852  62.898  35.598  1.00  0.00           C
ATOM   4316  OH  TYR A 265      60.172  63.848  36.508  1.00  0.00           O
ATOM   4317  HH  TYR A 265      60.662  63.458  37.238  1.00  0.00           H
ATOM   4318  CE2 TYR A 265      59.022  63.288  34.438  1.00  0.00           C
ATOM   4319  HE2 TYR A 265      58.602  64.278  34.358  1.00  0.00           H
ATOM   4320  CD2 TYR A 265      58.812  62.318  33.408  1.00  0.00           C
ATOM   4321  HD2 TYR A 265      58.292  62.608  32.508  1.00  0.00           H
ATOM   4322  C   TYR A 265      59.972  58.688  30.408  1.00  0.00           C
ATOM   4323  O   TYR A 265      59.362  59.058  29.408  1.00  0.00           O
ATOM   4324  N   ALA A 266      60.312  57.438  30.648  1.00  0.00           N
ATOM   4325  H   ALA A 266      60.872  57.348  31.488  1.00  0.00           H
ATOM   4326  CA  ALA A 266      59.682  56.238  30.078  1.00  0.00           C
ATOM   4327  HA  ALA A 266      59.302  56.328  29.058  1.00  0.00           H
ATOM   4328  CB  ALA A 266      60.742  55.088  30.158  1.00  0.00           C
ATOM   4329  HB1 ALA A 266      61.272  55.008  31.108  1.00  0.00           H
ATOM   4330  HB2 ALA A 266      60.332  54.108  29.908  1.00  0.00           H
ATOM   4331  HB3 ALA A 266      61.502  55.218  29.378  1.00  0.00           H
ATOM   4332  C   ALA A 266      58.372  55.908  30.888  1.00  0.00           C
ATOM   4333  O   ALA A 266      58.442  55.748  32.128  1.00  0.00           O
ATOM   4334  N   TYR A 267      57.192  55.808  30.218  1.00  0.00           N
ATOM   4335  H   TYR A 267      57.152  56.078  29.238  1.00  0.00           H
ATOM   4336  CA  TYR A 267      55.962  55.298  30.808  1.00  0.00           C
ATOM   4337  HA  TYR A 267      55.902  55.518  31.868  1.00  0.00           H
ATOM   4338  CB  TYR A 267      54.672  55.838  30.128  1.00  0.00           C
ATOM   4339  HB2 TYR A 267      54.662  55.528  29.088  1.00  0.00           H
ATOM   4340  HB3 TYR A 267      53.752  55.378  30.488  1.00  0.00           H
ATOM   4341  CG  TYR A 267      54.362  57.398  30.198  1.00  0.00           C
ATOM   4342  CD1 TYR A 267      54.202  58.018  31.498  1.00  0.00           C
ATOM   4343  HD1 TYR A 267      54.432  57.378  32.328  1.00  0.00           H
ATOM   4344  CE1 TYR A 267      53.792  59.328  31.588  1.00  0.00           C
ATOM   4345  HE1 TYR A 267      53.562  59.738  32.568  1.00  0.00           H
ATOM   4346  CZ  TYR A 267      53.752  60.178  30.428  1.00  0.00           C
ATOM   4347  OH  TYR A 267      53.412  61.438  30.658  1.00  0.00           O
ATOM   4348  HH  TYR A 267      53.632  61.998  29.908  1.00  0.00           H
ATOM   4349  CE2 TYR A 267      53.822  59.578  29.138  1.00  0.00           C
ATOM   4350  HE2 TYR A 267      53.662  60.228  28.298  1.00  0.00           H
ATOM   4351  CD2 TYR A 267      54.132  58.188  29.008  1.00  0.00           C
ATOM   4352  HD2 TYR A 267      54.172  57.688  28.048  1.00  0.00           H
ATOM   4353  C   TYR A 267      55.922  53.688  30.718  1.00  0.00           C
ATOM   4354  O   TYR A 267      56.032  53.088  29.598  1.00  0.00           O
ATOM   4355  N   PHE A 268      55.712  52.968  31.838  1.00  0.00           N
ATOM   4356  H   PHE A 268      55.592  53.468  32.698  1.00  0.00           H
ATOM   4357  CA  PHE A 268      55.552  51.448  31.948  1.00  0.00           C
ATOM   4358  HA  PHE A 268      55.732  50.978  30.978  1.00  0.00           H
ATOM   4359  CB  PHE A 268      56.762  50.978  32.838  1.00  0.00           C
ATOM   4360  HB2 PHE A 268      56.772  51.608  33.738  1.00  0.00           H
ATOM   4361  HB3 PHE A 268      56.482  49.968  33.148  1.00  0.00           H
ATOM   4362  CG  PHE A 268      58.162  50.718  32.218  1.00  0.00           C
ATOM   4363  CD1 PHE A 268      59.132  51.738  32.068  1.00  0.00           C
ATOM   4364  HD1 PHE A 268      59.042  52.728  32.498  1.00  0.00           H
ATOM   4365  CE1 PHE A 268      60.452  51.378  31.688  1.00  0.00           C
ATOM   4366  HE1 PHE A 268      61.192  52.158  31.648  1.00  0.00           H
ATOM   4367  CZ  PHE A 268      60.772  50.098  31.278  1.00  0.00           C
ATOM   4368  HZ  PHE A 268      61.672  49.778  30.788  1.00  0.00           H
ATOM   4369  CE2 PHE A 268      59.852  49.088  31.358  1.00  0.00           C
ATOM   4370  HE2 PHE A 268      60.052  48.078  31.028  1.00  0.00           H
ATOM   4371  CD2 PHE A 268      58.562  49.408  31.868  1.00  0.00           C
ATOM   4372  HD2 PHE A 268      57.782  48.668  32.038  1.00  0.00           H
ATOM   4373  C   PHE A 268      54.232  50.998  32.728  1.00  0.00           C
ATOM   4374  O   PHE A 268      53.992  51.678  33.728  1.00  0.00           O
ATOM   4375  N   ASN A 269      53.442  50.078  32.178  1.00  0.00           N
ATOM   4376  H   ASN A 269      53.742  49.658  31.308  1.00  0.00           H
ATOM   4377  CA  ASN A 269      52.142  49.688  32.788  1.00  0.00           C
ATOM   4378  HA  ASN A 269      51.932  50.338  33.638  1.00  0.00           H
ATOM   4379  CB  ASN A 269      50.922  49.878  31.768  1.00  0.00           C
ATOM   4380  HB2 ASN A 269      51.032  50.868  31.328  1.00  0.00           H
ATOM   4381  HB3 ASN A 269      50.882  49.128  30.978  1.00  0.00           H
ATOM   4382  CG  ASN A 269      49.572  49.778  32.428  1.00  0.00           C
ATOM   4383  OD1 ASN A 269      49.342  50.308  33.498  1.00  0.00           O
ATOM   4384  ND2 ASN A 269      48.632  49.018  31.958  1.00  0.00           N
ATOM   4385 HD21 ASN A 269      47.822  48.848  32.538  1.00  0.00           H
ATOM   4386 HD22 ASN A 269      48.692  48.488  31.098  1.00  0.00           H
ATOM   4387  C   ASN A 269      52.062  48.308  33.488  1.00  0.00           C
ATOM   4388  O   ASN A 269      52.782  47.398  33.148  1.00  0.00           O
ATOM   4389  N   GLY A 270      51.132  48.098  34.398  1.00  0.00           N
ATOM   4390  H   GLY A 270      50.532  48.878  34.608  1.00  0.00           H
ATOM   4391  CA  GLY A 270      51.032  46.878  35.218  1.00  0.00           C
ATOM   4392  HA2 GLY A 270      51.052  45.998  34.568  1.00  0.00           H
ATOM   4393  HA3 GLY A 270      51.872  46.898  35.908  1.00  0.00           H
ATOM   4394  C   GLY A 270      49.782  46.838  36.108  1.00  0.00           C
ATOM   4395  O   GLY A 270      49.232  47.968  36.458  1.00  0.00           O
ATOM   4396  N   CYS A 271      49.252  45.658  36.438  1.00  0.00           N
ATOM   4397  H   CYS A 271      49.682  44.828  36.068  1.00  0.00           H
ATOM   4398  CA  CYS A 271      48.052  45.518  37.378  1.00  0.00           C
ATOM   4399  HA  CYS A 271      47.362  46.158  36.828  1.00  0.00           H
ATOM   4400  CB  CYS A 271      47.442  44.098  37.208  1.00  0.00           C
ATOM   4401  HB2 CYS A 271      46.992  44.058  36.218  1.00  0.00           H
ATOM   4402  HB3 CYS A 271      48.222  43.348  37.248  1.00  0.00           H
ATOM   4403  SG  CYS A 271      46.142  43.638  38.348  1.00  0.00           S
ATOM   4404  HG  CYS A 271      45.242  44.388  37.698  1.00  0.00           H
ATOM   4405  C   CYS A 271      48.302  45.928  38.858  1.00  0.00           C
ATOM   4406  O   CYS A 271      49.332  45.658  39.368  1.00  0.00           O
ATOM   4407  N   SER A 272      47.322  46.438  39.618  1.00  0.00           N
ATOM   4408  H   SER A 272      46.392  46.658  39.298  1.00  0.00           H
ATOM   4409  CA  SER A 272      47.492  46.818  41.048  1.00  0.00           C
ATOM   4410  HA  SER A 272      48.302  46.308  41.568  1.00  0.00           H
ATOM   4411  CB  SER A 272      47.672  48.338  41.198  1.00  0.00           C
ATOM   4412  HB2 SER A 272      46.842  48.778  40.648  1.00  0.00           H
ATOM   4413  HB3 SER A 272      47.662  48.638  42.248  1.00  0.00           H
ATOM   4414  OG  SER A 272      48.892  48.778  40.638  1.00  0.00           O
ATOM   4415  HG  SER A 272      48.662  49.048  39.748  1.00  0.00           H
ATOM   4416  C   SER A 272      46.182  46.458  41.808  1.00  0.00           C
ATOM   4417  O   SER A 272      45.102  46.828  41.298  1.00  0.00           O
ATOM   4418  N   SER A 273      46.332  45.878  43.008  1.00  0.00           N
ATOM   4419  H   SER A 273      47.252  45.578  43.268  1.00  0.00           H
ATOM   4420  CA  SER A 273      45.232  45.708  43.998  1.00  0.00           C
ATOM   4421  HA  SER A 273      44.422  46.328  43.608  1.00  0.00           H
ATOM   4422  CB  SER A 273      44.772  44.258  43.798  1.00  0.00           C
ATOM   4423  HB2 SER A 273      43.762  44.168  44.198  1.00  0.00           H
ATOM   4424  HB3 SER A 273      44.692  43.918  42.758  1.00  0.00           H
ATOM   4425  OG  SER A 273      45.532  43.298  44.598  1.00  0.00           O
ATOM   4426  HG  SER A 273      46.412  43.638  44.408  1.00  0.00           H
ATOM   4427  C   SER A 273      45.642  46.138  45.418  1.00  0.00           C
ATOM   4428  O   SER A 273      46.742  45.938  45.948  1.00  0.00           O
ATOM   4429  N   PRO A 274      44.652  46.708  46.198  1.00  0.00           N
ATOM   4430  CD  PRO A 274      43.262  46.908  45.748  1.00  0.00           C
ATOM   4431  HD2 PRO A 274      42.842  45.978  45.358  1.00  0.00           H
ATOM   4432  HD3 PRO A 274      43.242  47.698  45.008  1.00  0.00           H
ATOM   4433  CG  PRO A 274      42.422  47.258  46.958  1.00  0.00           C
ATOM   4434  HG2 PRO A 274      41.682  46.578  47.368  1.00  0.00           H
ATOM   4435  HG3 PRO A 274      41.882  48.168  46.678  1.00  0.00           H
ATOM   4436  CB  PRO A 274      43.412  47.598  48.108  1.00  0.00           C
ATOM   4437  HB2 PRO A 274      42.972  47.158  48.998  1.00  0.00           H
ATOM   4438  HB3 PRO A 274      43.562  48.678  48.078  1.00  0.00           H
ATOM   4439  CA  PRO A 274      44.712  46.948  47.658  1.00  0.00           C
ATOM   4440  HA  PRO A 274      45.462  47.708  47.848  1.00  0.00           H
ATOM   4441  C   PRO A 274      45.062  45.708  48.388  1.00  0.00           C
ATOM   4442  O   PRO A 274      44.582  44.608  48.138  1.00  0.00           O
ATOM   4443  N   THR A 275      46.062  45.868  49.278  1.00  0.00           N
ATOM   4444  H   THR A 275      46.312  46.838  49.408  1.00  0.00           H
ATOM   4445  CA  THR A 275      46.872  44.858  50.028  1.00  0.00           C
ATOM   4446  HA  THR A 275      47.162  44.178  49.238  1.00  0.00           H
ATOM   4447  CB  THR A 275      48.172  45.488  50.548  1.00  0.00           C
ATOM   4448  HB  THR A 275      48.782  44.828  51.168  1.00  0.00           H
ATOM   4449  CG2 THR A 275      49.222  45.968  49.498  1.00  0.00           C
ATOM   4450 HG21 THR A 275      49.532  45.088  48.928  1.00  0.00           H
ATOM   4451 HG22 THR A 275      48.842  46.828  48.948  1.00  0.00           H
ATOM   4452 HG23 THR A 275      50.142  46.088  50.068  1.00  0.00           H
ATOM   4453  OG1 THR A 275      47.882  46.478  51.518  1.00  0.00           O
ATOM   4454  HG1 THR A 275      48.482  46.288  52.248  1.00  0.00           H
ATOM   4455  C   THR A 275      46.142  44.108  51.098  1.00  0.00           C
ATOM   4456  O   THR A 275      45.032  44.488  51.518  1.00  0.00           O
ATOM   4457  N   ALA A 276      46.802  43.038  51.568  1.00  0.00           N
ATOM   4458  H   ALA A 276      47.752  42.958  51.238  1.00  0.00           H
ATOM   4459  CA  ALA A 276      46.452  42.438  52.878  1.00  0.00           C
ATOM   4460  HA  ALA A 276      45.402  42.198  52.738  1.00  0.00           H
ATOM   4461  CB  ALA A 276      47.442  41.218  53.098  1.00  0.00           C
ATOM   4462  HB1 ALA A 276      47.492  40.588  52.208  1.00  0.00           H
ATOM   4463  HB2 ALA A 276      48.392  41.588  53.478  1.00  0.00           H
ATOM   4464  HB3 ALA A 276      47.042  40.598  53.908  1.00  0.00           H
ATOM   4465  C   ALA A 276      46.492  43.558  54.038  1.00  0.00           C
ATOM   4466  O   ALA A 276      47.242  44.578  53.908  1.00  0.00           O
ATOM   4467  N   PRO A 277      45.542  43.408  54.998  1.00  0.00           N
ATOM   4468  CD  PRO A 277      44.442  42.418  55.038  1.00  0.00           C
ATOM   4469  HD2 PRO A 277      44.722  41.438  55.418  1.00  0.00           H
ATOM   4470  HD3 PRO A 277      43.972  42.258  54.068  1.00  0.00           H
ATOM   4471  CG  PRO A 277      43.242  43.118  55.808  1.00  0.00           C
ATOM   4472  HG2 PRO A 277      42.582  42.378  56.258  1.00  0.00           H
ATOM   4473  HG3 PRO A 277      42.622  43.768  55.198  1.00  0.00           H
ATOM   4474  CB  PRO A 277      44.092  43.868  56.818  1.00  0.00           C
ATOM   4475  HB2 PRO A 277      44.582  43.168  57.488  1.00  0.00           H
ATOM   4476  HB3 PRO A 277      43.572  44.718  57.278  1.00  0.00           H
ATOM   4477  CA  PRO A 277      45.282  44.418  56.028  1.00  0.00           C
ATOM   4478  HA  PRO A 277      45.142  45.368  55.508  1.00  0.00           H
ATOM   4479  C   PRO A 277      46.532  44.748  56.978  1.00  0.00           C
ATOM   4480  O   PRO A 277      46.772  45.898  57.348  1.00  0.00           O
ATOM   4481  N   LEU A 278      47.432  43.738  57.178  1.00  0.00           N
ATOM   4482  H   LEU A 278      47.242  42.758  56.998  1.00  0.00           H
ATOM   4483  CA  LEU A 278      48.822  43.968  57.818  1.00  0.00           C
ATOM   4484  HA  LEU A 278      48.802  44.868  58.428  1.00  0.00           H
ATOM   4485  CB  LEU A 278      49.282  42.838  58.738  1.00  0.00           C
ATOM   4486  HB2 LEU A 278      49.482  42.008  58.058  1.00  0.00           H
ATOM   4487  HB3 LEU A 278      50.232  43.128  59.188  1.00  0.00           H
ATOM   4488  CG  LEU A 278      48.292  42.448  59.858  1.00  0.00           C
ATOM   4489  HG  LEU A 278      47.502  41.888  59.358  1.00  0.00           H
ATOM   4490  CD1 LEU A 278      49.002  41.488  60.878  1.00  0.00           C
ATOM   4491 HD11 LEU A 278      48.272  41.198  61.638  1.00  0.00           H
ATOM   4492 HD12 LEU A 278      49.282  40.578  60.358  1.00  0.00           H
ATOM   4493 HD13 LEU A 278      49.892  42.008  61.218  1.00  0.00           H
ATOM   4494  CD2 LEU A 278      47.642  43.618  60.688  1.00  0.00           C
ATOM   4495 HD21 LEU A 278      47.092  43.128  61.498  1.00  0.00           H
ATOM   4496 HD22 LEU A 278      48.442  44.288  60.998  1.00  0.00           H
ATOM   4497 HD23 LEU A 278      46.902  44.118  60.058  1.00  0.00           H
ATOM   4498  C   LEU A 278      49.932  44.358  56.768  1.00  0.00           C
ATOM   4499  O   LEU A 278      51.042  44.668  57.158  1.00  0.00           O
ATOM   4500  N   SER A 279      49.702  44.238  55.498  1.00  0.00           N
ATOM   4501  H   SER A 279      48.792  44.058  55.108  1.00  0.00           H
ATOM   4502  CA  SER A 279      50.622  44.578  54.448  1.00  0.00           C
ATOM   4503  HA  SER A 279      51.622  44.328  54.808  1.00  0.00           H
ATOM   4504  CB  SER A 279      50.472  43.788  53.168  1.00  0.00           C
ATOM   4505  HB2 SER A 279      50.852  42.768  53.258  1.00  0.00           H
ATOM   4506  HB3 SER A 279      49.452  43.568  52.888  1.00  0.00           H
ATOM   4507  OG  SER A 279      51.092  44.378  52.058  1.00  0.00           O
ATOM   4508  HG  SER A 279      51.782  43.788  51.738  1.00  0.00           H
ATOM   4509  C   SER A 279      50.542  46.098  54.188  1.00  0.00           C
ATOM   4510  O   SER A 279      49.482  46.598  53.868  1.00  0.00           O
ATOM   4511  N   PRO A 280      51.682  46.838  54.438  1.00  0.00           N
ATOM   4512  CD  PRO A 280      53.072  46.488  54.838  1.00  0.00           C
ATOM   4513  HD2 PRO A 280      53.592  46.188  53.938  1.00  0.00           H
ATOM   4514  HD3 PRO A 280      53.042  45.648  55.548  1.00  0.00           H
ATOM   4515  CG  PRO A 280      53.672  47.738  55.458  1.00  0.00           C
ATOM   4516  HG2 PRO A 280      54.762  47.698  55.488  1.00  0.00           H
ATOM   4517  HG3 PRO A 280      53.152  47.828  56.408  1.00  0.00           H
ATOM   4518  CB  PRO A 280      53.112  48.888  54.558  1.00  0.00           C
ATOM   4519  HB2 PRO A 280      53.722  49.018  53.658  1.00  0.00           H
ATOM   4520  HB3 PRO A 280      53.142  49.798  55.158  1.00  0.00           H
ATOM   4521  CA  PRO A 280      51.692  48.298  54.218  1.00  0.00           C
ATOM   4522  HA  PRO A 280      50.982  48.648  54.978  1.00  0.00           H
ATOM   4523  C   PRO A 280      51.202  48.788  52.898  1.00  0.00           C
ATOM   4524  O   PRO A 280      51.402  48.108  51.888  1.00  0.00           O
ATOM   4525  N   MET A 281      50.512  49.918  52.808  1.00  0.00           N
ATOM   4526  H   MET A 281      50.232  50.448  53.628  1.00  0.00           H
ATOM   4527  CA  MET A 281      50.042  50.448  51.508  1.00  0.00           C
ATOM   4528  HA  MET A 281      49.622  49.688  50.848  1.00  0.00           H
ATOM   4529  CB  MET A 281      48.912  51.488  51.698  1.00  0.00           C
ATOM   4530  HB2 MET A 281      49.352  52.448  51.948  1.00  0.00           H
ATOM   4531  HB3 MET A 281      48.462  51.598  50.708  1.00  0.00           H
ATOM   4532  CG  MET A 281      47.822  51.218  52.718  1.00  0.00           C
ATOM   4533  HG2 MET A 281      46.962  51.868  52.528  1.00  0.00           H
ATOM   4534  HG3 MET A 281      47.432  50.208  52.618  1.00  0.00           H
ATOM   4535  SD  MET A 281      48.202  51.378  54.518  1.00  0.00           S
ATOM   4536  CE  MET A 281      48.612  53.168  54.508  1.00  0.00           C
ATOM   4537  HE1 MET A 281      48.022  53.768  53.808  1.00  0.00           H
ATOM   4538  HE2 MET A 281      48.592  53.578  55.518  1.00  0.00           H
ATOM   4539  HE3 MET A 281      49.652  53.278  54.198  1.00  0.00           H
ATOM   4540  C   MET A 281      51.302  51.008  50.748  1.00  0.00           C
ATOM   4541  O   MET A 281      52.232  51.508  51.388  1.00  0.00           O
ATOM   4542  N   SER A 282      51.292  50.928  49.398  1.00  0.00           N
ATOM   4543  H   SER A 282      50.422  50.638  48.978  1.00  0.00           H
ATOM   4544  CA  SER A 282      52.482  51.158  48.478  1.00  0.00           C
ATOM   4545  HA  SER A 282      53.132  51.878  48.968  1.00  0.00           H
ATOM   4546  CB  SER A 282      53.292  49.888  48.448  1.00  0.00           C
ATOM   4547  HB2 SER A 282      54.142  49.928  47.768  1.00  0.00           H
ATOM   4548  HB3 SER A 282      53.722  49.768  49.448  1.00  0.00           H
ATOM   4549  OG  SER A 282      52.492  48.728  48.168  1.00  0.00           O
ATOM   4550  HG  SER A 282      52.882  48.108  48.778  1.00  0.00           H
ATOM   4551  C   SER A 282      52.232  51.678  47.008  1.00  0.00           C
ATOM   4552  O   SER A 282      51.072  51.598  46.538  1.00  0.00           O
ATOM   4553  N   PRO A 283      53.262  52.208  46.228  1.00  0.00           N
ATOM   4554  CD  PRO A 283      54.622  52.368  46.748  1.00  0.00           C
ATOM   4555  HD2 PRO A 283      55.032  51.468  47.198  1.00  0.00           H
ATOM   4556  HD3 PRO A 283      54.732  53.208  47.428  1.00  0.00           H
ATOM   4557  CG  PRO A 283      55.502  52.538  45.518  1.00  0.00           C
ATOM   4558  HG2 PRO A 283      55.892  51.638  45.038  1.00  0.00           H
ATOM   4559  HG3 PRO A 283      56.272  53.238  45.838  1.00  0.00           H
ATOM   4560  CB  PRO A 283      54.612  53.188  44.488  1.00  0.00           C
ATOM   4561  HB2 PRO A 283      54.862  52.788  43.498  1.00  0.00           H
ATOM   4562  HB3 PRO A 283      54.642  54.268  44.608  1.00  0.00           H
ATOM   4563  CA  PRO A 283      53.172  52.698  44.838  1.00  0.00           C
ATOM   4564  HA  PRO A 283      52.432  53.498  44.778  1.00  0.00           H
ATOM   4565  C   PRO A 283      52.682  51.618  43.848  1.00  0.00           C
ATOM   4566  O   PRO A 283      52.952  50.408  44.008  1.00  0.00           O
ATOM   4567  N   PRO A 284      51.882  51.978  42.838  1.00  0.00           N
ATOM   4568  CD  PRO A 284      51.352  53.288  42.718  1.00  0.00           C
ATOM   4569  HD2 PRO A 284      52.212  53.958  42.738  1.00  0.00           H
ATOM   4570  HD3 PRO A 284      50.652  53.438  43.548  1.00  0.00           H
ATOM   4571  CG  PRO A 284      50.612  53.388  41.368  1.00  0.00           C
ATOM   4572  HG2 PRO A 284      51.232  53.658  40.508  1.00  0.00           H
ATOM   4573  HG3 PRO A 284      49.742  54.028  41.468  1.00  0.00           H
ATOM   4574  CB  PRO A 284      50.112  51.958  41.188  1.00  0.00           C
ATOM   4575  HB2 PRO A 284      50.102  51.628  40.148  1.00  0.00           H
ATOM   4576  HB3 PRO A 284      49.202  51.638  41.708  1.00  0.00           H
ATOM   4577  CA  PRO A 284      51.202  51.108  41.848  1.00  0.00           C
ATOM   4578  HA  PRO A 284      50.712  50.238  42.278  1.00  0.00           H
ATOM   4579  C   PRO A 284      52.252  50.528  40.798  1.00  0.00           C
ATOM   4580  O   PRO A 284      53.422  50.898  40.858  1.00  0.00           O
ATOM   4581  N   GLY A 285      51.782  49.618  39.938  1.00  0.00           N
ATOM   4582  H   GLY A 285      50.792  49.408  39.998  1.00  0.00           H
ATOM   4583  CA  GLY A 285      52.522  48.958  38.808  1.00  0.00           C
ATOM   4584  HA2 GLY A 285      53.412  48.638  39.338  1.00  0.00           H
ATOM   4585  HA3 GLY A 285      52.002  48.058  38.458  1.00  0.00           H
ATOM   4586  C   GLY A 285      52.822  49.708  37.548  1.00  0.00           C
ATOM   4587  O   GLY A 285      53.712  49.408  36.758  1.00  0.00           O
ATOM   4588  N   TYR A 286      52.162  50.848  37.428  1.00  0.00           N
ATOM   4589  H   TYR A 286      51.622  51.018  38.268  1.00  0.00           H
ATOM   4590  CA  TYR A 286      52.302  51.938  36.528  1.00  0.00           C
ATOM   4591  HA  TYR A 286      52.652  51.528  35.588  1.00  0.00           H
ATOM   4592  CB  TYR A 286      50.932  52.568  36.218  1.00  0.00           C
ATOM   4593  HB2 TYR A 286      50.402  51.758  35.728  1.00  0.00           H
ATOM   4594  HB3 TYR A 286      50.432  52.928  37.118  1.00  0.00           H
ATOM   4595  CG  TYR A 286      51.042  53.858  35.298  1.00  0.00           C
ATOM   4596  CD1 TYR A 286      51.092  53.638  33.848  1.00  0.00           C
ATOM   4597  HD1 TYR A 286      51.162  52.678  33.348  1.00  0.00           H
ATOM   4598  CE1 TYR A 286      51.192  54.798  33.048  1.00  0.00           C
ATOM   4599  HE1 TYR A 286      51.322  54.678  31.978  1.00  0.00           H
ATOM   4600  CZ  TYR A 286      51.212  56.088  33.578  1.00  0.00           C
ATOM   4601  OH  TYR A 286      51.172  57.178  32.778  1.00  0.00           O
ATOM   4602  HH  TYR A 286      50.532  57.028  32.078  1.00  0.00           H
ATOM   4603  CE2 TYR A 286      51.152  56.278  34.968  1.00  0.00           C
ATOM   4604  HE2 TYR A 286      51.072  57.208  35.528  1.00  0.00           H
ATOM   4605  CD2 TYR A 286      51.072  55.148  35.868  1.00  0.00           C
ATOM   4606  HD2 TYR A 286      50.922  55.308  36.928  1.00  0.00           H
ATOM   4607  C   TYR A 286      53.302  52.978  37.028  1.00  0.00           C
ATOM   4608  O   TYR A 286      53.202  53.408  38.228  1.00  0.00           O
ATOM   4609  N   LYS A 287      54.322  53.318  36.248  1.00  0.00           N
ATOM   4610  H   LYS A 287      54.342  52.738  35.418  1.00  0.00           H
ATOM   4611  CA  LYS A 287      55.542  53.958  36.648  1.00  0.00           C
ATOM   4612  HA  LYS A 287      55.412  54.658  37.468  1.00  0.00           H
ATOM   4613  CB  LYS A 287      56.662  52.938  37.008  1.00  0.00           C
ATOM   4614  HB2 LYS A 287      56.162  52.038  37.358  1.00  0.00           H
ATOM   4615  HB3 LYS A 287      57.312  52.568  36.208  1.00  0.00           H
ATOM   4616  CG  LYS A 287      57.602  53.518  38.138  1.00  0.00           C
ATOM   4617  HG2 LYS A 287      58.502  52.918  38.218  1.00  0.00           H
ATOM   4618  HG3 LYS A 287      57.942  54.488  37.778  1.00  0.00           H
ATOM   4619  CD  LYS A 287      56.952  53.588  39.558  1.00  0.00           C
ATOM   4620  HD2 LYS A 287      55.972  54.058  39.568  1.00  0.00           H
ATOM   4621  HD3 LYS A 287      56.672  52.568  39.838  1.00  0.00           H
ATOM   4622  CE  LYS A 287      57.792  54.148  40.578  1.00  0.00           C
ATOM   4623  HE2 LYS A 287      57.892  55.208  40.318  1.00  0.00           H
ATOM   4624  HE3 LYS A 287      57.192  54.008  41.478  1.00  0.00           H
ATOM   4625  NZ  LYS A 287      59.092  53.408  40.798  1.00  0.00           N
ATOM   4626  HZ1 LYS A 287      58.892  52.438  40.948  1.00  0.00           H
ATOM   4627  HZ2 LYS A 287      59.582  53.378  39.908  1.00  0.00           H
ATOM   4628  HZ3 LYS A 287      59.582  53.808  41.588  1.00  0.00           H
ATOM   4629  C   LYS A 287      56.062  54.848  35.458  1.00  0.00           C
ATOM   4630  O   LYS A 287      56.112  54.528  34.288  1.00  0.00           O
ATOM   4631  N   LEU A 288      56.452  56.068  35.858  1.00  0.00           N
ATOM   4632  H   LEU A 288      56.162  56.288  36.798  1.00  0.00           H
ATOM   4633  CA  LEU A 288      57.372  57.068  35.228  1.00  0.00           C
ATOM   4634  HA  LEU A 288      57.462  56.968  34.138  1.00  0.00           H
ATOM   4635  CB  LEU A 288      56.912  58.518  35.548  1.00  0.00           C
ATOM   4636  HB2 LEU A 288      56.982  58.758  36.608  1.00  0.00           H
ATOM   4637  HB3 LEU A 288      57.732  59.138  35.188  1.00  0.00           H
ATOM   4638  CG  LEU A 288      55.632  59.058  34.888  1.00  0.00           C
ATOM   4639  HG  LEU A 288      55.622  58.818  33.828  1.00  0.00           H
ATOM   4640  CD1 LEU A 288      54.332  58.458  35.418  1.00  0.00           C
ATOM   4641 HD11 LEU A 288      53.422  58.868  34.978  1.00  0.00           H
ATOM   4642 HD12 LEU A 288      54.282  57.388  35.268  1.00  0.00           H
ATOM   4643 HD13 LEU A 288      54.272  58.778  36.458  1.00  0.00           H
ATOM   4644  CD2 LEU A 288      55.462  60.588  35.228  1.00  0.00           C
ATOM   4645 HD21 LEU A 288      56.262  61.248  34.868  1.00  0.00           H
ATOM   4646 HD22 LEU A 288      54.602  60.988  34.688  1.00  0.00           H
ATOM   4647 HD23 LEU A 288      55.552  60.878  36.268  1.00  0.00           H
ATOM   4648  C   LEU A 288      58.872  56.848  35.768  1.00  0.00           C
ATOM   4649  O   LEU A 288      59.272  57.278  36.848  1.00  0.00           O
ATOM   4650  N   VAL A 289      59.622  56.118  34.878  1.00  0.00           N
ATOM   4651  H   VAL A 289      59.062  55.718  34.138  1.00  0.00           H
ATOM   4652  CA  VAL A 289      61.072  55.758  35.038  1.00  0.00           C
ATOM   4653  HA  VAL A 289      61.482  55.888  36.048  1.00  0.00           H
ATOM   4654  CB  VAL A 289      61.442  54.308  34.638  1.00  0.00           C
ATOM   4655  HB  VAL A 289      61.512  54.248  33.558  1.00  0.00           H
ATOM   4656  CG1 VAL A 289      62.882  53.948  35.178  1.00  0.00           C
ATOM   4657 HG11 VAL A 289      62.862  53.898  36.268  1.00  0.00           H
ATOM   4658 HG12 VAL A 289      63.312  53.028  34.778  1.00  0.00           H
ATOM   4659 HG13 VAL A 289      63.672  54.668  34.938  1.00  0.00           H
ATOM   4660  CG2 VAL A 289      60.472  53.218  35.068  1.00  0.00           C
ATOM   4661 HG21 VAL A 289      60.392  53.398  36.138  1.00  0.00           H
ATOM   4662 HG22 VAL A 289      59.482  53.138  34.608  1.00  0.00           H
ATOM   4663 HG23 VAL A 289      60.842  52.198  34.998  1.00  0.00           H
ATOM   4664  C   VAL A 289      61.932  56.738  34.248  1.00  0.00           C
ATOM   4665  O   VAL A 289      61.782  56.838  32.998  1.00  0.00           O
ATOM   4666  N   THR A 290      62.722  57.528  34.988  1.00  0.00           N
ATOM   4667  H   THR A 290      62.772  57.398  35.988  1.00  0.00           H
ATOM   4668  CA  THR A 290      63.302  58.728  34.358  1.00  0.00           C
ATOM   4669  HA  THR A 290      62.422  59.098  33.838  1.00  0.00           H
ATOM   4670  CB  THR A 290      63.572  59.848  35.438  1.00  0.00           C
ATOM   4671  HB  THR A 290      62.632  59.898  35.978  1.00  0.00           H
ATOM   4672  CG2 THR A 290      64.662  59.388  36.428  1.00  0.00           C
ATOM   4673 HG21 THR A 290      65.532  59.078  35.848  1.00  0.00           H
ATOM   4674 HG22 THR A 290      64.922  60.198  37.098  1.00  0.00           H
ATOM   4675 HG23 THR A 290      64.292  58.548  37.018  1.00  0.00           H
ATOM   4676  OG1 THR A 290      63.872  61.088  34.808  1.00  0.00           O
ATOM   4677  HG1 THR A 290      63.122  61.678  34.738  1.00  0.00           H
ATOM   4678  C   THR A 290      64.372  58.438  33.238  1.00  0.00           C
ATOM   4679  O   THR A 290      65.342  57.698  33.398  1.00  0.00           O
ATOM   4680  N   GLY A 291      64.222  59.178  32.118  1.00  0.00           N
ATOM   4681  H   GLY A 291      63.552  59.938  32.108  1.00  0.00           H
ATOM   4682  CA  GLY A 291      65.262  59.038  31.078  1.00  0.00           C
ATOM   4683  HA2 GLY A 291      66.202  59.508  31.338  1.00  0.00           H
ATOM   4684  HA3 GLY A 291      65.402  57.988  30.818  1.00  0.00           H
ATOM   4685  C   GLY A 291      64.632  59.728  29.818  1.00  0.00           C
ATOM   4686  O   GLY A 291      63.592  59.278  29.328  1.00  0.00           O
ATOM   4687  N   ASP A 292      65.162  60.918  29.528  1.00  0.00           N
ATOM   4688  H   ASP A 292      65.972  61.258  30.038  1.00  0.00           H
ATOM   4689  CA  ASP A 292      64.572  61.768  28.538  1.00  0.00           C
ATOM   4690  HA  ASP A 292      63.532  61.978  28.808  1.00  0.00           H
ATOM   4691  CB  ASP A 292      65.222  63.148  28.378  1.00  0.00           C
ATOM   4692  HB2 ASP A 292      66.102  63.058  27.748  1.00  0.00           H
ATOM   4693  HB3 ASP A 292      64.592  63.738  27.708  1.00  0.00           H
ATOM   4694  CG  ASP A 292      65.562  63.888  29.718  1.00  0.00           C
ATOM   4695  OD1 ASP A 292      66.442  63.398  30.438  1.00  0.00           O
ATOM   4696  OD2 ASP A 292      65.082  64.958  30.098  1.00  0.00           O
ATOM   4697  C   ASP A 292      64.562  61.158  27.108  1.00  0.00           C
ATOM   4698  O   ASP A 292      65.342  60.268  26.808  1.00  0.00           O
ATOM   4699  N   ARG A 293      63.632  61.708  26.268  1.00  0.00           N
ATOM   4700  H   ARG A 293      63.032  62.408  26.678  1.00  0.00           H
ATOM   4701  CA  ARG A 293      63.422  61.348  24.768  1.00  0.00           C
ATOM   4702  HA  ARG A 293      63.102  60.318  24.678  1.00  0.00           H
ATOM   4703  CB  ARG A 293      62.182  62.208  24.298  1.00  0.00           C
ATOM   4704  HB2 ARG A 293      61.372  61.848  24.928  1.00  0.00           H
ATOM   4705  HB3 ARG A 293      62.322  63.278  24.448  1.00  0.00           H
ATOM   4706  CG  ARG A 293      61.732  61.998  22.808  1.00  0.00           C
ATOM   4707  HG2 ARG A 293      61.082  62.838  22.578  1.00  0.00           H
ATOM   4708  HG3 ARG A 293      62.612  62.078  22.178  1.00  0.00           H
ATOM   4709  CD  ARG A 293      61.142  60.578  22.578  1.00  0.00           C
ATOM   4710  HD2 ARG A 293      61.752  59.778  22.998  1.00  0.00           H
ATOM   4711  HD3 ARG A 293      60.132  60.498  22.968  1.00  0.00           H
ATOM   4712  NE  ARG A 293      60.992  60.308  21.138  1.00  0.00           N
ATOM   4713  HE  ARG A 293      61.602  59.628  20.698  1.00  0.00           H
ATOM   4714  CZ  ARG A 293      60.142  60.888  20.298  1.00  0.00           C
ATOM   4715  NH1 ARG A 293      59.282  61.718  20.758  1.00  0.00           N
ATOM   4716 HH11 ARG A 293      59.422  61.978  21.728  1.00  0.00           H
ATOM   4717 HH12 ARG A 293      58.552  62.018  20.128  1.00  0.00           H
ATOM   4718  NH2 ARG A 293      60.092  60.618  19.038  1.00  0.00           N
ATOM   4719 HH21 ARG A 293      60.612  59.858  18.608  1.00  0.00           H
ATOM   4720 HH22 ARG A 293      59.372  61.028  18.468  1.00  0.00           H
ATOM   4721  C   ARG A 293      64.702  61.578  23.928  1.00  0.00           C
ATOM   4722  O   ARG A 293      65.522  62.468  24.268  1.00  0.00           O
ATOM   4723  N   ASN A 294      64.872  60.878  22.798  1.00  0.00           N
ATOM   4724  H   ASN A 294      64.082  60.338  22.498  1.00  0.00           H
ATOM   4725  CA  ASN A 294      65.962  60.828  21.888  1.00  0.00           C
ATOM   4726  HA  ASN A 294      66.802  61.418  22.248  1.00  0.00           H
ATOM   4727  CB  ASN A 294      66.402  59.328  21.778  1.00  0.00           C
ATOM   4728  HB2 ASN A 294      66.442  58.908  22.788  1.00  0.00           H
ATOM   4729  HB3 ASN A 294      65.682  58.758  21.198  1.00  0.00           H
ATOM   4730  CG  ASN A 294      67.772  59.168  21.138  1.00  0.00           C
ATOM   4731  OD1 ASN A 294      68.452  60.108  20.748  1.00  0.00           O
ATOM   4732  ND2 ASN A 294      68.162  57.998  20.698  1.00  0.00           N
ATOM   4733 HD21 ASN A 294      68.982  57.978  20.108  1.00  0.00           H
ATOM   4734 HD22 ASN A 294      67.512  57.238  20.788  1.00  0.00           H
ATOM   4735  C   ASN A 294      65.592  61.358  20.478  1.00  0.00           C
ATOM   4736  O   ASN A 294      64.402  61.558  20.178  1.00  0.00           O
ATOM   4737  N   ASN A 295      66.622  61.708  19.668  1.00  0.00           N
ATOM   4738  H   ASN A 295      67.532  61.708  20.098  1.00  0.00           H
ATOM   4739  CA  ASN A 295      66.392  62.188  18.288  1.00  0.00           C
ATOM   4740  HA  ASN A 295      65.492  62.808  18.288  1.00  0.00           H
ATOM   4741  CB  ASN A 295      67.692  62.978  17.878  1.00  0.00           C
ATOM   4742  HB2 ASN A 295      67.902  63.768  18.598  1.00  0.00           H
ATOM   4743  HB3 ASN A 295      68.502  62.248  17.788  1.00  0.00           H
ATOM   4744  CG  ASN A 295      67.682  63.678  16.498  1.00  0.00           C
ATOM   4745  OD1 ASN A 295      68.142  63.178  15.528  1.00  0.00           O
ATOM   4746  ND2 ASN A 295      67.272  64.918  16.398  1.00  0.00           N
ATOM   4747 HD21 ASN A 295      67.372  65.388  15.508  1.00  0.00           H
ATOM   4748 HD22 ASN A 295      67.252  65.488  17.238  1.00  0.00           H
ATOM   4749  C   ASN A 295      66.032  61.068  17.238  1.00  0.00           C
ATOM   4750  O   ASN A 295      65.132  61.148  16.428  1.00  0.00           O
ATOM   4751  N   SER A 296      66.742  59.948  17.368  1.00  0.00           N
ATOM   4752  H   SER A 296      67.452  59.948  18.078  1.00  0.00           H
ATOM   4753  CA  SER A 296      66.252  58.678  16.798  1.00  0.00           C
ATOM   4754  HA  SER A 296      66.112  58.908  15.738  1.00  0.00           H
ATOM   4755  CB  SER A 296      67.382  57.578  16.878  1.00  0.00           C
ATOM   4756  HB2 SER A 296      68.202  57.958  16.278  1.00  0.00           H
ATOM   4757  HB3 SER A 296      67.702  57.508  17.918  1.00  0.00           H
ATOM   4758  OG  SER A 296      66.992  56.278  16.358  1.00  0.00           O
ATOM   4759  HG  SER A 296      67.422  56.328  15.498  1.00  0.00           H
ATOM   4760  C   SER A 296      64.932  58.108  17.338  1.00  0.00           C
ATOM   4761  O   SER A 296      64.672  58.218  18.578  1.00  0.00           O
ATOM   4762  N   SER A 297      64.122  57.598  16.448  1.00  0.00           N
ATOM   4763  H   SER A 297      64.372  57.678  15.478  1.00  0.00           H
ATOM   4764  CA  SER A 297      62.822  56.888  16.708  1.00  0.00           C
ATOM   4765  HA  SER A 297      62.562  56.478  15.728  1.00  0.00           H
ATOM   4766  CB  SER A 297      62.902  55.808  17.868  1.00  0.00           C
ATOM   4767  HB2 SER A 297      63.892  55.348  17.858  1.00  0.00           H
ATOM   4768  HB3 SER A 297      62.732  56.288  18.828  1.00  0.00           H
ATOM   4769  OG  SER A 297      61.812  54.828  17.858  1.00  0.00           O
ATOM   4770  HG  SER A 297      61.962  54.028  17.358  1.00  0.00           H
ATOM   4771  C   SER A 297      61.582  57.848  16.948  1.00  0.00           C
ATOM   4772  O   SER A 297      61.692  58.898  17.638  1.00  0.00           O
ATOM   4773  N   CYS A 298      60.352  57.358  16.588  1.00  0.00           N
ATOM   4774  H   CYS A 298      60.332  56.458  16.118  1.00  0.00           H
ATOM   4775  CA  CYS A 298      59.112  57.738  17.148  1.00  0.00           C
ATOM   4776  HA  CYS A 298      59.012  58.828  17.198  1.00  0.00           H
ATOM   4777  CB  CYS A 298      58.012  57.218  16.168  1.00  0.00           C
ATOM   4778  HB2 CYS A 298      57.082  57.558  16.618  1.00  0.00           H
ATOM   4779  HB3 CYS A 298      58.112  57.648  15.178  1.00  0.00           H
ATOM   4780  SG  CYS A 298      57.892  55.378  15.998  1.00  0.00           S
ATOM   4781  HG  CYS A 298      59.012  55.158  15.298  1.00  0.00           H
ATOM   4782  C   CYS A 298      58.952  57.308  18.608  1.00  0.00           C
ATOM   4783  O   CYS A 298      58.342  58.058  19.378  1.00  0.00           O
ATOM   4784  N   ARG A 299      59.332  56.078  18.998  1.00  0.00           N
ATOM   4785  H   ARG A 299      59.772  55.478  18.308  1.00  0.00           H
ATOM   4786  CA  ARG A 299      59.012  55.538  20.298  1.00  0.00           C
ATOM   4787  HA  ARG A 299      58.532  56.318  20.888  1.00  0.00           H
ATOM   4788  CB  ARG A 299      57.932  54.508  20.128  1.00  0.00           C
ATOM   4789  HB2 ARG A 299      57.472  54.128  21.038  1.00  0.00           H
ATOM   4790  HB3 ARG A 299      57.142  54.998  19.558  1.00  0.00           H
ATOM   4791  CG  ARG A 299      58.342  53.238  19.328  1.00  0.00           C
ATOM   4792  HG2 ARG A 299      58.562  53.608  18.328  1.00  0.00           H
ATOM   4793  HG3 ARG A 299      59.262  52.798  19.708  1.00  0.00           H
ATOM   4794  CD  ARG A 299      57.222  52.168  19.188  1.00  0.00           C
ATOM   4795  HD2 ARG A 299      56.862  51.858  20.168  1.00  0.00           H
ATOM   4796  HD3 ARG A 299      56.362  52.518  18.618  1.00  0.00           H
ATOM   4797  NE  ARG A 299      57.792  51.068  18.528  1.00  0.00           N
ATOM   4798  HE  ARG A 299      57.552  50.858  17.568  1.00  0.00           H
ATOM   4799  CZ  ARG A 299      58.442  50.048  18.948  1.00  0.00           C
ATOM   4800  NH1 ARG A 299      58.812  49.828  20.178  1.00  0.00           N
ATOM   4801 HH11 ARG A 299      59.072  50.678  20.658  1.00  0.00           H
ATOM   4802 HH12 ARG A 299      59.372  49.008  20.338  1.00  0.00           H
ATOM   4803  NH2 ARG A 299      58.632  49.068  18.138  1.00  0.00           N
ATOM   4804 HH21 ARG A 299      58.352  48.998  17.168  1.00  0.00           H
ATOM   4805 HH22 ARG A 299      59.342  48.418  18.438  1.00  0.00           H
ATOM   4806  C   ARG A 299      60.132  55.008  21.228  1.00  0.00           C
ATOM   4807  O   ARG A 299      59.812  54.868  22.418  1.00  0.00           O
ATOM   4808  N   ASN A 300      61.252  54.628  20.708  1.00  0.00           N
ATOM   4809  H   ASN A 300      61.242  54.658  19.698  1.00  0.00           H
ATOM   4810  CA  ASN A 300      62.332  53.928  21.408  1.00  0.00           C
ATOM   4811  HA  ASN A 300      61.912  53.368  22.248  1.00  0.00           H
ATOM   4812  CB  ASN A 300      63.072  52.838  20.558  1.00  0.00           C
ATOM   4813  HB2 ASN A 300      63.452  53.298  19.648  1.00  0.00           H
ATOM   4814  HB3 ASN A 300      63.862  52.328  21.098  1.00  0.00           H
ATOM   4815  CG  ASN A 300      62.002  51.758  20.258  1.00  0.00           C
ATOM   4816  OD1 ASN A 300      61.512  51.038  21.098  1.00  0.00           O
ATOM   4817  ND2 ASN A 300      61.772  51.518  19.038  1.00  0.00           N
ATOM   4818 HD21 ASN A 300      61.432  50.598  18.778  1.00  0.00           H
ATOM   4819 HD22 ASN A 300      62.232  52.058  18.328  1.00  0.00           H
ATOM   4820  C   ASN A 300      63.302  55.038  21.898  1.00  0.00           C
ATOM   4821  O   ASN A 300      63.742  55.798  21.058  1.00  0.00           O
ATOM   4822  N   TYR A 301      63.712  54.958  23.188  1.00  0.00           N
ATOM   4823  H   TYR A 301      63.562  54.068  23.648  1.00  0.00           H
ATOM   4824  CA  TYR A 301      64.672  55.828  23.938  1.00  0.00           C
ATOM   4825  HA  TYR A 301      64.612  55.368  24.928  1.00  0.00           H
ATOM   4826  CB  TYR A 301      64.222  57.348  24.068  1.00  0.00           C
ATOM   4827  HB2 TYR A 301      64.942  57.828  24.728  1.00  0.00           H
ATOM   4828  HB3 TYR A 301      64.152  57.698  23.038  1.00  0.00           H
ATOM   4829  CG  TYR A 301      62.882  57.488  24.858  1.00  0.00           C
ATOM   4830  CD1 TYR A 301      62.882  58.028  26.158  1.00  0.00           C
ATOM   4831  HD1 TYR A 301      63.832  58.258  26.628  1.00  0.00           H
ATOM   4832  CE1 TYR A 301      61.682  58.278  26.908  1.00  0.00           C
ATOM   4833  HE1 TYR A 301      61.772  58.748  27.878  1.00  0.00           H
ATOM   4834  CZ  TYR A 301      60.482  57.818  26.288  1.00  0.00           C
ATOM   4835  OH  TYR A 301      59.342  57.978  26.948  1.00  0.00           O
ATOM   4836  HH  TYR A 301      59.352  58.438  27.788  1.00  0.00           H
ATOM   4837  CE2 TYR A 301      60.452  57.258  24.968  1.00  0.00           C
ATOM   4838  HE2 TYR A 301      59.542  57.008  24.458  1.00  0.00           H
ATOM   4839  CD2 TYR A 301      61.672  57.168  24.248  1.00  0.00           C
ATOM   4840  HD2 TYR A 301      61.602  56.778  23.238  1.00  0.00           H
ATOM   4841  C   TYR A 301      66.132  55.628  23.588  1.00  0.00           C
ATOM   4842  O   TYR A 301      66.552  55.278  22.448  1.00  0.00           O
ATOM   4843  N   ASN A 302      67.002  55.998  24.528  1.00  0.00           N
ATOM   4844  H   ASN A 302      66.622  56.288  25.418  1.00  0.00           H
ATOM   4845  CA  ASN A 302      68.462  55.868  24.488  1.00  0.00           C
ATOM   4846  HA  ASN A 302      68.722  56.208  23.478  1.00  0.00           H
ATOM   4847  CB  ASN A 302      69.092  56.858  25.458  1.00  0.00           C
ATOM   4848  HB2 ASN A 302      68.772  57.818  25.058  1.00  0.00           H
ATOM   4849  HB3 ASN A 302      68.682  56.718  26.458  1.00  0.00           H
ATOM   4850  CG  ASN A 302      70.602  56.748  25.618  1.00  0.00           C
ATOM   4851  OD1 ASN A 302      71.142  55.848  26.168  1.00  0.00           O
ATOM   4852  ND2 ASN A 302      71.342  57.698  25.118  1.00  0.00           N
ATOM   4853 HD21 ASN A 302      72.302  57.798  25.418  1.00  0.00           H
ATOM   4854 HD22 ASN A 302      70.862  58.498  24.748  1.00  0.00           H
ATOM   4855  C   ASN A 302      68.982  54.418  24.628  1.00  0.00           C
ATOM   4856  O   ASN A 302      68.582  53.708  25.558  1.00  0.00           O
ATOM   4857  N   LYS A 303      69.872  54.038  23.778  1.00  0.00           N
ATOM   4858  H   LYS A 303      70.132  54.548  22.948  1.00  0.00           H
ATOM   4859  CA  LYS A 303      70.562  52.698  23.798  1.00  0.00           C
ATOM   4860  HA  LYS A 303      69.712  52.058  23.588  1.00  0.00           H
ATOM   4861  CB  LYS A 303      71.482  52.458  22.598  1.00  0.00           C
ATOM   4862  HB2 LYS A 303      70.852  52.768  21.768  1.00  0.00           H
ATOM   4863  HB3 LYS A 303      72.432  52.988  22.718  1.00  0.00           H
ATOM   4864  CG  LYS A 303      71.892  51.028  22.368  1.00  0.00           C
ATOM   4865  HG2 LYS A 303      72.572  50.748  23.178  1.00  0.00           H
ATOM   4866  HG3 LYS A 303      71.042  50.358  22.418  1.00  0.00           H
ATOM   4867  CD  LYS A 303      72.622  50.798  21.048  1.00  0.00           C
ATOM   4868  HD2 LYS A 303      73.522  51.428  21.038  1.00  0.00           H
ATOM   4869  HD3 LYS A 303      73.012  49.778  21.088  1.00  0.00           H
ATOM   4870  CE  LYS A 303      71.742  51.008  19.788  1.00  0.00           C
ATOM   4871  HE2 LYS A 303      70.942  50.288  19.888  1.00  0.00           H
ATOM   4872  HE3 LYS A 303      71.412  52.048  19.798  1.00  0.00           H
ATOM   4873  NZ  LYS A 303      72.532  50.788  18.568  1.00  0.00           N
ATOM   4874  HZ1 LYS A 303      72.972  49.878  18.568  1.00  0.00           H
ATOM   4875  HZ2 LYS A 303      71.912  50.898  17.778  1.00  0.00           H
ATOM   4876  HZ3 LYS A 303      73.212  51.528  18.448  1.00  0.00           H
ATOM   4877  C   LYS A 303      71.182  52.138  25.118  1.00  0.00           C
ATOM   4878  O   LYS A 303      71.032  51.018  25.498  1.00  0.00           O
ATOM   4879  N   GLN A 304      71.732  53.038  25.888  1.00  0.00           N
ATOM   4880  H   GLN A 304      71.972  53.948  25.518  1.00  0.00           H
ATOM   4881  CA  GLN A 304      72.382  52.888  27.208  1.00  0.00           C
ATOM   4882  HA  GLN A 304      72.632  51.828  27.298  1.00  0.00           H
ATOM   4883  CB  GLN A 304      73.682  53.728  27.268  1.00  0.00           C
ATOM   4884  HB2 GLN A 304      74.342  53.438  26.458  1.00  0.00           H
ATOM   4885  HB3 GLN A 304      73.452  54.788  27.248  1.00  0.00           H
ATOM   4886  CG  GLN A 304      74.402  53.548  28.588  1.00  0.00           C
ATOM   4887  HG2 GLN A 304      75.222  54.268  28.578  1.00  0.00           H
ATOM   4888  HG3 GLN A 304      73.762  53.838  29.418  1.00  0.00           H
ATOM   4889  CD  GLN A 304      74.892  52.098  28.898  1.00  0.00           C
ATOM   4890  OE1 GLN A 304      74.542  51.078  28.378  1.00  0.00           O
ATOM   4891  NE2 GLN A 304      75.862  52.058  29.688  1.00  0.00           N
ATOM   4892 HE21 GLN A 304      76.052  52.858  30.278  1.00  0.00           H
ATOM   4893 HE22 GLN A 304      76.462  51.248  29.718  1.00  0.00           H
ATOM   4894  C   GLN A 304      71.452  53.008  28.428  1.00  0.00           C
ATOM   4895  O   GLN A 304      71.592  52.218  29.408  1.00  0.00           O
ATOM   4896  N   ALA A 305      70.412  53.818  28.328  1.00  0.00           N
ATOM   4897  H   ALA A 305      70.292  54.388  27.498  1.00  0.00           H
ATOM   4898  CA  ALA A 305      69.522  54.108  29.408  1.00  0.00           C
ATOM   4899  HA  ALA A 305      70.082  54.048  30.348  1.00  0.00           H
ATOM   4900  CB  ALA A 305      68.922  55.508  29.268  1.00  0.00           C
ATOM   4901  HB1 ALA A 305      68.372  55.858  30.138  1.00  0.00           H
ATOM   4902  HB2 ALA A 305      69.742  56.218  29.218  1.00  0.00           H
ATOM   4903  HB3 ALA A 305      68.272  55.638  28.398  1.00  0.00           H
ATOM   4904  C   ALA A 305      68.362  53.208  29.468  1.00  0.00           C
ATOM   4905  O   ALA A 305      68.102  52.728  30.588  1.00  0.00           O
ATOM   4906  N   SER A 306      67.562  52.988  28.418  1.00  0.00           N
ATOM   4907  H   SER A 306      67.722  53.568  27.608  1.00  0.00           H
ATOM   4908  CA  SER A 306      66.432  52.128  28.438  1.00  0.00           C
ATOM   4909  HA  SER A 306      65.632  52.658  28.958  1.00  0.00           H
ATOM   4910  CB  SER A 306      65.912  51.988  26.978  1.00  0.00           C
ATOM   4911  HB2 SER A 306      66.742  51.708  26.328  1.00  0.00           H
ATOM   4912  HB3 SER A 306      65.082  51.288  26.828  1.00  0.00           H
ATOM   4913  OG  SER A 306      65.272  53.198  26.568  1.00  0.00           O
ATOM   4914  HG  SER A 306      65.022  53.028  25.658  1.00  0.00           H
ATOM   4915  C   SER A 306      66.522  50.728  29.028  1.00  0.00           C
ATOM   4916  O   SER A 306      65.652  50.268  29.718  1.00  0.00           O
ATOM   4917  N   GLU A 307      67.642  50.038  28.728  1.00  0.00           N
ATOM   4918  H   GLU A 307      68.282  50.398  28.048  1.00  0.00           H
ATOM   4919  CA  GLU A 307      68.022  48.768  29.278  1.00  0.00           C
ATOM   4920  HA  GLU A 307      67.282  47.978  29.108  1.00  0.00           H
ATOM   4921  CB  GLU A 307      69.302  48.208  28.668  1.00  0.00           C
ATOM   4922  HB2 GLU A 307      69.632  47.408  29.338  1.00  0.00           H
ATOM   4923  HB3 GLU A 307      69.062  47.678  27.738  1.00  0.00           H
ATOM   4924  CG  GLU A 307      70.562  49.078  28.458  1.00  0.00           C
ATOM   4925  HG2 GLU A 307      70.362  49.758  27.618  1.00  0.00           H
ATOM   4926  HG3 GLU A 307      70.712  49.758  29.298  1.00  0.00           H
ATOM   4927  CD  GLU A 307      71.802  48.168  28.178  1.00  0.00           C
ATOM   4928  OE1 GLU A 307      71.982  47.628  27.068  1.00  0.00           O
ATOM   4929  OE2 GLU A 307      72.652  47.928  29.048  1.00  0.00           O
ATOM   4930  C   GLU A 307      68.082  48.798  30.858  1.00  0.00           C
ATOM   4931  O   GLU A 307      67.532  47.878  31.518  1.00  0.00           O
ATOM   4932  N   GLN A 308      68.602  49.818  31.438  1.00  0.00           N
ATOM   4933  H   GLN A 308      69.022  50.558  30.898  1.00  0.00           H
ATOM   4934  CA  GLN A 308      68.622  50.078  32.908  1.00  0.00           C
ATOM   4935  HA  GLN A 308      68.972  49.138  33.338  1.00  0.00           H
ATOM   4936  CB  GLN A 308      69.592  51.238  33.248  1.00  0.00           C
ATOM   4937  HB2 GLN A 308      70.572  51.218  32.758  1.00  0.00           H
ATOM   4938  HB3 GLN A 308      68.982  52.138  33.098  1.00  0.00           H
ATOM   4939  CG  GLN A 308      69.902  51.228  34.768  1.00  0.00           C
ATOM   4940  HG2 GLN A 308      70.552  52.058  35.038  1.00  0.00           H
ATOM   4941  HG3 GLN A 308      68.962  51.198  35.318  1.00  0.00           H
ATOM   4942  CD  GLN A 308      70.772  50.058  35.138  1.00  0.00           C
ATOM   4943  OE1 GLN A 308      71.772  49.878  34.518  1.00  0.00           O
ATOM   4944  NE2 GLN A 308      70.462  49.358  36.198  1.00  0.00           N
ATOM   4945 HE21 GLN A 308      69.742  49.658  36.838  1.00  0.00           H
ATOM   4946 HE22 GLN A 308      70.892  48.438  36.268  1.00  0.00           H
ATOM   4947  C   GLN A 308      67.182  50.328  33.428  1.00  0.00           C
ATOM   4948  O   GLN A 308      66.792  49.728  34.458  1.00  0.00           O
ATOM   4949  N   ASN A 309      66.492  51.188  32.688  1.00  0.00           N
ATOM   4950  H   ASN A 309      66.972  51.618  31.908  1.00  0.00           H
ATOM   4951  CA  ASN A 309      65.102  51.498  32.888  1.00  0.00           C
ATOM   4952  HA  ASN A 309      64.902  51.958  33.858  1.00  0.00           H
ATOM   4953  CB  ASN A 309      64.502  52.528  31.938  1.00  0.00           C
ATOM   4954  HB2 ASN A 309      64.662  52.198  30.908  1.00  0.00           H
ATOM   4955  HB3 ASN A 309      63.422  52.708  31.958  1.00  0.00           H
ATOM   4956  CG  ASN A 309      65.032  53.958  32.018  1.00  0.00           C
ATOM   4957  OD1 ASN A 309      65.802  54.368  32.928  1.00  0.00           O
ATOM   4958  ND2 ASN A 309      64.632  54.808  31.098  1.00  0.00           N
ATOM   4959 HD21 ASN A 309      64.942  55.758  31.248  1.00  0.00           H
ATOM   4960 HD22 ASN A 309      64.282  54.528  30.188  1.00  0.00           H
ATOM   4961  C   ASN A 309      64.232  50.198  33.018  1.00  0.00           C
ATOM   4962  O   ASN A 309      63.672  49.988  34.058  1.00  0.00           O
ATOM   4963  N   TRP A 310      64.252  49.288  32.048  1.00  0.00           N
ATOM   4964  H   TRP A 310      64.762  49.518  31.208  1.00  0.00           H
ATOM   4965  CA  TRP A 310      63.582  47.918  31.998  1.00  0.00           C
ATOM   4966  HA  TRP A 310      62.532  48.068  32.228  1.00  0.00           H
ATOM   4967  CB  TRP A 310      63.702  47.318  30.568  1.00  0.00           C
ATOM   4968  HB2 TRP A 310      63.502  48.198  29.958  1.00  0.00           H
ATOM   4969  HB3 TRP A 310      64.692  46.898  30.408  1.00  0.00           H
ATOM   4970  CG  TRP A 310      62.642  46.228  30.238  1.00  0.00           C
ATOM   4971  CD1 TRP A 310      62.332  45.198  31.038  1.00  0.00           C
ATOM   4972  HD1 TRP A 310      62.702  44.968  32.028  1.00  0.00           H
ATOM   4973  NE1 TRP A 310      61.342  44.418  30.398  1.00  0.00           N
ATOM   4974  HE1 TRP A 310      61.042  43.538  30.778  1.00  0.00           H
ATOM   4975  CE2 TRP A 310      61.052  44.918  29.128  1.00  0.00           C
ATOM   4976  CZ2 TRP A 310      60.222  44.448  28.068  1.00  0.00           C
ATOM   4977  HZ2 TRP A 310      59.682  43.528  28.198  1.00  0.00           H
ATOM   4978  CH2 TRP A 310      60.142  45.208  26.868  1.00  0.00           C
ATOM   4979  HH2 TRP A 310      59.692  44.828  25.968  1.00  0.00           H
ATOM   4980  CZ3 TRP A 310      61.032  46.268  26.708  1.00  0.00           C
ATOM   4981  HZ3 TRP A 310      61.122  46.638  25.688  1.00  0.00           H
ATOM   4982  CE3 TRP A 310      61.852  46.758  27.758  1.00  0.00           C
ATOM   4983  HE3 TRP A 310      62.432  47.668  27.708  1.00  0.00           H
ATOM   4984  CD2 TRP A 310      61.842  46.108  29.018  1.00  0.00           C
ATOM   4985  C   TRP A 310      64.162  47.028  33.118  1.00  0.00           C
ATOM   4986  O   TRP A 310      63.352  46.418  33.838  1.00  0.00           O
ATOM   4987  N   ALA A 311      65.482  46.928  33.318  1.00  0.00           N
ATOM   4988  H   ALA A 311      66.142  47.348  32.678  1.00  0.00           H
ATOM   4989  CA  ALA A 311      66.082  46.138  34.398  1.00  0.00           C
ATOM   4990  HA  ALA A 311      65.642  45.168  34.178  1.00  0.00           H
ATOM   4991  CB  ALA A 311      67.672  46.078  34.258  1.00  0.00           C
ATOM   4992  HB1 ALA A 311      68.122  45.348  33.588  1.00  0.00           H
ATOM   4993  HB2 ALA A 311      68.062  47.098  34.168  1.00  0.00           H
ATOM   4994  HB3 ALA A 311      68.002  45.708  35.228  1.00  0.00           H
ATOM   4995  C   ALA A 311      65.602  46.548  35.858  1.00  0.00           C
ATOM   4996  O   ALA A 311      64.892  45.768  36.518  1.00  0.00           O
ATOM   4997  N   ASN A 312      65.862  47.848  36.258  1.00  0.00           N
ATOM   4998  H   ASN A 312      66.272  48.478  35.598  1.00  0.00           H
ATOM   4999  CA  ASN A 312      65.412  48.538  37.508  1.00  0.00           C
ATOM   5000  HA  ASN A 312      66.062  48.088  38.258  1.00  0.00           H
ATOM   5001  CB  ASN A 312      65.802  50.088  37.428  1.00  0.00           C
ATOM   5002  HB2 ASN A 312      65.672  50.598  36.478  1.00  0.00           H
ATOM   5003  HB3 ASN A 312      65.152  50.588  38.148  1.00  0.00           H
ATOM   5004  CG  ASN A 312      67.222  50.408  37.758  1.00  0.00           C
ATOM   5005  OD1 ASN A 312      68.072  49.528  37.968  1.00  0.00           O
ATOM   5006  ND2 ASN A 312      67.572  51.678  37.838  1.00  0.00           N
ATOM   5007 HD21 ASN A 312      68.572  51.728  37.968  1.00  0.00           H
ATOM   5008 HD22 ASN A 312      66.932  52.448  37.808  1.00  0.00           H
ATOM   5009  C   ASN A 312      63.932  48.238  37.748  1.00  0.00           C
ATOM   5010  O   ASN A 312      63.512  47.718  38.788  1.00  0.00           O
ATOM   5011  N   TYR A 313      63.082  48.508  36.738  1.00  0.00           N
ATOM   5012  H   TYR A 313      63.422  48.858  35.858  1.00  0.00           H
ATOM   5013  CA  TYR A 313      61.652  48.128  36.758  1.00  0.00           C
ATOM   5014  HA  TYR A 313      61.192  48.678  37.588  1.00  0.00           H
ATOM   5015  CB  TYR A 313      60.902  48.608  35.518  1.00  0.00           C
ATOM   5016  HB2 TYR A 313      61.082  49.668  35.358  1.00  0.00           H
ATOM   5017  HB3 TYR A 313      61.282  48.198  34.588  1.00  0.00           H
ATOM   5018  CG  TYR A 313      59.332  48.508  35.468  1.00  0.00           C
ATOM   5019  CD1 TYR A 313      58.392  49.458  36.028  1.00  0.00           C
ATOM   5020  HD1 TYR A 313      58.692  50.418  36.418  1.00  0.00           H
ATOM   5021  CE1 TYR A 313      57.002  49.248  35.948  1.00  0.00           C
ATOM   5022  HE1 TYR A 313      56.242  49.978  36.198  1.00  0.00           H
ATOM   5023  CZ  TYR A 313      56.572  47.978  35.378  1.00  0.00           C
ATOM   5024  OH  TYR A 313      55.212  47.648  35.208  1.00  0.00           O
ATOM   5025  HH  TYR A 313      54.612  48.348  35.488  1.00  0.00           H
ATOM   5026  CE2 TYR A 313      57.462  47.018  34.868  1.00  0.00           C
ATOM   5027  HE2 TYR A 313      57.062  46.158  34.358  1.00  0.00           H
ATOM   5028  CD2 TYR A 313      58.872  47.258  34.988  1.00  0.00           C
ATOM   5029  HD2 TYR A 313      59.572  46.508  34.658  1.00  0.00           H
ATOM   5030  C   TYR A 313      61.372  46.648  37.088  1.00  0.00           C
ATOM   5031  O   TYR A 313      60.422  46.308  37.818  1.00  0.00           O
ATOM   5032  N   SER A 314      62.072  45.738  36.488  1.00  0.00           N
ATOM   5033  H   SER A 314      62.712  46.078  35.788  1.00  0.00           H
ATOM   5034  CA  SER A 314      61.842  44.258  36.428  1.00  0.00           C
ATOM   5035  HA  SER A 314      60.762  44.068  36.418  1.00  0.00           H
ATOM   5036  CB  SER A 314      62.572  43.728  35.158  1.00  0.00           C
ATOM   5037  HB2 SER A 314      62.072  44.098  34.268  1.00  0.00           H
ATOM   5038  HB3 SER A 314      63.612  44.028  35.238  1.00  0.00           H
ATOM   5039  OG  SER A 314      62.602  42.318  35.118  1.00  0.00           O
ATOM   5040  HG  SER A 314      63.272  42.048  34.488  1.00  0.00           H
ATOM   5041  C   SER A 314      62.342  43.668  37.728  1.00  0.00           C
ATOM   5042  O   SER A 314      61.642  42.768  38.208  1.00  0.00           O
ATOM   5043  N   ALA A 315      63.522  44.098  38.248  1.00  0.00           N
ATOM   5044  H   ALA A 315      64.032  44.738  37.668  1.00  0.00           H
ATOM   5045  CA  ALA A 315      64.172  43.748  39.498  1.00  0.00           C
ATOM   5046  HA  ALA A 315      64.322  42.668  39.528  1.00  0.00           H
ATOM   5047  CB  ALA A 315      65.532  44.408  39.658  1.00  0.00           C
ATOM   5048  HB1 ALA A 315      65.372  45.478  39.688  1.00  0.00           H
ATOM   5049  HB2 ALA A 315      66.042  44.058  40.558  1.00  0.00           H
ATOM   5050  HB3 ALA A 315      66.122  44.218  38.758  1.00  0.00           H
ATOM   5051  C   ALA A 315      63.272  44.158  40.718  1.00  0.00           C
ATOM   5052  O   ALA A 315      62.982  43.448  41.658  1.00  0.00           O
ATOM   5053  N   GLU A 316      62.712  45.378  40.638  1.00  0.00           N
ATOM   5054  H   GLU A 316      62.882  45.858  39.768  1.00  0.00           H
ATOM   5055  CA  GLU A 316      61.692  45.968  41.568  1.00  0.00           C
ATOM   5056  HA  GLU A 316      62.082  45.648  42.538  1.00  0.00           H
ATOM   5057  CB  GLU A 316      61.542  47.528  41.388  1.00  0.00           C
ATOM   5058  HB2 GLU A 316      62.482  47.988  41.078  1.00  0.00           H
ATOM   5059  HB3 GLU A 316      60.862  47.708  40.558  1.00  0.00           H
ATOM   5060  CG  GLU A 316      60.992  48.338  42.518  1.00  0.00           C
ATOM   5061  HG2 GLU A 316      60.762  49.348  42.178  1.00  0.00           H
[truncated: 4,817,195 more chars]
