# Supplementary material for: Investigation of the Expression, Localization, and Acidosis-Associated Conformational Changes in Connexin 43 in Traumatic Brain Injury with the Development of a Neural Network Model for Assessing Systemic Inflammation
Source: Int J Mol Sci. 2025 Sep 11;26(18):8855. doi: 10.3390/ijms26188855 (PMC12469561; doi:10.3390/ijms26188855)
Supplement: Supplementary file 1 [file ijms-26-08855-s001.zip › ref_prod.pdb]

REMARK    GENERATED BY TRJCONV
TITLE     Generic title
REMARK    THIS IS A SIMULATION BOX
CRYST1  108.545  110.641  127.492  90.00  90.00  90.00 P 1           1
MODEL        1
ATOM      1  N   MET A   1      51.523  45.425  21.981  1.00  0.00           N
ATOM      2  H1  MET A   1      51.473  46.415  22.201  1.00  0.00           H
ATOM      3  H2  MET A   1      52.183  45.215  21.251  1.00  0.00           H
ATOM      4  H3  MET A   1      50.623  45.015  21.791  1.00  0.00           H
ATOM      5  CA  MET A   1      52.063  44.905  23.271  1.00  0.00           C
ATOM      6  HA  MET A   1      53.133  45.085  23.381  1.00  0.00           H
ATOM      7  CB  MET A   1      51.373  45.515  24.421  1.00  0.00           C
ATOM      8  HB2 MET A   1      51.563  46.585  24.401  1.00  0.00           H
ATOM      9  HB3 MET A   1      50.293  45.355  24.351  1.00  0.00           H
ATOM     10  CG  MET A   1      51.883  45.125  25.801  1.00  0.00           C
ATOM     11  HG2 MET A   1      51.483  44.135  26.031  1.00  0.00           H
ATOM     12  HG3 MET A   1      52.973  45.165  25.771  1.00  0.00           H
ATOM     13  SD  MET A   1      51.363  46.225  27.141  1.00  0.00           S
ATOM     14  CE  MET A   1      49.523  45.935  27.111  1.00  0.00           C
ATOM     15  HE1 MET A   1      49.123  46.365  26.191  1.00  0.00           H
ATOM     16  HE2 MET A   1      49.233  44.895  27.231  1.00  0.00           H
ATOM     17  HE3 MET A   1      49.113  46.425  28.001  1.00  0.00           H
ATOM     18  C   MET A   1      51.993  43.365  23.331  1.00  0.00           C
ATOM     19  O   MET A   1      50.923  42.765  23.141  1.00  0.00           O
ATOM     20  N   GLY A   2      53.183  42.735  23.561  1.00  0.00           N
ATOM     21  H   GLY A   2      54.063  43.225  23.661  1.00  0.00           H
ATOM     22  CA  GLY A   2      53.323  41.275  23.621  1.00  0.00           C
ATOM     23  HA2 GLY A   2      53.163  40.785  22.661  1.00  0.00           H
ATOM     24  HA3 GLY A   2      54.253  40.885  24.031  1.00  0.00           H
ATOM     25  C   GLY A   2      52.423  40.585  24.631  1.00  0.00           C
ATOM     26  O   GLY A   2      52.293  41.115  25.751  1.00  0.00           O
ATOM     27  N   ASP A   3      52.003  39.395  24.401  1.00  0.00           N
ATOM     28  H   ASP A   3      52.203  38.935  23.521  1.00  0.00           H
ATOM     29  CA  ASP A   3      50.963  38.795  25.311  1.00  0.00           C
ATOM     30  HA  ASP A   3      50.193  39.545  25.491  1.00  0.00           H
ATOM     31  CB  ASP A   3      50.313  37.605  24.621  1.00  0.00           C
ATOM     32  HB2 ASP A   3      50.963  37.005  23.981  1.00  0.00           H
ATOM     33  HB3 ASP A   3      50.063  36.915  25.421  1.00  0.00           H
ATOM     34  CG  ASP A   3      49.033  38.085  23.761  1.00  0.00           C
ATOM     35  OD1 ASP A   3      48.173  38.725  24.351  1.00  0.00           O
ATOM     36  OD2 ASP A   3      49.023  37.795  22.501  1.00  0.00           O
ATOM     37  C   ASP A   3      51.443  38.475  26.761  1.00  0.00           C
ATOM     38  O   ASP A   3      50.633  38.485  27.691  1.00  0.00           O
ATOM     39  N   TRP A   4      52.743  38.205  26.991  1.00  0.00           N
ATOM     40  H   TRP A   4      53.343  38.205  26.181  1.00  0.00           H
ATOM     41  CA  TRP A   4      53.433  38.025  28.241  1.00  0.00           C
ATOM     42  HA  TRP A   4      52.963  37.225  28.821  1.00  0.00           H
ATOM     43  CB  TRP A   4      54.923  37.465  28.091  1.00  0.00           C
ATOM     44  HB2 TRP A   4      55.433  37.185  29.001  1.00  0.00           H
ATOM     45  HB3 TRP A   4      54.883  36.555  27.481  1.00  0.00           H
ATOM     46  CG  TRP A   4      55.853  38.415  27.391  1.00  0.00           C
ATOM     47  CD1 TRP A   4      56.513  39.395  28.001  1.00  0.00           C
ATOM     48  HD1 TRP A   4      56.503  39.495  29.081  1.00  0.00           H
ATOM     49  NE1 TRP A   4      57.153  40.115  27.041  1.00  0.00           N
ATOM     50  HE1 TRP A   4      57.633  40.955  27.341  1.00  0.00           H
ATOM     51  CE2 TRP A   4      56.803  39.795  25.771  1.00  0.00           C
ATOM     52  CZ2 TRP A   4      57.343  40.255  24.551  1.00  0.00           C
ATOM     53  HZ2 TRP A   4      58.113  41.015  24.521  1.00  0.00           H
ATOM     54  CH2 TRP A   4      56.783  39.665  23.441  1.00  0.00           C
ATOM     55  HH2 TRP A   4      57.183  39.885  22.461  1.00  0.00           H
ATOM     56  CZ3 TRP A   4      55.783  38.605  23.481  1.00  0.00           C
ATOM     57  HZ3 TRP A   4      55.613  38.015  22.591  1.00  0.00           H
ATOM     58  CE3 TRP A   4      55.323  38.175  24.771  1.00  0.00           C
ATOM     59  HE3 TRP A   4      54.723  37.285  24.931  1.00  0.00           H
ATOM     60  CD2 TRP A   4      55.993  38.665  25.941  1.00  0.00           C
ATOM     61  C   TRP A   4      53.423  39.335  29.101  1.00  0.00           C
ATOM     62  O   TRP A   4      53.103  39.375  30.331  1.00  0.00           O
ATOM     63  N   SER A   5      53.693  40.445  28.391  1.00  0.00           N
ATOM     64  H   SER A   5      53.873  40.285  27.411  1.00  0.00           H
ATOM     65  CA  SER A   5      53.543  41.845  28.941  1.00  0.00           C
ATOM     66  HA  SER A   5      53.973  41.875  29.941  1.00  0.00           H
ATOM     67  CB  SER A   5      54.283  42.795  27.991  1.00  0.00           C
ATOM     68  HB2 SER A   5      53.593  43.125  27.211  1.00  0.00           H
ATOM     69  HB3 SER A   5      54.453  43.685  28.591  1.00  0.00           H
ATOM     70  OG  SER A   5      55.483  42.415  27.451  1.00  0.00           O
ATOM     71  HG  SER A   5      56.013  42.085  28.181  1.00  0.00           H
ATOM     72  C   SER A   5      52.133  42.265  29.251  1.00  0.00           C
ATOM     73  O   SER A   5      51.953  42.645  30.401  1.00  0.00           O
ATOM     74  N   ALA A   6      51.113  42.015  28.371  1.00  0.00           N
ATOM     75  H   ALA A   6      51.353  41.395  27.611  1.00  0.00           H
ATOM     76  CA  ALA A   6      49.723  42.195  28.621  1.00  0.00           C
ATOM     77  HA  ALA A   6      49.643  43.285  28.711  1.00  0.00           H
ATOM     78  CB  ALA A   6      48.883  41.775  27.391  1.00  0.00           C
ATOM     79  HB1 ALA A   6      49.343  42.105  26.461  1.00  0.00           H
ATOM     80  HB2 ALA A   6      48.773  40.685  27.401  1.00  0.00           H
ATOM     81  HB3 ALA A   6      47.893  42.235  27.471  1.00  0.00           H
ATOM     82  C   ALA A   6      49.123  41.415  29.851  1.00  0.00           C
ATOM     83  O   ALA A   6      48.393  41.975  30.671  1.00  0.00           O
ATOM     84  N   LEU A   7      49.583  40.125  29.971  1.00  0.00           N
ATOM     85  H   LEU A   7      49.923  39.675  29.131  1.00  0.00           H
ATOM     86  CA  LEU A   7      49.393  39.215  31.121  1.00  0.00           C
ATOM     87  HA  LEU A   7      48.313  39.175  31.251  1.00  0.00           H
ATOM     88  CB  LEU A   7      49.863  37.805  30.831  1.00  0.00           C
ATOM     89  HB2 LEU A   7      49.113  37.565  30.091  1.00  0.00           H
ATOM     90  HB3 LEU A   7      50.873  37.865  30.411  1.00  0.00           H
ATOM     91  CG  LEU A   7      49.833  36.825  31.991  1.00  0.00           C
ATOM     92  HG  LEU A   7      50.673  37.145  32.591  1.00  0.00           H
ATOM     93  CD1 LEU A   7      48.403  36.765  32.691  1.00  0.00           C
ATOM     94 HD11 LEU A   7      47.613  36.305  32.091  1.00  0.00           H
ATOM     95 HD12 LEU A   7      48.523  36.055  33.511  1.00  0.00           H
ATOM     96 HD13 LEU A   7      48.033  37.765  32.921  1.00  0.00           H
ATOM     97  CD2 LEU A   7      50.023  35.385  31.441  1.00  0.00           C
ATOM     98 HD21 LEU A   7      49.373  35.135  30.601  1.00  0.00           H
ATOM     99 HD22 LEU A   7      51.073  35.295  31.191  1.00  0.00           H
ATOM    100 HD23 LEU A   7      49.853  34.755  32.311  1.00  0.00           H
ATOM    101  C   LEU A   7      50.093  39.695  32.351  1.00  0.00           C
ATOM    102  O   LEU A   7      49.533  39.725  33.431  1.00  0.00           O
ATOM    103  N   GLY A   8      51.333  40.225  32.161  1.00  0.00           N
ATOM    104  H   GLY A   8      51.663  40.335  31.211  1.00  0.00           H
ATOM    105  CA  GLY A   8      52.143  40.715  33.311  1.00  0.00           C
ATOM    106  HA2 GLY A   8      52.343  39.875  33.981  1.00  0.00           H
ATOM    107  HA3 GLY A   8      53.193  40.975  33.191  1.00  0.00           H
ATOM    108  C   GLY A   8      51.583  41.875  34.131  1.00  0.00           C
ATOM    109  O   GLY A   8      51.513  41.935  35.311  1.00  0.00           O
ATOM    110  N   LYS A   9      50.913  42.775  33.331  1.00  0.00           N
ATOM    111  H   LYS A   9      50.743  42.475  32.391  1.00  0.00           H
ATOM    112  CA  LYS A   9      50.063  43.925  33.841  1.00  0.00           C
ATOM    113  HA  LYS A   9      50.713  44.445  34.551  1.00  0.00           H
ATOM    114  CB  LYS A   9      49.653  44.875  32.691  1.00  0.00           C
ATOM    115  HB2 LYS A   9      50.523  45.215  32.141  1.00  0.00           H
ATOM    116  HB3 LYS A   9      49.203  44.315  31.881  1.00  0.00           H
ATOM    117  CG  LYS A   9      48.783  46.135  33.071  1.00  0.00           C
ATOM    118  HG2 LYS A   9      47.833  45.755  33.441  1.00  0.00           H
ATOM    119  HG3 LYS A   9      49.153  46.655  33.951  1.00  0.00           H
ATOM    120  CD  LYS A   9      48.493  47.065  31.871  1.00  0.00           C
ATOM    121  HD2 LYS A   9      48.403  46.445  30.981  1.00  0.00           H
ATOM    122  HD3 LYS A   9      47.553  47.585  32.041  1.00  0.00           H
ATOM    123  CE  LYS A   9      49.623  48.055  31.711  1.00  0.00           C
ATOM    124  HE2 LYS A   9      49.623  48.675  32.611  1.00  0.00           H
ATOM    125  HE3 LYS A   9      50.563  47.505  31.621  1.00  0.00           H
ATOM    126  NZ  LYS A   9      49.483  48.805  30.491  1.00  0.00           N
ATOM    127  HZ1 LYS A   9      48.563  49.135  30.241  1.00  0.00           H
ATOM    128  HZ2 LYS A   9      50.153  49.535  30.281  1.00  0.00           H
ATOM    129  HZ3 LYS A   9      49.693  48.155  29.741  1.00  0.00           H
ATOM    130  C   LYS A   9      48.843  43.505  34.651  1.00  0.00           C
ATOM    131  O   LYS A   9      48.513  44.195  35.641  1.00  0.00           O
ATOM    132  N   LEU A  10      48.203  42.365  34.231  1.00  0.00           N
ATOM    133  H   LEU A  10      48.583  41.975  33.381  1.00  0.00           H
ATOM    134  CA  LEU A  10      47.173  41.695  35.081  1.00  0.00           C
ATOM    135  HA  LEU A  10      46.453  42.465  35.341  1.00  0.00           H
ATOM    136  CB  LEU A  10      46.443  40.655  34.231  1.00  0.00           C
ATOM    137  HB2 LEU A  10      46.173  41.155  33.301  1.00  0.00           H
ATOM    138  HB3 LEU A  10      47.063  39.875  33.781  1.00  0.00           H
ATOM    139  CG  LEU A  10      45.163  39.885  34.651  1.00  0.00           C
ATOM    140  HG  LEU A  10      44.713  39.355  33.811  1.00  0.00           H
ATOM    141  CD1 LEU A  10      45.313  38.735  35.681  1.00  0.00           C
ATOM    142 HD11 LEU A  10      45.953  39.135  36.471  1.00  0.00           H
ATOM    143 HD12 LEU A  10      44.343  38.585  36.131  1.00  0.00           H
ATOM    144 HD13 LEU A  10      45.783  37.865  35.231  1.00  0.00           H
ATOM    145  CD2 LEU A  10      44.183  40.915  35.181  1.00  0.00           C
ATOM    146 HD21 LEU A  10      43.263  40.435  35.541  1.00  0.00           H
ATOM    147 HD22 LEU A  10      44.563  41.365  36.101  1.00  0.00           H
ATOM    148 HD23 LEU A  10      44.013  41.745  34.501  1.00  0.00           H
ATOM    149  C   LEU A  10      47.753  41.105  36.441  1.00  0.00           C
ATOM    150  O   LEU A  10      47.243  41.375  37.531  1.00  0.00           O
ATOM    151  N   LEU A  11      48.803  40.275  36.421  1.00  0.00           N
ATOM    152  H   LEU A  11      49.173  40.005  35.521  1.00  0.00           H
ATOM    153  CA  LEU A  11      49.503  39.625  37.571  1.00  0.00           C
ATOM    154  HA  LEU A  11      48.723  39.165  38.181  1.00  0.00           H
ATOM    155  CB  LEU A  11      50.493  38.635  37.021  1.00  0.00           C
ATOM    156  HB2 LEU A  11      51.123  39.145  36.291  1.00  0.00           H
ATOM    157  HB3 LEU A  11      51.093  38.325  37.871  1.00  0.00           H
ATOM    158  CG  LEU A  11      49.833  37.405  36.331  1.00  0.00           C
ATOM    159  HG  LEU A  11      49.033  37.775  35.701  1.00  0.00           H
ATOM    160  CD1 LEU A  11      50.833  36.615  35.471  1.00  0.00           C
ATOM    161 HD11 LEU A  11      50.393  35.935  34.731  1.00  0.00           H
ATOM    162 HD12 LEU A  11      51.623  37.205  35.021  1.00  0.00           H
ATOM    163 HD13 LEU A  11      51.453  36.005  36.131  1.00  0.00           H
ATOM    164  CD2 LEU A  11      49.123  36.445  37.351  1.00  0.00           C
ATOM    165 HD21 LEU A  11      49.893  35.865  37.861  1.00  0.00           H
ATOM    166 HD22 LEU A  11      48.443  36.885  38.091  1.00  0.00           H
ATOM    167 HD23 LEU A  11      48.443  35.745  36.851  1.00  0.00           H
ATOM    168  C   LEU A  11      50.153  40.655  38.541  1.00  0.00           C
ATOM    169  O   LEU A  11      50.213  40.445  39.761  1.00  0.00           O
ATOM    170  N   ASP A  12      50.593  41.775  38.071  1.00  0.00           N
ATOM    171  H   ASP A  12      50.433  41.905  37.081  1.00  0.00           H
ATOM    172  CA  ASP A  12      50.903  43.005  38.831  1.00  0.00           C
ATOM    173  HA  ASP A  12      51.703  42.855  39.561  1.00  0.00           H
ATOM    174  CB  ASP A  12      51.573  43.965  37.841  1.00  0.00           C
ATOM    175  HB2 ASP A  12      52.503  43.485  37.541  1.00  0.00           H
ATOM    176  HB3 ASP A  12      50.873  44.255  37.061  1.00  0.00           H
ATOM    177  CG  ASP A  12      51.753  45.375  38.471  1.00  0.00           C
ATOM    178  OD1 ASP A  12      52.403  45.475  39.531  1.00  0.00           O
ATOM    179  OD2 ASP A  12      51.343  46.435  37.971  1.00  0.00           O
ATOM    180  C   ASP A  12      49.693  43.595  39.631  1.00  0.00           C
ATOM    181  O   ASP A  12      49.783  43.895  40.811  1.00  0.00           O
ATOM    182  N   LYS A  13      48.503  43.605  39.061  1.00  0.00           N
ATOM    183  H   LYS A  13      48.413  43.075  38.201  1.00  0.00           H
ATOM    184  CA  LYS A  13      47.233  44.175  39.631  1.00  0.00           C
ATOM    185  HA  LYS A  13      47.483  45.155  40.031  1.00  0.00           H
ATOM    186  CB  LYS A  13      46.223  44.335  38.461  1.00  0.00           C
ATOM    187  HB2 LYS A  13      46.683  44.975  37.721  1.00  0.00           H
ATOM    188  HB3 LYS A  13      46.013  43.395  37.961  1.00  0.00           H
ATOM    189  CG  LYS A  13      44.943  45.045  39.001  1.00  0.00           C
ATOM    190  HG2 LYS A  13      44.333  44.525  39.741  1.00  0.00           H
ATOM    191  HG3 LYS A  13      45.253  45.955  39.501  1.00  0.00           H
ATOM    192  CD  LYS A  13      43.963  45.315  37.871  1.00  0.00           C
ATOM    193  HD2 LYS A  13      44.543  45.515  36.971  1.00  0.00           H
ATOM    194  HD3 LYS A  13      43.343  44.455  37.611  1.00  0.00           H
ATOM    195  CE  LYS A  13      43.093  46.555  38.191  1.00  0.00           C
ATOM    196  HE2 LYS A  13      42.493  46.375  39.081  1.00  0.00           H
ATOM    197  HE3 LYS A  13      43.683  47.435  38.451  1.00  0.00           H
ATOM    198  NZ  LYS A  13      42.353  46.955  36.961  1.00  0.00           N
ATOM    199  HZ1 LYS A  13      42.883  47.385  36.221  1.00  0.00           H
ATOM    200  HZ2 LYS A  13      41.973  46.115  36.541  1.00  0.00           H
ATOM    201  HZ3 LYS A  13      41.633  47.585  37.281  1.00  0.00           H
ATOM    202  C   LYS A  13      46.783  43.275  40.791  1.00  0.00           C
ATOM    203  O   LYS A  13      46.503  43.765  41.891  1.00  0.00           O
ATOM    204  N   VAL A  14      46.663  42.005  40.461  1.00  0.00           N
ATOM    205  H   VAL A  14      46.763  41.755  39.491  1.00  0.00           H
ATOM    206  CA  VAL A  14      46.513  40.935  41.521  1.00  0.00           C
ATOM    207  HA  VAL A  14      45.533  41.045  41.991  1.00  0.00           H
ATOM    208  CB  VAL A  14      46.393  39.545  40.761  1.00  0.00           C
ATOM    209  HB  VAL A  14      47.203  39.585  40.031  1.00  0.00           H
ATOM    210  CG1 VAL A  14      46.513  38.325  41.621  1.00  0.00           C
ATOM    211 HG11 VAL A  14      47.573  38.215  41.861  1.00  0.00           H
ATOM    212 HG12 VAL A  14      45.923  38.415  42.541  1.00  0.00           H
ATOM    213 HG13 VAL A  14      46.123  37.385  41.231  1.00  0.00           H
ATOM    214  CG2 VAL A  14      45.073  39.515  40.001  1.00  0.00           C
ATOM    215 HG21 VAL A  14      44.253  39.525  40.711  1.00  0.00           H
ATOM    216 HG22 VAL A  14      45.013  40.375  39.331  1.00  0.00           H
ATOM    217 HG23 VAL A  14      44.973  38.585  39.451  1.00  0.00           H
ATOM    218  C   VAL A  14      47.583  40.905  42.641  1.00  0.00           C
ATOM    219  O   VAL A  14      47.153  40.875  43.861  1.00  0.00           O
ATOM    220  N   GLN A  15      48.863  41.075  42.311  1.00  0.00           N
ATOM    221  H   GLN A  15      49.163  41.245  41.361  1.00  0.00           H
ATOM    222  CA  GLN A  15      49.913  41.345  43.351  1.00  0.00           C
ATOM    223  HA  GLN A  15      49.963  40.455  43.971  1.00  0.00           H
ATOM    224  CB  GLN A  15      51.293  41.395  42.761  1.00  0.00           C
ATOM    225  HB2 GLN A  15      51.373  40.485  42.161  1.00  0.00           H
ATOM    226  HB3 GLN A  15      51.433  42.265  42.111  1.00  0.00           H
ATOM    227  CG  GLN A  15      52.493  41.315  43.731  1.00  0.00           C
ATOM    228  HG2 GLN A  15      52.433  40.405  44.331  1.00  0.00           H
ATOM    229  HG3 GLN A  15      53.313  41.355  43.011  1.00  0.00           H
ATOM    230  CD  GLN A  15      52.613  42.475  44.751  1.00  0.00           C
ATOM    231  OE1 GLN A  15      52.803  42.125  45.881  1.00  0.00           O
ATOM    232  NE2 GLN A  15      52.523  43.735  44.401  1.00  0.00           N
ATOM    233 HE21 GLN A  15      52.443  43.935  43.411  1.00  0.00           H
ATOM    234 HE22 GLN A  15      52.583  44.395  45.161  1.00  0.00           H
ATOM    235  C   GLN A  15      49.463  42.515  44.311  1.00  0.00           C
ATOM    236  O   GLN A  15      49.503  42.445  45.481  1.00  0.00           O
ATOM    237  N   ALA A  16      49.033  43.615  43.721  1.00  0.00           N
ATOM    238  H   ALA A  16      49.023  43.565  42.711  1.00  0.00           H
ATOM    239  CA  ALA A  16      48.453  44.815  44.431  1.00  0.00           C
ATOM    240  HA  ALA A  16      49.143  45.135  45.211  1.00  0.00           H
ATOM    241  CB  ALA A  16      48.333  46.015  43.431  1.00  0.00           C
ATOM    242  HB1 ALA A  16      49.243  46.585  43.241  1.00  0.00           H
ATOM    243  HB2 ALA A  16      48.043  45.615  42.461  1.00  0.00           H
ATOM    244  HB3 ALA A  16      47.573  46.675  43.851  1.00  0.00           H
ATOM    245  C   ALA A  16      47.083  44.435  45.161  1.00  0.00           C
ATOM    246  O   ALA A  16      46.723  45.165  46.141  1.00  0.00           O
ATOM    247  N   TYR A  17      46.243  43.615  44.591  1.00  0.00           N
ATOM    248  H   TYR A  17      46.503  43.225  43.691  1.00  0.00           H
ATOM    249  CA  TYR A  17      44.903  43.295  45.111  1.00  0.00           C
ATOM    250  HA  TYR A  17      44.463  44.245  45.411  1.00  0.00           H
ATOM    251  CB  TYR A  17      44.153  42.715  43.941  1.00  0.00           C
ATOM    252  HB2 TYR A  17      44.063  43.415  43.101  1.00  0.00           H
ATOM    253  HB3 TYR A  17      44.643  41.795  43.621  1.00  0.00           H
ATOM    254  CG  TYR A  17      42.733  42.475  44.471  1.00  0.00           C
ATOM    255  CD1 TYR A  17      41.913  43.625  44.781  1.00  0.00           C
ATOM    256  HD1 TYR A  17      42.253  44.635  44.621  1.00  0.00           H
ATOM    257  CE1 TYR A  17      40.613  43.405  45.221  1.00  0.00           C
ATOM    258  HE1 TYR A  17      40.093  44.335  45.371  1.00  0.00           H
ATOM    259  CZ  TYR A  17      40.133  42.085  45.501  1.00  0.00           C
ATOM    260  OH  TYR A  17      38.853  41.945  46.031  1.00  0.00           O
ATOM    261  HH  TYR A  17      38.553  42.645  46.621  1.00  0.00           H
ATOM    262  CE2 TYR A  17      40.913  40.975  45.121  1.00  0.00           C
ATOM    263  HE2 TYR A  17      40.513  39.985  45.261  1.00  0.00           H
ATOM    264  CD2 TYR A  17      42.243  41.155  44.591  1.00  0.00           C
ATOM    265  HD2 TYR A  17      42.873  40.315  44.341  1.00  0.00           H
ATOM    266  C   TYR A  17      45.013  42.535  46.431  1.00  0.00           C
ATOM    267  O   TYR A  17      44.193  42.835  47.331  1.00  0.00           O
ATOM    268  N   SER A  18      45.963  41.605  46.521  1.00  0.00           N
ATOM    269  H   SER A  18      46.513  41.435  45.691  1.00  0.00           H
ATOM    270  CA  SER A  18      46.263  40.895  47.731  1.00  0.00           C
ATOM    271  HA  SER A  18      45.313  40.525  48.121  1.00  0.00           H
ATOM    272  CB  SER A  18      47.113  39.625  47.411  1.00  0.00           C
ATOM    273  HB2 SER A  18      46.403  38.945  46.941  1.00  0.00           H
ATOM    274  HB3 SER A  18      47.943  39.875  46.761  1.00  0.00           H
ATOM    275  OG  SER A  18      47.443  38.865  48.651  1.00  0.00           O
ATOM    276  HG  SER A  18      46.923  38.075  48.501  1.00  0.00           H
ATOM    277  C   SER A  18      46.873  41.745  48.891  1.00  0.00           C
ATOM    278  O   SER A  18      47.933  42.375  48.701  1.00  0.00           O
ATOM    279  N   THR A  19      46.463  41.715  50.121  1.00  0.00           N
ATOM    280  H   THR A  19      46.983  42.395  50.651  1.00  0.00           H
ATOM    281  CA  THR A  19      45.303  41.035  50.631  1.00  0.00           C
ATOM    282  HA  THR A  19      45.293  40.035  50.211  1.00  0.00           H
ATOM    283  CB  THR A  19      45.263  40.845  52.171  1.00  0.00           C
ATOM    284  HB  THR A  19      44.283  40.445  52.441  1.00  0.00           H
ATOM    285  CG2 THR A  19      46.323  39.895  52.711  1.00  0.00           C
ATOM    286 HG21 THR A  19      46.093  39.615  53.731  1.00  0.00           H
ATOM    287 HG22 THR A  19      46.333  39.005  52.081  1.00  0.00           H
ATOM    288 HG23 THR A  19      47.303  40.365  52.601  1.00  0.00           H
ATOM    289  OG1 THR A  19      45.303  41.955  52.941  1.00  0.00           O
ATOM    290  HG1 THR A  19      46.043  42.545  52.781  1.00  0.00           H
ATOM    291  C   THR A  19      44.013  41.735  50.251  1.00  0.00           C
ATOM    292  O   THR A  19      43.993  42.945  50.331  1.00  0.00           O
ATOM    293  N   ALA A  20      42.993  41.065  49.781  1.00  0.00           N
ATOM    294  H   ALA A  20      43.223  40.095  49.611  1.00  0.00           H
ATOM    295  CA  ALA A  20      41.653  41.535  49.461  1.00  0.00           C
ATOM    296  HA  ALA A  20      41.773  42.275  48.671  1.00  0.00           H
ATOM    297  CB  ALA A  20      40.843  40.365  48.891  1.00  0.00           C
ATOM    298  HB1 ALA A  20      39.913  40.775  48.491  1.00  0.00           H
ATOM    299  HB2 ALA A  20      41.313  39.725  48.131  1.00  0.00           H
ATOM    300  HB3 ALA A  20      40.703  39.715  49.751  1.00  0.00           H
ATOM    301  C   ALA A  20      40.923  42.205  50.681  1.00  0.00           C
ATOM    302  O   ALA A  20      40.003  42.985  50.531  1.00  0.00           O
ATOM    303  N   GLY A  21      41.303  41.775  51.951  1.00  0.00           N
ATOM    304  H   GLY A  21      41.983  41.025  52.011  1.00  0.00           H
ATOM    305  CA  GLY A  21      40.613  42.235  53.201  1.00  0.00           C
ATOM    306  HA2 GLY A  21      40.803  43.305  53.251  1.00  0.00           H
ATOM    307  HA3 GLY A  21      39.553  41.985  53.151  1.00  0.00           H
ATOM    308  C   GLY A  21      41.163  41.675  54.501  1.00  0.00           C
ATOM    309  O   GLY A  21      40.963  42.305  55.531  1.00  0.00           O
ATOM    310  N   GLY A  22      41.993  40.575  54.471  1.00  0.00           N
ATOM    311  H   GLY A  22      42.023  40.115  53.571  1.00  0.00           H
ATOM    312  CA  GLY A  22      42.493  39.885  55.631  1.00  0.00           C
ATOM    313  HA2 GLY A  22      41.653  39.395  56.141  1.00  0.00           H
ATOM    314  HA3 GLY A  22      43.133  39.105  55.221  1.00  0.00           H
ATOM    315  C   GLY A  22      43.203  40.665  56.691  1.00  0.00           C
ATOM    316  O   GLY A  22      42.773  40.625  57.801  1.00  0.00           O
ATOM    317  N   LYS A  23      44.123  41.575  56.301  1.00  0.00           N
ATOM    318  H   LYS A  23      44.483  41.505  55.361  1.00  0.00           H
ATOM    319  CA  LYS A  23      44.703  42.685  57.201  1.00  0.00           C
ATOM    320  HA  LYS A  23      45.163  42.235  58.081  1.00  0.00           H
ATOM    321  CB  LYS A  23      45.773  43.505  56.451  1.00  0.00           C
ATOM    322  HB2 LYS A  23      46.443  42.865  55.881  1.00  0.00           H
ATOM    323  HB3 LYS A  23      45.163  44.025  55.711  1.00  0.00           H
ATOM    324  CG  LYS A  23      46.593  44.495  57.331  1.00  0.00           C
ATOM    325  HG2 LYS A  23      46.953  45.295  56.681  1.00  0.00           H
ATOM    326  HG3 LYS A  23      45.963  44.825  58.161  1.00  0.00           H
ATOM    327  CD  LYS A  23      47.883  43.915  57.821  1.00  0.00           C
ATOM    328  HD2 LYS A  23      48.553  43.805  56.971  1.00  0.00           H
ATOM    329  HD3 LYS A  23      48.233  44.695  58.501  1.00  0.00           H
ATOM    330  CE  LYS A  23      47.833  42.595  58.531  1.00  0.00           C
ATOM    331  HE2 LYS A  23      47.043  42.605  59.271  1.00  0.00           H
ATOM    332  HE3 LYS A  23      47.613  41.885  57.741  1.00  0.00           H
ATOM    333  NZ  LYS A  23      49.153  42.365  59.201  1.00  0.00           N
ATOM    334  HZ1 LYS A  23      49.123  42.545  60.191  1.00  0.00           H
ATOM    335  HZ2 LYS A  23      49.283  41.375  59.291  1.00  0.00           H
ATOM    336  HZ3 LYS A  23      49.883  42.785  58.641  1.00  0.00           H
ATOM    337  C   LYS A  23      43.753  43.575  57.921  1.00  0.00           C
ATOM    338  O   LYS A  23      43.853  43.925  59.101  1.00  0.00           O
ATOM    339  N   VAL A  24      42.733  44.065  57.251  1.00  0.00           N
ATOM    340  H   VAL A  24      42.563  43.705  56.331  1.00  0.00           H
ATOM    341  CA  VAL A  24      41.593  44.945  57.751  1.00  0.00           C
ATOM    342  HA  VAL A  24      42.043  45.875  58.121  1.00  0.00           H
ATOM    343  CB  VAL A  24      40.633  45.345  56.611  1.00  0.00           C
ATOM    344  HB  VAL A  24      39.963  44.515  56.391  1.00  0.00           H
ATOM    345  CG1 VAL A  24      39.733  46.495  57.171  1.00  0.00           C
ATOM    346 HG11 VAL A  24      40.243  47.455  57.161  1.00  0.00           H
ATOM    347 HG12 VAL A  24      38.813  46.595  56.601  1.00  0.00           H
ATOM    348 HG13 VAL A  24      39.313  46.315  58.161  1.00  0.00           H
ATOM    349  CG2 VAL A  24      41.323  45.915  55.371  1.00  0.00           C
ATOM    350 HG21 VAL A  24      40.643  46.275  54.591  1.00  0.00           H
ATOM    351 HG22 VAL A  24      41.903  46.765  55.731  1.00  0.00           H
ATOM    352 HG23 VAL A  24      42.023  45.185  54.971  1.00  0.00           H
ATOM    353  C   VAL A  24      40.813  44.195  58.901  1.00  0.00           C
ATOM    354  O   VAL A  24      40.603  44.725  59.971  1.00  0.00           O
ATOM    355  N   TRP A  25      40.403  42.985  58.651  1.00  0.00           N
ATOM    356  H   TRP A  25      40.403  42.735  57.671  1.00  0.00           H
ATOM    357  CA  TRP A  25      39.793  42.085  59.661  1.00  0.00           C
ATOM    358  HA  TRP A  25      38.893  42.525  60.071  1.00  0.00           H
ATOM    359  CB  TRP A  25      39.383  40.775  58.971  1.00  0.00           C
ATOM    360  HB2 TRP A  25      40.303  40.215  58.811  1.00  0.00           H
ATOM    361  HB3 TRP A  25      38.883  40.155  59.721  1.00  0.00           H
ATOM    362  CG  TRP A  25      38.593  40.825  57.721  1.00  0.00           C
ATOM    363  CD1 TRP A  25      37.783  41.825  57.331  1.00  0.00           C
ATOM    364  HD1 TRP A  25      37.593  42.715  57.911  1.00  0.00           H
ATOM    365  NE1 TRP A  25      37.383  41.665  56.061  1.00  0.00           N
ATOM    366  HE1 TRP A  25      36.843  42.365  55.581  1.00  0.00           H
ATOM    367  CE2 TRP A  25      37.643  40.345  55.651  1.00  0.00           C
ATOM    368  CZ2 TRP A  25      37.193  39.585  54.531  1.00  0.00           C
ATOM    369  HZ2 TRP A  25      36.573  39.995  53.741  1.00  0.00           H
ATOM    370  CH2 TRP A  25      37.673  38.265  54.371  1.00  0.00           C
ATOM    371  HH2 TRP A  25      37.273  37.615  53.611  1.00  0.00           H
ATOM    372  CZ3 TRP A  25      38.563  37.715  55.311  1.00  0.00           C
ATOM    373  HZ3 TRP A  25      39.033  36.775  55.071  1.00  0.00           H
ATOM    374  CE3 TRP A  25      38.973  38.475  56.421  1.00  0.00           C
ATOM    375  HE3 TRP A  25      39.603  38.035  57.171  1.00  0.00           H
ATOM    376  CD2 TRP A  25      38.493  39.825  56.671  1.00  0.00           C
ATOM    377  C   TRP A  25      40.663  41.835  60.911  1.00  0.00           C
ATOM    378  O   TRP A  25      40.283  41.875  62.111  1.00  0.00           O
ATOM    379  N   LEU A  26      41.973  41.625  60.681  1.00  0.00           N
ATOM    380  H   LEU A  26      42.273  41.565  59.721  1.00  0.00           H
ATOM    381  CA  LEU A  26      43.033  41.645  61.751  1.00  0.00           C
ATOM    382  HA  LEU A  26      42.783  40.935  62.541  1.00  0.00           H
ATOM    383  CB  LEU A  26      44.373  41.135  61.191  1.00  0.00           C
ATOM    384  HB2 LEU A  26      44.753  41.825  60.441  1.00  0.00           H
ATOM    385  HB3 LEU A  26      45.113  41.115  61.991  1.00  0.00           H
ATOM    386  CG  LEU A  26      44.353  39.665  60.681  1.00  0.00           C
ATOM    387  HG  LEU A  26      43.483  39.525  60.041  1.00  0.00           H
ATOM    388  CD1 LEU A  26      45.503  39.375  59.651  1.00  0.00           C
ATOM    389 HD11 LEU A  26      45.353  38.365  59.261  1.00  0.00           H
ATOM    390 HD12 LEU A  26      45.403  40.085  58.821  1.00  0.00           H
ATOM    391 HD13 LEU A  26      46.483  39.475  60.101  1.00  0.00           H
ATOM    392  CD2 LEU A  26      44.213  38.645  61.851  1.00  0.00           C
ATOM    393 HD21 LEU A  26      44.273  37.635  61.451  1.00  0.00           H
ATOM    394 HD22 LEU A  26      44.953  38.955  62.591  1.00  0.00           H
ATOM    395 HD23 LEU A  26      43.223  38.775  62.271  1.00  0.00           H
ATOM    396  C   LEU A  26      43.083  42.995  62.441  1.00  0.00           C
ATOM    397  O   LEU A  26      43.033  43.035  63.701  1.00  0.00           O
ATOM    398  N   SER A  27      43.193  44.085  61.711  1.00  0.00           N
ATOM    399  H   SER A  27      43.113  43.965  60.711  1.00  0.00           H
ATOM    400  CA  SER A  27      43.143  45.445  62.301  1.00  0.00           C
ATOM    401  HA  SER A  27      43.893  45.535  63.091  1.00  0.00           H
ATOM    402  CB  SER A  27      43.383  46.415  61.201  1.00  0.00           C
ATOM    403  HB2 SER A  27      42.543  46.405  60.491  1.00  0.00           H
ATOM    404  HB3 SER A  27      43.513  47.405  61.651  1.00  0.00           H
ATOM    405  OG  SER A  27      44.563  46.175  60.531  1.00  0.00           O
ATOM    406  HG  SER A  27      44.463  45.375  60.021  1.00  0.00           H
ATOM    407  C   SER A  27      41.883  45.795  63.101  1.00  0.00           C
ATOM    408  O   SER A  27      41.933  46.485  64.111  1.00  0.00           O
ATOM    409  N   VAL A  28      40.773  45.305  62.581  1.00  0.00           N
ATOM    410  H   VAL A  28      40.913  44.785  61.721  1.00  0.00           H
ATOM    411  CA  VAL A  28      39.483  45.275  63.271  1.00  0.00           C
ATOM    412  HA  VAL A  28      39.303  46.315  63.511  1.00  0.00           H
ATOM    413  CB  VAL A  28      38.293  44.895  62.351  1.00  0.00           C
ATOM    414  HB  VAL A  28      38.573  44.055  61.721  1.00  0.00           H
ATOM    415  CG1 VAL A  28      36.933  44.505  63.081  1.00  0.00           C
ATOM    416 HG11 VAL A  28      36.553  45.225  63.811  1.00  0.00           H
ATOM    417 HG12 VAL A  28      36.163  44.395  62.311  1.00  0.00           H
ATOM    418 HG13 VAL A  28      37.063  43.515  63.531  1.00  0.00           H
ATOM    419  CG2 VAL A  28      37.993  46.195  61.471  1.00  0.00           C
ATOM    420 HG21 VAL A  28      38.913  46.605  61.051  1.00  0.00           H
ATOM    421 HG22 VAL A  28      37.453  45.825  60.601  1.00  0.00           H
ATOM    422 HG23 VAL A  28      37.523  47.015  62.011  1.00  0.00           H
ATOM    423  C   VAL A  28      39.513  44.565  64.621  1.00  0.00           C
ATOM    424  O   VAL A  28      39.003  45.035  65.661  1.00  0.00           O
ATOM    425  N   LEU A  29      40.223  43.415  64.731  1.00  0.00           N
ATOM    426  H   LEU A  29      40.643  43.015  63.901  1.00  0.00           H
ATOM    427  CA  LEU A  29      40.413  42.615  65.991  1.00  0.00           C
ATOM    428  HA  LEU A  29      39.463  42.475  66.501  1.00  0.00           H
ATOM    429  CB  LEU A  29      41.003  41.195  65.651  1.00  0.00           C
ATOM    430  HB2 LEU A  29      40.423  40.865  64.791  1.00  0.00           H
ATOM    431  HB3 LEU A  29      42.023  41.365  65.301  1.00  0.00           H
ATOM    432  CG  LEU A  29      40.973  40.175  66.751  1.00  0.00           C
ATOM    433  HG  LEU A  29      41.113  40.645  67.731  1.00  0.00           H
ATOM    434  CD1 LEU A  29      39.623  39.465  66.861  1.00  0.00           C
ATOM    435 HD11 LEU A  29      38.783  40.155  66.841  1.00  0.00           H
ATOM    436 HD12 LEU A  29      39.493  39.015  65.871  1.00  0.00           H
ATOM    437 HD13 LEU A  29      39.463  38.755  67.671  1.00  0.00           H
ATOM    438  CD2 LEU A  29      42.053  39.095  66.571  1.00  0.00           C
ATOM    439 HD21 LEU A  29      42.153  38.855  65.511  1.00  0.00           H
ATOM    440 HD22 LEU A  29      43.043  39.485  66.781  1.00  0.00           H
ATOM    441 HD23 LEU A  29      41.843  38.135  67.051  1.00  0.00           H
ATOM    442  C   LEU A  29      41.333  43.325  67.031  1.00  0.00           C
ATOM    443  O   LEU A  29      41.013  43.375  68.251  1.00  0.00           O
ATOM    444  N   PHE A  30      42.393  43.945  66.581  1.00  0.00           N
ATOM    445  H   PHE A  30      42.733  43.635  65.681  1.00  0.00           H
ATOM    446  CA  PHE A  30      43.173  44.995  67.231  1.00  0.00           C
ATOM    447  HA  PHE A  30      43.593  44.535  68.121  1.00  0.00           H
ATOM    448  CB  PHE A  30      44.303  45.455  66.261  1.00  0.00           C
ATOM    449  HB2 PHE A  30      45.033  44.645  66.211  1.00  0.00           H
ATOM    450  HB3 PHE A  30      43.943  45.655  65.251  1.00  0.00           H
ATOM    451  CG  PHE A  30      45.013  46.765  66.611  1.00  0.00           C
ATOM    452  CD1 PHE A  30      44.683  47.875  65.731  1.00  0.00           C
ATOM    453  HD1 PHE A  30      43.973  47.675  64.941  1.00  0.00           H
ATOM    454  CE1 PHE A  30      45.243  49.145  66.051  1.00  0.00           C
ATOM    455  HE1 PHE A  30      44.983  49.925  65.341  1.00  0.00           H
ATOM    456  CZ  PHE A  30      46.173  49.195  67.111  1.00  0.00           C
ATOM    457  HZ  PHE A  30      46.553  50.165  67.401  1.00  0.00           H
ATOM    458  CE2 PHE A  30      46.603  48.055  67.881  1.00  0.00           C
ATOM    459  HE2 PHE A  30      47.383  48.135  68.621  1.00  0.00           H
ATOM    460  CD2 PHE A  30      46.023  46.795  67.531  1.00  0.00           C
ATOM    461  HD2 PHE A  30      46.373  45.895  68.021  1.00  0.00           H
ATOM    462  C   PHE A  30      42.393  46.175  67.831  1.00  0.00           C
ATOM    463  O   PHE A  30      42.463  46.445  69.051  1.00  0.00           O
ATOM    464  N   ILE A  31      41.543  46.855  67.001  1.00  0.00           N
ATOM    465  H   ILE A  31      41.523  46.405  66.101  1.00  0.00           H
ATOM    466  CA  ILE A  31      40.523  47.875  67.471  1.00  0.00           C
ATOM    467  HA  ILE A  31      41.053  48.725  67.891  1.00  0.00           H
ATOM    468  CB  ILE A  31      39.793  48.555  66.241  1.00  0.00           C
ATOM    469  HB  ILE A  31      39.173  47.785  65.771  1.00  0.00           H
ATOM    470  CG2 ILE A  31      38.733  49.655  66.701  1.00  0.00           C
ATOM    471 HG21 ILE A  31      38.123  50.025  65.871  1.00  0.00           H
ATOM    472 HG22 ILE A  31      38.003  49.295  67.431  1.00  0.00           H
ATOM    473 HG23 ILE A  31      39.263  50.435  67.261  1.00  0.00           H
ATOM    474  CG1 ILE A  31      40.773  49.195  65.301  1.00  0.00           C
ATOM    475 HG12 ILE A  31      41.173  50.085  65.791  1.00  0.00           H
ATOM    476 HG13 ILE A  31      41.583  48.565  64.931  1.00  0.00           H
ATOM    477  CD1 ILE A  31      40.063  49.695  63.971  1.00  0.00           C
ATOM    478 HD11 ILE A  31      40.893  49.925  63.311  1.00  0.00           H
ATOM    479 HD12 ILE A  31      39.513  48.925  63.431  1.00  0.00           H
ATOM    480 HD13 ILE A  31      39.393  50.565  64.011  1.00  0.00           H
ATOM    481  C   ILE A  31      39.563  47.355  68.621  1.00  0.00           C
ATOM    482  O   ILE A  31      39.583  47.905  69.731  1.00  0.00           O
ATOM    483  N   PHE A  32      38.913  46.195  68.451  1.00  0.00           N
ATOM    484  H   PHE A  32      38.973  45.735  67.561  1.00  0.00           H
ATOM    485  CA  PHE A  32      38.073  45.495  69.441  1.00  0.00           C
ATOM    486  HA  PHE A  32      37.213  46.155  69.581  1.00  0.00           H
ATOM    487  CB  PHE A  32      37.593  44.155  68.821  1.00  0.00           C
ATOM    488  HB2 PHE A  32      36.763  44.325  68.131  1.00  0.00           H
ATOM    489  HB3 PHE A  32      38.383  43.695  68.231  1.00  0.00           H
ATOM    490  CG  PHE A  32      37.283  43.115  69.981  1.00  0.00           C
ATOM    491  CD1 PHE A  32      36.023  42.955  70.571  1.00  0.00           C
ATOM    492  HD1 PHE A  32      35.193  43.595  70.291  1.00  0.00           H
ATOM    493  CE1 PHE A  32      35.773  41.915  71.451  1.00  0.00           C
ATOM    494  HE1 PHE A  32      34.753  41.765  71.781  1.00  0.00           H
ATOM    495  CZ  PHE A  32      36.843  41.055  71.711  1.00  0.00           C
ATOM    496  HZ  PHE A  32      36.713  40.275  72.441  1.00  0.00           H
ATOM    497  CE2 PHE A  32      38.113  41.265  71.191  1.00  0.00           C
ATOM    498  HE2 PHE A  32      38.873  40.625  71.611  1.00  0.00           H
ATOM    499  CD2 PHE A  32      38.363  42.195  70.261  1.00  0.00           C
ATOM    500  HD2 PHE A  32      39.363  42.305  69.861  1.00  0.00           H
ATOM    501  C   PHE A  32      38.783  45.475  70.821  1.00  0.00           C
ATOM    502  O   PHE A  32      38.093  45.845  71.751  1.00  0.00           O
ATOM    503  N   ARG A  33      40.023  45.005  70.871  1.00  0.00           N
ATOM    504  H   ARG A  33      40.483  44.845  69.991  1.00  0.00           H
ATOM    505  CA  ARG A  33      40.933  45.105  72.171  1.00  0.00           C
ATOM    506  HA  ARG A  33      40.533  44.425  72.921  1.00  0.00           H
ATOM    507  CB  ARG A  33      42.293  44.535  71.831  1.00  0.00           C
ATOM    508  HB2 ARG A  33      42.223  43.605  71.271  1.00  0.00           H
ATOM    509  HB3 ARG A  33      42.913  45.225  71.261  1.00  0.00           H
ATOM    510  CG  ARG A  33      43.083  44.065  73.081  1.00  0.00           C
ATOM    511  HG2 ARG A  33      43.313  45.005  73.571  1.00  0.00           H
ATOM    512  HG3 ARG A  33      42.573  43.325  73.691  1.00  0.00           H
ATOM    513  CD  ARG A  33      44.443  43.495  72.531  1.00  0.00           C
ATOM    514  HD2 ARG A  33      44.323  42.725  71.771  1.00  0.00           H
ATOM    515  HD3 ARG A  33      44.943  44.355  72.071  1.00  0.00           H
ATOM    516  NE  ARG A  33      45.423  42.925  73.551  1.00  0.00           N
ATOM    517  HE  ARG A  33      45.163  42.785  74.521  1.00  0.00           H
ATOM    518  CZ  ARG A  33      46.523  42.215  73.301  1.00  0.00           C
ATOM    519  NH1 ARG A  33      47.063  42.075  72.091  1.00  0.00           N
ATOM    520 HH11 ARG A  33      46.643  42.525  71.291  1.00  0.00           H
ATOM    521 HH12 ARG A  33      48.033  41.785  72.011  1.00  0.00           H
ATOM    522  NH2 ARG A  33      47.273  41.755  74.301  1.00  0.00           N
ATOM    523 HH21 ARG A  33      46.953  42.015  75.221  1.00  0.00           H
ATOM    524 HH22 ARG A  33      48.213  41.375  74.261  1.00  0.00           H
ATOM    525  C   ARG A  33      41.083  46.495  72.771  1.00  0.00           C
ATOM    526  O   ARG A  33      40.973  46.605  73.981  1.00  0.00           O
ATOM    527  N   ILE A  34      41.283  47.495  71.931  1.00  0.00           N
ATOM    528  H   ILE A  34      41.403  47.205  70.971  1.00  0.00           H
ATOM    529  CA  ILE A  34      41.253  48.945  72.281  1.00  0.00           C
ATOM    530  HA  ILE A  34      41.873  49.025  73.171  1.00  0.00           H
ATOM    531  CB  ILE A  34      41.723  49.865  71.101  1.00  0.00           C
ATOM    532  HB  ILE A  34      41.233  49.585  70.171  1.00  0.00           H
ATOM    533  CG2 ILE A  34      41.483  51.395  71.281  1.00  0.00           C
ATOM    534 HG21 ILE A  34      41.933  51.695  72.231  1.00  0.00           H
ATOM    535 HG22 ILE A  34      41.873  51.935  70.421  1.00  0.00           H
ATOM    536 HG23 ILE A  34      40.433  51.535  71.531  1.00  0.00           H
ATOM    537  CG1 ILE A  34      43.233  49.705  70.951  1.00  0.00           C
ATOM    538 HG12 ILE A  34      43.733  50.005  71.871  1.00  0.00           H
ATOM    539 HG13 ILE A  34      43.583  48.675  70.821  1.00  0.00           H
ATOM    540  CD1 ILE A  34      43.883  50.265  69.581  1.00  0.00           C
ATOM    541 HD11 ILE A  34      44.913  49.925  69.581  1.00  0.00           H
ATOM    542 HD12 ILE A  34      43.403  49.945  68.661  1.00  0.00           H
ATOM    543 HD13 ILE A  34      43.973  51.355  69.621  1.00  0.00           H
ATOM    544  C   ILE A  34      39.823  49.375  72.891  1.00  0.00           C
ATOM    545  O   ILE A  34      39.763  49.775  74.071  1.00  0.00           O
ATOM    546  N   LEU A  35      38.743  49.165  72.091  1.00  0.00           N
ATOM    547  H   LEU A  35      39.003  48.745  71.211  1.00  0.00           H
ATOM    548  CA  LEU A  35      37.373  49.465  72.511  1.00  0.00           C
ATOM    549  HA  LEU A  35      37.343  50.525  72.721  1.00  0.00           H
ATOM    550  CB  LEU A  35      36.323  49.095  71.351  1.00  0.00           C
ATOM    551  HB2 LEU A  35      36.283  48.015  71.181  1.00  0.00           H
ATOM    552  HB3 LEU A  35      35.363  49.485  71.671  1.00  0.00           H
ATOM    553  CG  LEU A  35      36.463  49.635  69.961  1.00  0.00           C
ATOM    554  HG  LEU A  35      37.463  49.425  69.571  1.00  0.00           H
ATOM    555  CD1 LEU A  35      35.613  48.885  68.911  1.00  0.00           C
ATOM    556 HD11 LEU A  35      35.983  47.855  68.941  1.00  0.00           H
ATOM    557 HD12 LEU A  35      34.533  48.895  69.061  1.00  0.00           H
ATOM    558 HD13 LEU A  35      35.903  49.335  67.961  1.00  0.00           H
ATOM    559  CD2 LEU A  35      36.413  51.175  69.841  1.00  0.00           C
ATOM    560 HD21 LEU A  35      36.833  51.525  68.891  1.00  0.00           H
ATOM    561 HD22 LEU A  35      35.383  51.525  69.921  1.00  0.00           H
ATOM    562 HD23 LEU A  35      36.903  51.695  70.671  1.00  0.00           H
ATOM    563  C   LEU A  35      36.983  48.845  73.851  1.00  0.00           C
ATOM    564  O   LEU A  35      36.233  49.365  74.691  1.00  0.00           O
ATOM    565  N   LEU A  36      37.313  47.575  74.061  1.00  0.00           N
ATOM    566  H   LEU A  36      37.773  47.135  73.281  1.00  0.00           H
ATOM    567  CA  LEU A  36      37.153  46.715  75.221  1.00  0.00           C
ATOM    568  HA  LEU A  36      36.113  46.725  75.551  1.00  0.00           H
ATOM    569  CB  LEU A  36      37.533  45.255  74.771  1.00  0.00           C
ATOM    570  HB2 LEU A  36      36.703  44.925  74.151  1.00  0.00           H
ATOM    571  HB3 LEU A  36      38.423  45.365  74.151  1.00  0.00           H
ATOM    572  CG  LEU A  36      37.763  44.065  75.821  1.00  0.00           C
ATOM    573  HG  LEU A  36      38.353  44.475  76.641  1.00  0.00           H
ATOM    574  CD1 LEU A  36      36.493  43.635  76.471  1.00  0.00           C
ATOM    575 HD11 LEU A  36      36.043  44.465  77.011  1.00  0.00           H
ATOM    576 HD12 LEU A  36      35.733  43.315  75.751  1.00  0.00           H
ATOM    577 HD13 LEU A  36      36.723  42.865  77.201  1.00  0.00           H
ATOM    578  CD2 LEU A  36      38.473  42.865  75.211  1.00  0.00           C
ATOM    579 HD21 LEU A  36      38.683  42.125  75.991  1.00  0.00           H
ATOM    580 HD22 LEU A  36      37.713  42.445  74.561  1.00  0.00           H
ATOM    581 HD23 LEU A  36      39.363  43.265  74.721  1.00  0.00           H
ATOM    582  C   LEU A  36      37.923  47.215  76.451  1.00  0.00           C
ATOM    583  O   LEU A  36      37.383  47.375  77.511  1.00  0.00           O
ATOM    584  N   LEU A  37      39.233  47.515  76.251  1.00  0.00           N
ATOM    585  H   LEU A  37      39.563  47.375  75.301  1.00  0.00           H
ATOM    586  CA  LEU A  37      40.133  48.205  77.241  1.00  0.00           C
ATOM    587  HA  LEU A  37      40.043  47.645  78.171  1.00  0.00           H
ATOM    588  CB  LEU A  37      41.723  48.155  76.961  1.00  0.00           C
ATOM    589  HB2 LEU A  37      42.003  48.495  75.971  1.00  0.00           H
ATOM    590  HB3 LEU A  37      42.233  48.825  77.651  1.00  0.00           H
ATOM    591  CG  LEU A  37      42.323  46.685  77.081  1.00  0.00           C
ATOM    592  HG  LEU A  37      41.603  46.015  76.611  1.00  0.00           H
ATOM    593  CD1 LEU A  37      43.673  46.575  76.461  1.00  0.00           C
ATOM    594 HD11 LEU A  37      44.303  47.405  76.771  1.00  0.00           H
ATOM    595 HD12 LEU A  37      44.023  45.585  76.741  1.00  0.00           H
ATOM    596 HD13 LEU A  37      43.653  46.595  75.371  1.00  0.00           H
ATOM    597  CD2 LEU A  37      42.423  46.315  78.631  1.00  0.00           C
ATOM    598 HD21 LEU A  37      42.733  45.285  78.751  1.00  0.00           H
ATOM    599 HD22 LEU A  37      43.163  47.025  79.011  1.00  0.00           H
ATOM    600 HD23 LEU A  37      41.473  46.475  79.151  1.00  0.00           H
ATOM    601  C   LEU A  37      39.563  49.565  77.751  1.00  0.00           C
ATOM    602  O   LEU A  37      39.523  49.825  78.941  1.00  0.00           O
ATOM    603  N   GLY A  38      38.943  50.265  76.801  1.00  0.00           N
ATOM    604  H   GLY A  38      39.223  50.055  75.861  1.00  0.00           H
ATOM    605  CA  GLY A  38      38.343  51.595  76.941  1.00  0.00           C
ATOM    606  HA2 GLY A  38      39.013  52.125  77.611  1.00  0.00           H
ATOM    607  HA3 GLY A  38      38.123  51.995  75.951  1.00  0.00           H
ATOM    608  C   GLY A  38      36.923  51.715  77.561  1.00  0.00           C
ATOM    609  O   GLY A  38      36.493  52.835  77.761  1.00  0.00           O
ATOM    610  N   THR A  39      36.213  50.585  77.761  1.00  0.00           N
ATOM    611  H   THR A  39      36.663  49.715  77.521  1.00  0.00           H
ATOM    612  CA  THR A  39      34.773  50.545  78.141  1.00  0.00           C
ATOM    613  HA  THR A  39      34.583  51.495  78.641  1.00  0.00           H
ATOM    614  CB  THR A  39      33.833  50.595  76.971  1.00  0.00           C
ATOM    615  HB  THR A  39      32.813  50.485  77.331  1.00  0.00           H
ATOM    616  CG2 THR A  39      33.843  51.735  75.901  1.00  0.00           C
ATOM    617 HG21 THR A  39      34.823  51.825  75.431  1.00  0.00           H
ATOM    618 HG22 THR A  39      33.033  51.625  75.181  1.00  0.00           H
ATOM    619 HG23 THR A  39      33.723  52.665  76.451  1.00  0.00           H
ATOM    620  OG1 THR A  39      34.043  49.425  76.241  1.00  0.00           O
ATOM    621  HG1 THR A  39      34.813  49.485  75.671  1.00  0.00           H
ATOM    622  C   THR A  39      34.473  49.475  79.091  1.00  0.00           C
ATOM    623  O   THR A  39      34.183  49.835  80.251  1.00  0.00           O
ATOM    624  N   ALA A  40      34.513  48.155  78.771  1.00  0.00           N
ATOM    625  H   ALA A  40      34.663  48.085  77.781  1.00  0.00           H
ATOM    626  CA  ALA A  40      34.143  47.015  79.591  1.00  0.00           C
ATOM    627  HA  ALA A  40      33.193  47.315  80.041  1.00  0.00           H
ATOM    628  CB  ALA A  40      33.833  45.685  78.911  1.00  0.00           C
ATOM    629  HB1 ALA A  40      34.723  45.165  78.551  1.00  0.00           H
ATOM    630  HB2 ALA A  40      33.173  45.115  79.551  1.00  0.00           H
ATOM    631  HB3 ALA A  40      33.263  45.885  78.001  1.00  0.00           H
ATOM    632  C   ALA A  40      35.103  46.885  80.781  1.00  0.00           C
ATOM    633  O   ALA A  40      34.613  46.865  81.931  1.00  0.00           O
ATOM    634  N   VAL A  41      36.383  46.865  80.621  1.00  0.00           N
ATOM    635  H   VAL A  41      36.703  46.785  79.671  1.00  0.00           H
ATOM    636  CA  VAL A  41      37.473  46.855  81.641  1.00  0.00           C
ATOM    637  HA  VAL A  41      37.293  46.115  82.421  1.00  0.00           H
ATOM    638  CB  VAL A  41      38.893  46.505  81.081  1.00  0.00           C
ATOM    639  HB  VAL A  41      39.263  47.345  80.491  1.00  0.00           H
ATOM    640  CG1 VAL A  41      39.903  46.275  82.271  1.00  0.00           C
ATOM    641 HG11 VAL A  41      39.593  45.385  82.811  1.00  0.00           H
ATOM    642 HG12 VAL A  41      40.913  46.015  81.951  1.00  0.00           H
ATOM    643 HG13 VAL A  41      39.963  47.115  82.971  1.00  0.00           H
ATOM    644  CG2 VAL A  41      38.883  45.295  80.171  1.00  0.00           C
ATOM    645 HG21 VAL A  41      38.483  44.465  80.751  1.00  0.00           H
ATOM    646 HG22 VAL A  41      38.143  45.335  79.371  1.00  0.00           H
ATOM    647 HG23 VAL A  41      39.823  44.975  79.701  1.00  0.00           H
ATOM    648  C   VAL A  41      37.533  48.215  82.381  1.00  0.00           C
ATOM    649  O   VAL A  41      37.543  48.175  83.581  1.00  0.00           O
ATOM    650  N   GLU A  42      37.553  49.405  81.731  1.00  0.00           N
ATOM    651  H   GLU A  42      37.593  49.385  80.721  1.00  0.00           H
ATOM    652  CA  GLU A  42      37.433  50.715  82.321  1.00  0.00           C
ATOM    653  HA  GLU A  42      38.403  50.975  82.751  1.00  0.00           H
ATOM    654  CB  GLU A  42      37.073  51.765  81.261  1.00  0.00           C
ATOM    655  HB2 GLU A  42      37.593  51.615  80.321  1.00  0.00           H
ATOM    656  HB3 GLU A  42      35.993  51.765  81.071  1.00  0.00           H
ATOM    657  CG  GLU A  42      37.443  53.225  81.741  1.00  0.00           C
ATOM    658  HG2 GLU A  42      37.353  53.895  80.881  1.00  0.00           H
ATOM    659  HG3 GLU A  42      36.783  53.575  82.531  1.00  0.00           H
ATOM    660  CD  GLU A  42      38.853  53.375  82.311  1.00  0.00           C
ATOM    661  OE1 GLU A  42      39.053  53.945  83.471  1.00  0.00           O
ATOM    662  OE2 GLU A  42      39.803  53.105  81.511  1.00  0.00           O
ATOM    663  C   GLU A  42      36.373  50.855  83.491  1.00  0.00           C
ATOM    664  O   GLU A  42      36.773  51.185  84.631  1.00  0.00           O
ATOM    665  N   SER A  43      35.123  50.445  83.151  1.00  0.00           N
ATOM    666  H   SER A  43      34.953  50.145  82.201  1.00  0.00           H
ATOM    667  CA  SER A  43      34.053  50.365  84.131  1.00  0.00           C
ATOM    668  HA  SER A  43      34.033  51.325  84.661  1.00  0.00           H
ATOM    669  CB  SER A  43      32.673  50.215  83.501  1.00  0.00           C
ATOM    670  HB2 SER A  43      32.603  49.185  83.161  1.00  0.00           H
ATOM    671  HB3 SER A  43      32.033  50.315  84.381  1.00  0.00           H
ATOM    672  OG  SER A  43      32.283  51.095  82.451  1.00  0.00           O
ATOM    673  HG  SER A  43      32.623  50.725  81.631  1.00  0.00           H
ATOM    674  C   SER A  43      34.253  49.395  85.301  1.00  0.00           C
ATOM    675  O   SER A  43      33.753  49.615  86.381  1.00  0.00           O
ATOM    676  N   ALA A  44      34.783  48.175  85.031  1.00  0.00           N
ATOM    677  H   ALA A  44      35.133  47.945  84.111  1.00  0.00           H
ATOM    678  CA  ALA A  44      35.123  47.205  86.141  1.00  0.00           C
ATOM    679  HA  ALA A  44      34.233  46.865  86.671  1.00  0.00           H
ATOM    680  CB  ALA A  44      35.613  45.945  85.491  1.00  0.00           C
ATOM    681  HB1 ALA A  44      34.823  45.625  84.801  1.00  0.00           H
ATOM    682  HB2 ALA A  44      36.573  46.145  85.011  1.00  0.00           H
ATOM    683  HB3 ALA A  44      35.663  45.075  86.141  1.00  0.00           H
ATOM    684  C   ALA A  44      36.123  47.695  87.201  1.00  0.00           C
ATOM    685  O   ALA A  44      35.913  47.365  88.341  1.00  0.00           O
ATOM    686  N   TRP A  45      37.073  48.525  86.831  1.00  0.00           N
ATOM    687  H   TRP A  45      37.023  48.865  85.881  1.00  0.00           H
ATOM    688  CA  TRP A  45      38.043  49.215  87.701  1.00  0.00           C
ATOM    689  HA  TRP A  45      38.133  48.595  88.591  1.00  0.00           H
ATOM    690  CB  TRP A  45      39.433  49.415  86.981  1.00  0.00           C
ATOM    691  HB2 TRP A  45      39.333  49.525  85.901  1.00  0.00           H
ATOM    692  HB3 TRP A  45      39.943  50.265  87.431  1.00  0.00           H
ATOM    693  CG  TRP A  45      40.323  48.255  87.331  1.00  0.00           C
ATOM    694  CD1 TRP A  45      41.373  48.305  88.151  1.00  0.00           C
ATOM    695  HD1 TRP A  45      41.773  49.175  88.661  1.00  0.00           H
ATOM    696  NE1 TRP A  45      42.053  47.135  88.021  1.00  0.00           N
ATOM    697  HE1 TRP A  45      42.953  47.005  88.471  1.00  0.00           H
ATOM    698  CE2 TRP A  45      41.343  46.175  87.271  1.00  0.00           C
ATOM    699  CZ2 TRP A  45      41.593  44.835  87.011  1.00  0.00           C
ATOM    700  HZ2 TRP A  45      42.383  44.295  87.521  1.00  0.00           H
ATOM    701  CH2 TRP A  45      40.713  44.145  86.121  1.00  0.00           C
ATOM    702  HH2 TRP A  45      40.833  43.085  85.951  1.00  0.00           H
ATOM    703  CZ3 TRP A  45      39.573  44.805  85.621  1.00  0.00           C
ATOM    704  HZ3 TRP A  45      38.873  44.335  84.951  1.00  0.00           H
ATOM    705  CE3 TRP A  45      39.323  46.145  86.011  1.00  0.00           C
ATOM    706  HE3 TRP A  45      38.383  46.585  85.721  1.00  0.00           H
ATOM    707  CD2 TRP A  45      40.153  46.865  86.861  1.00  0.00           C
ATOM    708  C   TRP A  45      37.493  50.505  88.371  1.00  0.00           C
ATOM    709  O   TRP A  45      38.183  51.075  89.221  1.00  0.00           O
ATOM    710  N   GLY A  46      36.283  51.025  88.011  1.00  0.00           N
ATOM    711  H   GLY A  46      35.683  50.535  87.361  1.00  0.00           H
ATOM    712  CA  GLY A  46      35.783  52.345  88.461  1.00  0.00           C
ATOM    713  HA2 GLY A  46      36.433  53.145  88.101  1.00  0.00           H
ATOM    714  HA3 GLY A  46      34.743  52.465  88.151  1.00  0.00           H
ATOM    715  C   GLY A  46      35.863  52.545  89.951  1.00  0.00           C
ATOM    716  O   GLY A  46      36.173  53.705  90.391  1.00  0.00           O
ATOM    717  N   ASP A  47      35.383  51.535  90.721  1.00  0.00           N
ATOM    718  H   ASP A  47      34.853  50.855  90.211  1.00  0.00           H
ATOM    719  CA  ASP A  47      35.433  51.355  92.161  1.00  0.00           C
ATOM    720  HA  ASP A  47      35.633  52.325  92.611  1.00  0.00           H
ATOM    721  CB  ASP A  47      34.043  50.925  92.601  1.00  0.00           C
ATOM    722  HB2 ASP A  47      34.173  51.015  93.681  1.00  0.00           H
ATOM    723  HB3 ASP A  47      33.313  51.635  92.221  1.00  0.00           H
ATOM    724  CG  ASP A  47      33.613  49.525  92.191  1.00  0.00           C
ATOM    725  OD1 ASP A  47      32.533  49.105  92.621  1.00  0.00           O
ATOM    726  OD2 ASP A  47      34.313  48.815  91.421  1.00  0.00           O
ATOM    727  C   ASP A  47      36.643  50.555  92.801  1.00  0.00           C
ATOM    728  O   ASP A  47      36.693  50.275  94.051  1.00  0.00           O
ATOM    729  N   GLU A  48      37.643  50.145  91.981  1.00  0.00           N
ATOM    730  H   GLU A  48      37.653  50.565  91.061  1.00  0.00           H
ATOM    731  CA  GLU A  48      38.793  49.345  92.471  1.00  0.00           C
ATOM    732  HA  GLU A  48      38.403  48.435  92.941  1.00  0.00           H
ATOM    733  CB  GLU A  48      39.733  48.945  91.351  1.00  0.00           C
ATOM    734  HB2 GLU A  48      39.113  48.395  90.651  1.00  0.00           H
ATOM    735  HB3 GLU A  48      40.113  49.875  90.931  1.00  0.00           H
ATOM    736  CG  GLU A  48      40.903  48.005  91.701  1.00  0.00           C
ATOM    737  HG2 GLU A  48      40.523  47.545  92.611  1.00  0.00           H
ATOM    738  HG3 GLU A  48      40.963  47.215  90.961  1.00  0.00           H
ATOM    739  CD  GLU A  48      42.223  48.735  91.861  1.00  0.00           C
ATOM    740  OE1 GLU A  48      42.603  49.685  91.201  1.00  0.00           O
ATOM    741  OE2 GLU A  48      43.073  48.175  92.581  1.00  0.00           O
ATOM    742  C   GLU A  48      39.583  50.085  93.531  1.00  0.00           C
ATOM    743  O   GLU A  48      39.783  49.645  94.611  1.00  0.00           O
ATOM    744  N   GLN A  49      40.103  51.295  93.251  1.00  0.00           N
ATOM    745  H   GLN A  49      40.013  51.635  92.301  1.00  0.00           H
ATOM    746  CA  GLN A  49      40.973  52.095  94.071  1.00  0.00           C
ATOM    747  HA  GLN A  49      41.793  51.455  94.401  1.00  0.00           H
ATOM    748  CB  GLN A  49      41.463  53.285  93.271  1.00  0.00           C
ATOM    749  HB2 GLN A  49      42.243  53.685  93.921  1.00  0.00           H
ATOM    750  HB3 GLN A  49      42.003  52.865  92.421  1.00  0.00           H
ATOM    751  CG  GLN A  49      40.603  54.455  92.791  1.00  0.00           C
ATOM    752  HG2 GLN A  49      40.383  55.065  93.661  1.00  0.00           H
ATOM    753  HG3 GLN A  49      41.163  55.105  92.121  1.00  0.00           H
ATOM    754  CD  GLN A  49      39.243  53.995  92.251  1.00  0.00           C
ATOM    755  OE1 GLN A  49      38.223  54.055  92.931  1.00  0.00           O
ATOM    756  NE2 GLN A  49      39.313  53.355  91.091  1.00  0.00           N
ATOM    757 HE21 GLN A  49      40.133  53.025  90.611  1.00  0.00           H
ATOM    758 HE22 GLN A  49      38.383  53.055  90.821  1.00  0.00           H
ATOM    759  C   GLN A  49      40.313  52.685  95.381  1.00  0.00           C
ATOM    760  O   GLN A  49      40.933  52.655  96.431  1.00  0.00           O
ATOM    761  N   SER A  50      39.033  53.055  95.351  1.00  0.00           N
ATOM    762  H   SER A  50      38.543  53.125  94.471  1.00  0.00           H
ATOM    763  CA  SER A  50      38.253  53.385  96.581  1.00  0.00           C
ATOM    764  HA  SER A  50      38.793  54.115  97.191  1.00  0.00           H
ATOM    765  CB  SER A  50      36.963  54.045  96.281  1.00  0.00           C
ATOM    766  HB2 SER A  50      36.493  54.175  97.251  1.00  0.00           H
ATOM    767  HB3 SER A  50      37.183  54.995  95.801  1.00  0.00           H
ATOM    768  OG  SER A  50      36.173  53.265  95.391  1.00  0.00           O
ATOM    769  HG  SER A  50      35.863  53.765  94.631  1.00  0.00           H
ATOM    770  C   SER A  50      38.073  52.085  97.401  1.00  0.00           C
ATOM    771  O   SER A  50      38.293  52.205  98.581  1.00  0.00           O
ATOM    772  N   ALA A  51      37.603  50.905  96.861  1.00  0.00           N
ATOM    773  H   ALA A  51      37.543  50.795  95.861  1.00  0.00           H
ATOM    774  CA  ALA A  51      37.433  49.745  97.751  1.00  0.00           C
ATOM    775  HA  ALA A  51      36.713  50.015  98.521  1.00  0.00           H
ATOM    776  CB  ALA A  51      36.903  48.525  96.911  1.00  0.00           C
ATOM    777  HB1 ALA A  51      35.923  48.675  96.471  1.00  0.00           H
ATOM    778  HB2 ALA A  51      37.523  48.395  96.031  1.00  0.00           H
ATOM    779  HB3 ALA A  51      36.823  47.675  97.591  1.00  0.00           H
ATOM    780  C   ALA A  51      38.813  49.365  98.441  1.00  0.00           C
ATOM    781  O   ALA A  51      38.813  48.895  99.621  1.00  0.00           O
ATOM    782  N   PHE A  52      40.003  49.665  97.821  1.00  0.00           N
ATOM    783  H   PHE A  52      39.863  49.875  96.841  1.00  0.00           H
ATOM    784  CA  PHE A  52      41.263  49.445  98.511  1.00  0.00           C
ATOM    785  HA  PHE A  52      41.303  48.385  98.751  1.00  0.00           H
ATOM    786  CB  PHE A  52      42.383  49.725  97.481  1.00  0.00           C
ATOM    787  HB2 PHE A  52      42.363  48.945  96.721  1.00  0.00           H
ATOM    788  HB3 PHE A  52      42.193  50.705  97.061  1.00  0.00           H
ATOM    789  CG  PHE A  52      43.743  49.645  98.061  1.00  0.00           C
ATOM    790  CD1 PHE A  52      44.323  50.885  98.461  1.00  0.00           C
ATOM    791  HD1 PHE A  52      43.803  51.825  98.381  1.00  0.00           H
ATOM    792  CE1 PHE A  52      45.663  50.985  98.881  1.00  0.00           C
ATOM    793  HE1 PHE A  52      46.023  51.965  99.171  1.00  0.00           H
ATOM    794  CZ  PHE A  52      46.493  49.855  98.781  1.00  0.00           C
ATOM    795  HZ  PHE A  52      47.543  49.815  99.061  1.00  0.00           H
ATOM    796  CE2 PHE A  52      45.943  48.565  98.521  1.00  0.00           C
ATOM    797  HE2 PHE A  52      46.553  47.675  98.541  1.00  0.00           H
ATOM    798  CD2 PHE A  52      44.573  48.485  98.071  1.00  0.00           C
ATOM    799  HD2 PHE A  52      44.213  47.525  97.721  1.00  0.00           H
ATOM    800  C   PHE A  52      41.473  50.205  99.741  1.00  0.00           C
ATOM    801  O   PHE A  52      42.013  49.605 100.691  1.00  0.00           O
ATOM    802  N   ARG A  53      41.163  51.525  99.801  1.00  0.00           N
ATOM    803  H   ARG A  53      40.713  51.895  98.971  1.00  0.00           H
ATOM    804  CA  ARG A  53      41.483  52.335 100.931  1.00  0.00           C
ATOM    805  HA  ARG A  53      42.543  52.205 101.151  1.00  0.00           H
ATOM    806  CB  ARG A  53      41.163  53.775 100.601  1.00  0.00           C
ATOM    807  HB2 ARG A  53      40.083  53.845 100.531  1.00  0.00           H
ATOM    808  HB3 ARG A  53      41.473  54.315 101.501  1.00  0.00           H
ATOM    809  CG  ARG A  53      41.903  54.375  99.411  1.00  0.00           C
ATOM    810  HG2 ARG A  53      42.963  54.275  99.621  1.00  0.00           H
ATOM    811  HG3 ARG A  53      41.643  53.785  98.531  1.00  0.00           H
ATOM    812  CD  ARG A  53      41.613  55.825  99.171  1.00  0.00           C
ATOM    813  HD2 ARG A  53      41.843  56.335 100.101  1.00  0.00           H
ATOM    814  HD3 ARG A  53      42.413  56.225  98.541  1.00  0.00           H
ATOM    815  NE  ARG A  53      40.213  56.055  98.631  1.00  0.00           N
ATOM    816  HE  ARG A  53      39.513  56.215  99.351  1.00  0.00           H
ATOM    817  CZ  ARG A  53      39.943  56.505  97.431  1.00  0.00           C
ATOM    818  NH1 ARG A  53      40.843  56.475  96.441  1.00  0.00           N
ATOM    819 HH11 ARG A  53      41.743  56.035  96.541  1.00  0.00           H
ATOM    820 HH12 ARG A  53      40.793  56.935  95.541  1.00  0.00           H
ATOM    821  NH2 ARG A  53      38.793  56.915  97.021  1.00  0.00           N
ATOM    822 HH21 ARG A  53      38.003  56.575  97.541  1.00  0.00           H
ATOM    823 HH22 ARG A  53      38.643  57.435  96.171  1.00  0.00           H
ATOM    824  C   ARG A  53      40.663  51.895 102.141  1.00  0.00           C
ATOM    825  O   ARG A  53      39.483  51.515 102.081  1.00  0.00           O
ATOM    826  N   CYS A  54      41.313  51.775 103.321  1.00  0.00           N
ATOM    827  H   CYS A  54      42.323  51.815 103.361  1.00  0.00           H
ATOM    828  CA  CYS A  54      40.653  51.415 104.601  1.00  0.00           C
ATOM    829  HA  CYS A  54      40.293  50.395 104.491  1.00  0.00           H
ATOM    830  CB  CYS A  54      41.733  51.405 105.621  1.00  0.00           C
ATOM    831  HB2 CYS A  54      42.293  52.345 105.591  1.00  0.00           H
ATOM    832  HB3 CYS A  54      41.303  51.225 106.611  1.00  0.00           H
ATOM    833  SG  CYS A  54      42.823  49.975 105.321  1.00  0.00           S
ATOM    834  HG  CYS A  54      41.913  49.035 105.561  1.00  0.00           H
ATOM    835  C   CYS A  54      39.543  52.325 105.081  1.00  0.00           C
ATOM    836  O   CYS A  54      39.743  53.575 105.131  1.00  0.00           O
ATOM    837  N   ASN A  55      38.523  51.735 105.621  1.00  0.00           N
ATOM    838  H   ASN A  55      38.563  50.735 105.641  1.00  0.00           H
ATOM    839  CA  ASN A  55      37.413  52.485 106.311  1.00  0.00           C
ATOM    840  HA  ASN A  55      37.853  53.275 106.911  1.00  0.00           H
ATOM    841  CB  ASN A  55      36.673  51.545 107.321  1.00  0.00           C
ATOM    842  HB2 ASN A  55      35.843  52.035 107.851  1.00  0.00           H
ATOM    843  HB3 ASN A  55      36.233  50.775 106.701  1.00  0.00           H
ATOM    844  CG  ASN A  55      37.603  51.155 108.401  1.00  0.00           C
ATOM    845  OD1 ASN A  55      38.363  50.265 108.241  1.00  0.00           O
ATOM    846  ND2 ASN A  55      37.693  51.815 109.461  1.00  0.00           N
ATOM    847 HD21 ASN A  55      38.443  51.515 110.051  1.00  0.00           H
ATOM    848 HD22 ASN A  55      37.073  52.585 109.661  1.00  0.00           H
ATOM    849  C   ASN A  55      36.513  53.245 105.291  1.00  0.00           C
ATOM    850  O   ASN A  55      35.863  54.275 105.621  1.00  0.00           O
ATOM    851  N   THR A  56      36.573  52.895 104.011  1.00  0.00           N
ATOM    852  H   THR A  56      37.123  52.075 103.791  1.00  0.00           H
ATOM    853  CA  THR A  56      36.133  53.645 102.851  1.00  0.00           C
ATOM    854  HA  THR A  56      35.053  53.675 102.971  1.00  0.00           H
ATOM    855  CB  THR A  56      36.403  52.905 101.461  1.00  0.00           C
ATOM    856  HB  THR A  56      36.573  51.835 101.591  1.00  0.00           H
ATOM    857  CG2 THR A  56      35.353  53.175 100.401  1.00  0.00           C
ATOM    858 HG21 THR A  56      35.353  54.225 100.101  1.00  0.00           H
ATOM    859 HG22 THR A  56      35.603  52.625  99.501  1.00  0.00           H
ATOM    860 HG23 THR A  56      34.363  53.015 100.851  1.00  0.00           H
ATOM    861  OG1 THR A  56      37.643  53.375 100.971  1.00  0.00           O
ATOM    862  HG1 THR A  56      38.053  52.745 100.371  1.00  0.00           H
ATOM    863  C   THR A  56      36.483  55.105 102.911  1.00  0.00           C
ATOM    864  O   THR A  56      35.683  55.915 102.361  1.00  0.00           O
ATOM    865  N   GLN A  57      37.613  55.475 103.561  1.00  0.00           N
ATOM    866  H   GLN A  57      38.193  54.685 103.801  1.00  0.00           H
ATOM    867  CA  GLN A  57      38.193  56.785 103.611  1.00  0.00           C
ATOM    868  HA  GLN A  57      37.413  57.535 103.721  1.00  0.00           H
ATOM    869  CB  GLN A  57      39.123  56.855 104.881  1.00  0.00           C
ATOM    870  HB2 GLN A  57      38.463  56.705 105.741  1.00  0.00           H
ATOM    871  HB3 GLN A  57      39.923  56.125 104.891  1.00  0.00           H
ATOM    872  CG  GLN A  57      39.763  58.245 105.131  1.00  0.00           C
ATOM    873  HG2 GLN A  57      40.273  58.235 106.091  1.00  0.00           H
ATOM    874  HG3 GLN A  57      40.553  58.385 104.391  1.00  0.00           H
ATOM    875  CD  GLN A  57      38.783  59.455 105.181  1.00  0.00           C
ATOM    876  OE1 GLN A  57      37.693  59.285 105.691  1.00  0.00           O
ATOM    877  NE2 GLN A  57      39.163  60.565 104.631  1.00  0.00           N
ATOM    878 HE21 GLN A  57      40.123  60.735 104.351  1.00  0.00           H
ATOM    879 HE22 GLN A  57      38.603  61.405 104.701  1.00  0.00           H
ATOM    880  C   GLN A  57      39.083  57.225 102.391  1.00  0.00           C
ATOM    881  O   GLN A  57      40.103  56.565 102.131  1.00  0.00           O
ATOM    882  N   GLN A  58      38.723  58.265 101.681  1.00  0.00           N
ATOM    883  H   GLN A  58      37.863  58.765 101.861  1.00  0.00           H
ATOM    884  CA  GLN A  58      39.443  59.025 100.561  1.00  0.00           C
ATOM    885  HA  GLN A  58      39.323  58.405  99.671  1.00  0.00           H
ATOM    886  CB  GLN A  58      38.763  60.405 100.341  1.00  0.00           C
ATOM    887  HB2 GLN A  58      38.653  60.855 101.331  1.00  0.00           H
ATOM    888  HB3 GLN A  58      39.373  61.185  99.881  1.00  0.00           H
ATOM    889  CG  GLN A  58      37.463  60.295  99.531  1.00  0.00           C
ATOM    890  HG2 GLN A  58      37.163  61.335  99.401  1.00  0.00           H
ATOM    891  HG3 GLN A  58      37.663  59.875  98.541  1.00  0.00           H
ATOM    892  CD  GLN A  58      36.243  59.605 100.181  1.00  0.00           C
ATOM    893  OE1 GLN A  58      36.203  59.385 101.391  1.00  0.00           O
ATOM    894  NE2 GLN A  58      35.243  59.185  99.471  1.00  0.00           N
ATOM    895 HE21 GLN A  58      35.183  59.445  98.491  1.00  0.00           H
ATOM    896 HE22 GLN A  58      34.453  58.815  99.971  1.00  0.00           H
ATOM    897  C   GLN A  58      41.013  59.205 100.891  1.00  0.00           C
ATOM    898  O   GLN A  58      41.543  59.255 102.021  1.00  0.00           O
ATOM    899  N   PRO A  59      41.853  59.315  99.721  1.00  0.00           N
ATOM    900  CD  PRO A  59      41.413  59.645  98.361  1.00  0.00           C
ATOM    901  HD2 PRO A  59      41.213  60.715  98.421  1.00  0.00           H
ATOM    902  HD3 PRO A  59      40.563  59.095  97.961  1.00  0.00           H
ATOM    903  CG  PRO A  59      42.643  59.245  97.521  1.00  0.00           C
ATOM    904  HG2 PRO A  59      42.813  60.175  96.971  1.00  0.00           H
ATOM    905  HG3 PRO A  59      42.533  58.405  96.841  1.00  0.00           H
ATOM    906  CB  PRO A  59      43.833  59.025  98.411  1.00  0.00           C
ATOM    907  HB2 PRO A  59      44.673  59.655  98.131  1.00  0.00           H
ATOM    908  HB3 PRO A  59      44.073  57.955  98.461  1.00  0.00           H
ATOM    909  CA  PRO A  59      43.343  59.205  99.841  1.00  0.00           C
ATOM    910  HA  PRO A  59      43.513  58.325 100.461  1.00  0.00           H
ATOM    911  C   PRO A  59      43.873  60.505 100.481  1.00  0.00           C
ATOM    912  O   PRO A  59      43.783  61.625  99.871  1.00  0.00           O
ATOM    913  N   GLY A  60      44.553  60.395 101.611  1.00  0.00           N
ATOM    914  H   GLY A  60      44.673  59.455 101.951  1.00  0.00           H
ATOM    915  CA  GLY A  60      45.433  61.365 102.271  1.00  0.00           C
ATOM    916  HA2 GLY A  60      45.743  62.095 101.531  1.00  0.00           H
ATOM    917  HA3 GLY A  60      44.813  61.835 103.031  1.00  0.00           H
ATOM    918  C   GLY A  60      46.613  60.755 103.031  1.00  0.00           C
ATOM    919  O   GLY A  60      47.213  59.795 102.541  1.00  0.00           O
ATOM    920  N   CYS A  61      47.153  61.495 104.071  1.00  0.00           N
ATOM    921  H   CYS A  61      46.643  62.265 104.481  1.00  0.00           H
ATOM    922  CA  CYS A  61      48.483  61.325 104.651  1.00  0.00           C
ATOM    923  HA  CYS A  61      49.223  61.405 103.861  1.00  0.00           H
ATOM    924  CB  CYS A  61      48.813  62.505 105.591  1.00  0.00           C
ATOM    925  HB2 CYS A  61      48.193  62.505 106.481  1.00  0.00           H
ATOM    926  HB3 CYS A  61      49.853  62.465 105.921  1.00  0.00           H
ATOM    927  SG  CYS A  61      48.593  64.075 104.881  1.00  0.00           S
ATOM    928  HG  CYS A  61      49.903  64.245 104.661  1.00  0.00           H
ATOM    929  C   CYS A  61      48.583  59.935 105.351  1.00  0.00           C
ATOM    930  O   CYS A  61      49.683  59.355 105.361  1.00  0.00           O
ATOM    931  N   GLU A  62      47.523  59.355 105.931  1.00  0.00           N
ATOM    932  H   GLU A  62      46.683  59.925 105.931  1.00  0.00           H
ATOM    933  CA  GLU A  62      47.353  57.965 106.381  1.00  0.00           C
ATOM    934  HA  GLU A  62      48.083  57.755 107.161  1.00  0.00           H
ATOM    935  CB  GLU A  62      45.963  57.795 107.081  1.00  0.00           C
ATOM    936  HB2 GLU A  62      45.993  56.935 107.741  1.00  0.00           H
ATOM    937  HB3 GLU A  62      45.793  58.615 107.781  1.00  0.00           H
ATOM    938  CG  GLU A  62      44.703  57.765 106.201  1.00  0.00           C
ATOM    939  HG2 GLU A  62      44.693  56.825 105.651  1.00  0.00           H
ATOM    940  HG3 GLU A  62      43.903  57.635 106.931  1.00  0.00           H
ATOM    941  CD  GLU A  62      44.453  58.975 105.291  1.00  0.00           C
ATOM    942  OE1 GLU A  62      44.193  60.135 105.771  1.00  0.00           O
ATOM    943  OE2 GLU A  62      44.453  58.805 104.051  1.00  0.00           O
ATOM    944  C   GLU A  62      47.513  56.925 105.361  1.00  0.00           C
ATOM    945  O   GLU A  62      48.173  55.915 105.651  1.00  0.00           O
ATOM    946  N   ASN A  63      46.933  57.145 104.151  1.00  0.00           N
ATOM    947  H   ASN A  63      46.423  58.005 103.981  1.00  0.00           H
ATOM    948  CA  ASN A  63      46.843  56.085 103.131  1.00  0.00           C
ATOM    949  HA  ASN A  63      46.793  55.135 103.661  1.00  0.00           H
ATOM    950  CB  ASN A  63      45.513  56.105 102.331  1.00  0.00           C
ATOM    951  HB2 ASN A  63      44.703  55.655 102.901  1.00  0.00           H
ATOM    952  HB3 ASN A  63      45.033  57.055 102.101  1.00  0.00           H
ATOM    953  CG  ASN A  63      45.563  55.265 101.021  1.00  0.00           C
ATOM    954  OD1 ASN A  63      45.653  54.035 101.111  1.00  0.00           O
ATOM    955  ND2 ASN A  63      45.523  55.885  99.851  1.00  0.00           N
ATOM    956 HD21 ASN A  63      45.493  55.305  99.021  1.00  0.00           H
ATOM    957 HD22 ASN A  63      45.753  56.865  99.861  1.00  0.00           H
ATOM    958  C   ASN A  63      48.033  56.115 102.201  1.00  0.00           C
ATOM    959  O   ASN A  63      48.533  55.065 101.871  1.00  0.00           O
ATOM    960  N   VAL A  64      48.553  57.325 101.871  1.00  0.00           N
ATOM    961  H   VAL A  64      48.233  58.155 102.351  1.00  0.00           H
ATOM    962  CA  VAL A  64      49.473  57.635 100.711  1.00  0.00           C
ATOM    963  HA  VAL A  64      48.903  57.475  99.791  1.00  0.00           H
ATOM    964  CB  VAL A  64      49.923  59.155 100.731  1.00  0.00           C
ATOM    965  HB  VAL A  64      48.993  59.695 100.881  1.00  0.00           H
ATOM    966  CG1 VAL A  64      50.663  59.555  99.471  1.00  0.00           C
ATOM    967 HG11 VAL A  64      50.863  60.625  99.551  1.00  0.00           H
ATOM    968 HG12 VAL A  64      51.573  58.955  99.371  1.00  0.00           H
ATOM    969 HG13 VAL A  64      50.013  59.305  98.631  1.00  0.00           H
ATOM    970  CG2 VAL A  64      50.743  59.645 101.951  1.00  0.00           C
ATOM    971 HG21 VAL A  64      51.683  59.105 102.011  1.00  0.00           H
ATOM    972 HG22 VAL A  64      50.843  60.725 102.011  1.00  0.00           H
ATOM    973 HG23 VAL A  64      50.183  59.205 102.781  1.00  0.00           H
ATOM    974  C   VAL A  64      50.633  56.625 100.481  1.00  0.00           C
ATOM    975  O   VAL A  64      50.743  55.915  99.471  1.00  0.00           O
ATOM    976  N   CYS A  65      51.463  56.405 101.551  1.00  0.00           N
ATOM    977  H   CYS A  65      51.303  56.885 102.421  1.00  0.00           H
ATOM    978  CA  CYS A  65      52.613  55.475 101.511  1.00  0.00           C
ATOM    979  HA  CYS A  65      53.253  55.695 100.651  1.00  0.00           H
ATOM    980  CB  CYS A  65      53.533  55.535 102.761  1.00  0.00           C
ATOM    981  HB2 CYS A  65      52.993  55.225 103.651  1.00  0.00           H
ATOM    982  HB3 CYS A  65      54.323  54.785 102.771  1.00  0.00           H
ATOM    983  SG  CYS A  65      54.233  57.175 102.901  1.00  0.00           S
ATOM    984  HG  CYS A  65      55.233  56.885 102.071  1.00  0.00           H
ATOM    985  C   CYS A  65      52.123  53.995 101.241  1.00  0.00           C
ATOM    986  O   CYS A  65      52.703  53.355 100.391  1.00  0.00           O
ATOM    987  N   TYR A  66      51.143  53.405 101.921  1.00  0.00           N
ATOM    988  H   TYR A  66      50.873  53.875 102.771  1.00  0.00           H
ATOM    989  CA  TYR A  66      50.533  52.025 101.631  1.00  0.00           C
ATOM    990  HA  TYR A  66      51.373  51.345 101.741  1.00  0.00           H
ATOM    991  CB  TYR A  66      49.443  51.825 102.731  1.00  0.00           C
ATOM    992  HB2 TYR A  66      49.963  51.645 103.681  1.00  0.00           H
ATOM    993  HB3 TYR A  66      48.933  52.785 102.781  1.00  0.00           H
ATOM    994  CG  TYR A  66      48.493  50.605 102.481  1.00  0.00           C
ATOM    995  CD1 TYR A  66      47.123  50.835 102.511  1.00  0.00           C
ATOM    996  HD1 TYR A  66      46.843  51.865 102.691  1.00  0.00           H
ATOM    997  CE1 TYR A  66      46.123  49.805 102.511  1.00  0.00           C
ATOM    998  HE1 TYR A  66      45.093  50.045 102.721  1.00  0.00           H
ATOM    999  CZ  TYR A  66      46.583  48.455 102.361  1.00  0.00           C
ATOM   1000  OH  TYR A  66      45.683  47.465 102.431  1.00  0.00           O
ATOM   1001  HH  TYR A  66      45.963  46.765 103.021  1.00  0.00           H
ATOM   1002  CE2 TYR A  66      47.983  48.205 102.261  1.00  0.00           C
ATOM   1003  HE2 TYR A  66      48.263  47.165 102.271  1.00  0.00           H
ATOM   1004  CD2 TYR A  66      48.913  49.255 102.331  1.00  0.00           C
ATOM   1005  HD2 TYR A  66      49.953  49.025 102.181  1.00  0.00           H
ATOM   1006  C   TYR A  66      50.113  51.865 100.171  1.00  0.00           C
ATOM   1007  O   TYR A  66      50.533  50.865  99.531  1.00  0.00           O
ATOM   1008  N   ASP A  67      49.323  52.815  99.661  1.00  0.00           N
ATOM   1009  H   ASP A  67      49.083  53.555 100.311  1.00  0.00           H
ATOM   1010  CA  ASP A  67      48.793  52.845  98.261  1.00  0.00           C
ATOM   1011  HA  ASP A  67      48.343  51.875  98.001  1.00  0.00           H
ATOM   1012  CB  ASP A  67      47.763  53.975  98.191  1.00  0.00           C
ATOM   1013  HB2 ASP A  67      47.093  53.865  99.041  1.00  0.00           H
ATOM   1014  HB3 ASP A  67      48.203  54.955  98.401  1.00  0.00           H
ATOM   1015  CG  ASP A  67      46.983  53.975  96.901  1.00  0.00           C
ATOM   1016  OD1 ASP A  67      46.423  55.065  96.651  1.00  0.00           O
ATOM   1017  OD2 ASP A  67      46.833  53.065  96.041  1.00  0.00           O
ATOM   1018  C   ASP A  67      49.823  53.055  97.181  1.00  0.00           C
ATOM   1019  O   ASP A  67      49.873  52.355  96.231  1.00  0.00           O
ATOM   1020  N   LYS A  68      50.763  53.965  97.391  1.00  0.00           N
ATOM   1021  H   LYS A  68      50.773  54.385  98.311  1.00  0.00           H
ATOM   1022  CA  LYS A  68      51.953  54.315  96.561  1.00  0.00           C
ATOM   1023  HA  LYS A  68      51.633  54.415  95.521  1.00  0.00           H
ATOM   1024  CB  LYS A  68      52.523  55.715  96.891  1.00  0.00           C
ATOM   1025  HB2 LYS A  68      52.823  55.705  97.941  1.00  0.00           H
ATOM   1026  HB3 LYS A  68      53.453  55.835  96.331  1.00  0.00           H
ATOM   1027  CG  LYS A  68      51.553  56.915  96.681  1.00  0.00           C
ATOM   1028  HG2 LYS A  68      50.573  56.695  97.101  1.00  0.00           H
ATOM   1029  HG3 LYS A  68      51.973  57.735  97.251  1.00  0.00           H
ATOM   1030  CD  LYS A  68      51.453  57.295  95.191  1.00  0.00           C
ATOM   1031  HD2 LYS A  68      52.463  57.565  94.891  1.00  0.00           H
ATOM   1032  HD3 LYS A  68      50.993  56.495  94.611  1.00  0.00           H
ATOM   1033  CE  LYS A  68      50.523  58.515  95.011  1.00  0.00           C
ATOM   1034  HE2 LYS A  68      50.813  59.135  95.861  1.00  0.00           H
ATOM   1035  HE3 LYS A  68      50.773  59.055  94.111  1.00  0.00           H
ATOM   1036  NZ  LYS A  68      49.123  58.065  95.051  1.00  0.00           N
ATOM   1037  HZ1 LYS A  68      48.703  57.895  95.961  1.00  0.00           H
ATOM   1038  HZ2 LYS A  68      48.503  58.795  94.741  1.00  0.00           H
ATOM   1039  HZ3 LYS A  68      48.893  57.235  94.521  1.00  0.00           H
ATOM   1040  C   LYS A  68      53.043  53.205  96.551  1.00  0.00           C
ATOM   1041  O   LYS A  68      53.853  53.245  95.651  1.00  0.00           O
ATOM   1042  N   SER A  69      53.003  52.215  97.451  1.00  0.00           N
ATOM   1043  H   SER A  69      52.343  52.295  98.201  1.00  0.00           H
ATOM   1044  CA  SER A  69      53.943  51.105  97.551  1.00  0.00           C
ATOM   1045  HA  SER A  69      54.933  51.425  97.211  1.00  0.00           H
ATOM   1046  CB  SER A  69      54.043  50.705  99.011  1.00  0.00           C
ATOM   1047  HB2 SER A  69      53.013  50.555  99.361  1.00  0.00           H
ATOM   1048  HB3 SER A  69      54.573  49.755  99.141  1.00  0.00           H
ATOM   1049  OG  SER A  69      54.683  51.725  99.701  1.00  0.00           O
ATOM   1050  HG  SER A  69      53.943  52.305  99.921  1.00  0.00           H
ATOM   1051  C   SER A  69      53.553  49.805  96.701  1.00  0.00           C
ATOM   1052  O   SER A  69      54.313  48.865  96.601  1.00  0.00           O
ATOM   1053  N   PHE A  70      52.443  49.815  95.871  1.00  0.00           N
ATOM   1054  H   PHE A  70      51.723  50.515  95.981  1.00  0.00           H
ATOM   1055  CA  PHE A  70      52.093  48.725  94.921  1.00  0.00           C
ATOM   1056  HA  PHE A  70      52.663  47.845  95.201  1.00  0.00           H
ATOM   1057  CB  PHE A  70      50.573  48.345  95.031  1.00  0.00           C
ATOM   1058  HB2 PHE A  70      49.993  49.265  95.051  1.00  0.00           H
ATOM   1059  HB3 PHE A  70      50.203  47.785  94.171  1.00  0.00           H
ATOM   1060  CG  PHE A  70      50.133  47.565  96.351  1.00  0.00           C
ATOM   1061  CD1 PHE A  70      50.163  46.095  96.301  1.00  0.00           C
ATOM   1062  HD1 PHE A  70      50.303  45.495  95.411  1.00  0.00           H
ATOM   1063  CE1 PHE A  70      49.753  45.395  97.401  1.00  0.00           C
ATOM   1064  HE1 PHE A  70      49.813  44.325  97.341  1.00  0.00           H
ATOM   1065  CZ  PHE A  70      49.523  46.055  98.621  1.00  0.00           C
ATOM   1066  HZ  PHE A  70      49.523  45.455  99.521  1.00  0.00           H
ATOM   1067  CE2 PHE A  70      49.553  47.415  98.671  1.00  0.00           C
ATOM   1068  HE2 PHE A  70      49.433  47.935  99.611  1.00  0.00           H
ATOM   1069  CD2 PHE A  70      49.803  48.195  97.501  1.00  0.00           C
ATOM   1070  HD2 PHE A  70      49.843  49.265  97.661  1.00  0.00           H
ATOM   1071  C   PHE A  70      52.413  49.045  93.431  1.00  0.00           C
ATOM   1072  O   PHE A  70      52.423  50.205  92.951  1.00  0.00           O
ATOM   1073  N   PRO A  71      52.513  47.915  92.641  1.00  0.00           N
ATOM   1074  CD  PRO A  71      52.423  46.495  92.991  1.00  0.00           C
ATOM   1075  HD2 PRO A  71      51.843  46.275  93.891  1.00  0.00           H
ATOM   1076  HD3 PRO A  71      53.403  46.065  93.211  1.00  0.00           H
ATOM   1077  CG  PRO A  71      51.853  45.845  91.731  1.00  0.00           C
ATOM   1078  HG2 PRO A  71      50.763  45.855  91.751  1.00  0.00           H
ATOM   1079  HG3 PRO A  71      52.173  44.825  91.531  1.00  0.00           H
ATOM   1080  CB  PRO A  71      52.383  46.635  90.621  1.00  0.00           C
ATOM   1081  HB2 PRO A  71      51.813  46.575  89.691  1.00  0.00           H
ATOM   1082  HB3 PRO A  71      53.383  46.245  90.441  1.00  0.00           H
ATOM   1083  CA  PRO A  71      52.573  48.055  91.201  1.00  0.00           C
ATOM   1084  HA  PRO A  71      53.553  48.415  90.901  1.00  0.00           H
ATOM   1085  C   PRO A  71      51.473  48.885  90.571  1.00  0.00           C
ATOM   1086  O   PRO A  71      50.383  48.875  91.161  1.00  0.00           O
ATOM   1087  N   ILE A  72      51.683  49.405  89.351  1.00  0.00           N
ATOM   1088  H   ILE A  72      52.633  49.445  89.031  1.00  0.00           H
ATOM   1089  CA  ILE A  72      50.613  50.085  88.551  1.00  0.00           C
ATOM   1090  HA  ILE A  72      50.083  50.825  89.161  1.00  0.00           H
ATOM   1091  CB  ILE A  72      51.093  50.745  87.151  1.00  0.00           C
ATOM   1092  HB  ILE A  72      50.223  51.055  86.571  1.00  0.00           H
ATOM   1093  CG2 ILE A  72      52.023  51.955  87.461  1.00  0.00           C
ATOM   1094 HG21 ILE A  72      52.403  52.435  86.561  1.00  0.00           H
ATOM   1095 HG22 ILE A  72      51.433  52.655  88.041  1.00  0.00           H
ATOM   1096 HG23 ILE A  72      52.853  51.695  88.121  1.00  0.00           H
ATOM   1097  CG1 ILE A  72      51.743  49.745  86.161  1.00  0.00           C
ATOM   1098 HG12 ILE A  72      52.713  49.515  86.611  1.00  0.00           H
ATOM   1099 HG13 ILE A  72      51.043  48.915  86.221  1.00  0.00           H
ATOM   1100  CD1 ILE A  72      51.903  50.195  84.661  1.00  0.00           C
ATOM   1101 HD11 ILE A  72      52.133  49.275  84.121  1.00  0.00           H
ATOM   1102 HD12 ILE A  72      50.943  50.545  84.271  1.00  0.00           H
ATOM   1103 HD13 ILE A  72      52.753  50.865  84.561  1.00  0.00           H
ATOM   1104  C   ILE A  72      49.383  49.105  88.311  1.00  0.00           C
ATOM   1105  O   ILE A  72      49.573  47.905  88.151  1.00  0.00           O
ATOM   1106  N   SER A  73      48.183  49.635  88.191  1.00  0.00           N
ATOM   1107  H   SER A  73      48.153  50.635  88.321  1.00  0.00           H
ATOM   1108  CA  SER A  73      46.933  48.935  87.891  1.00  0.00           C
ATOM   1109  HA  SER A  73      47.043  48.225  88.711  1.00  0.00           H
ATOM   1110  CB  SER A  73      45.683  49.795  88.151  1.00  0.00           C
ATOM   1111  HB2 SER A  73      44.833  49.125  88.071  1.00  0.00           H
ATOM   1112  HB3 SER A  73      45.763  50.175  89.171  1.00  0.00           H
ATOM   1113  OG  SER A  73      45.563  50.915  87.311  1.00  0.00           O
ATOM   1114  HG  SER A  73      46.053  51.655  87.671  1.00  0.00           H
ATOM   1115  C   SER A  73      46.983  48.075  86.561  1.00  0.00           C
ATOM   1116  O   SER A  73      47.513  48.535  85.541  1.00  0.00           O
ATOM   1117  N   HIE A  74      46.363  46.895  86.521  1.00  0.00           N
ATOM   1118  H   HIE A  74      46.033  46.685  87.451  1.00  0.00           H
ATOM   1119  CA  HIE A  74      46.023  46.175  85.261  1.00  0.00           C
ATOM   1120  HA  HIE A  74      46.943  45.755  84.861  1.00  0.00           H
ATOM   1121  CB  HIE A  74      45.123  44.995  85.601  1.00  0.00           C
ATOM   1122  HB2 HIE A  74      44.183  45.375  85.991  1.00  0.00           H
ATOM   1123  HB3 HIE A  74      44.793  44.465  84.711  1.00  0.00           H
ATOM   1124  CG  HIE A  74      45.713  43.955  86.501  1.00  0.00           C
ATOM   1125  ND1 HIE A  74      45.883  44.065  87.931  1.00  0.00           N
ATOM   1126  CE1 HIE A  74      46.393  42.945  88.461  1.00  0.00           C
ATOM   1127  HE1 HIE A  74      46.803  42.955  89.461  1.00  0.00           H
ATOM   1128  NE2 HIE A  74      46.533  42.085  87.431  1.00  0.00           N
ATOM   1129  HE2 HIE A  74      46.933  41.165  87.561  1.00  0.00           H
ATOM   1130  CD2 HIE A  74      45.943  42.595  86.221  1.00  0.00           C
ATOM   1131  HD2 HIE A  74      45.643  42.055  85.341  1.00  0.00           H
ATOM   1132  C   HIE A  74      45.313  47.045  84.191  1.00  0.00           C
ATOM   1133  O   HIE A  74      45.803  47.035  83.081  1.00  0.00           O
ATOM   1134  N   VAL A  75      44.313  47.895  84.511  1.00  0.00           N
ATOM   1135  H   VAL A  75      44.183  48.115  85.491  1.00  0.00           H
ATOM   1136  CA  VAL A  75      43.633  48.795  83.621  1.00  0.00           C
ATOM   1137  HA  VAL A  75      43.323  48.075  82.871  1.00  0.00           H
ATOM   1138  CB  VAL A  75      42.363  49.435  84.281  1.00  0.00           C
ATOM   1139  HB  VAL A  75      41.873  48.585  84.751  1.00  0.00           H
ATOM   1140  CG1 VAL A  75      42.693  50.485  85.401  1.00  0.00           C
ATOM   1141 HG11 VAL A  75      43.373  50.175  86.191  1.00  0.00           H
ATOM   1142 HG12 VAL A  75      43.063  51.395  84.931  1.00  0.00           H
ATOM   1143 HG13 VAL A  75      41.793  50.695  85.971  1.00  0.00           H
ATOM   1144  CG2 VAL A  75      41.363  50.095  83.301  1.00  0.00           C
ATOM   1145 HG21 VAL A  75      40.423  50.345  83.781  1.00  0.00           H
ATOM   1146 HG22 VAL A  75      41.873  50.965  82.861  1.00  0.00           H
ATOM   1147 HG23 VAL A  75      41.043  49.435  82.491  1.00  0.00           H
ATOM   1148  C   VAL A  75      44.563  49.795  82.891  1.00  0.00           C
ATOM   1149  O   VAL A  75      44.433  49.945  81.661  1.00  0.00           O
ATOM   1150  N   ARG A  76      45.563  50.315  83.551  1.00  0.00           N
ATOM   1151  H   ARG A  76      45.733  49.915  84.461  1.00  0.00           H
ATOM   1152  CA  ARG A  76      46.523  51.275  83.021  1.00  0.00           C
ATOM   1153  HA  ARG A  76      46.073  51.975  82.311  1.00  0.00           H
ATOM   1154  CB  ARG A  76      46.923  52.255  84.161  1.00  0.00           C
ATOM   1155  HB2 ARG A  76      47.463  51.655  84.881  1.00  0.00           H
ATOM   1156  HB3 ARG A  76      47.603  52.965  83.681  1.00  0.00           H
ATOM   1157  CG  ARG A  76      45.823  53.045  84.861  1.00  0.00           C
ATOM   1158  HG2 ARG A  76      45.083  52.385  85.321  1.00  0.00           H
ATOM   1159  HG3 ARG A  76      46.193  53.625  85.711  1.00  0.00           H
ATOM   1160  CD  ARG A  76      45.113  54.085  83.921  1.00  0.00           C
ATOM   1161  HD2 ARG A  76      45.713  54.995  83.991  1.00  0.00           H
ATOM   1162  HD3 ARG A  76      45.103  53.735  82.891  1.00  0.00           H
ATOM   1163  NE  ARG A  76      43.783  54.505  84.431  1.00  0.00           N
ATOM   1164  HE  ARG A  76      43.803  54.765  85.401  1.00  0.00           H
ATOM   1165  CZ  ARG A  76      42.573  54.375  83.811  1.00  0.00           C
ATOM   1166  NH1 ARG A  76      42.353  53.885  82.581  1.00  0.00           N
ATOM   1167 HH11 ARG A  76      43.143  53.615  82.011  1.00  0.00           H
ATOM   1168 HH12 ARG A  76      41.453  53.925  82.121  1.00  0.00           H
ATOM   1169  NH2 ARG A  76      41.453  54.615  84.521  1.00  0.00           N
ATOM   1170 HH21 ARG A  76      41.543  54.785  85.521  1.00  0.00           H
ATOM   1171 HH22 ARG A  76      40.523  54.605  84.131  1.00  0.00           H
ATOM   1172  C   ARG A  76      47.763  50.525  82.331  1.00  0.00           C
ATOM   1173  O   ARG A  76      48.283  50.845  81.251  1.00  0.00           O
ATOM   1174  N   PHE A  77      48.223  49.445  82.941  1.00  0.00           N
ATOM   1175  H   PHE A  77      47.853  49.215  83.851  1.00  0.00           H
ATOM   1176  CA  PHE A  77      49.223  48.495  82.431  1.00  0.00           C
ATOM   1177  HA  PHE A  77      50.133  49.085  82.321  1.00  0.00           H
ATOM   1178  CB  PHE A  77      49.473  47.315  83.471  1.00  0.00           C
ATOM   1179  HB2 PHE A  77      49.743  47.745  84.431  1.00  0.00           H
ATOM   1180  HB3 PHE A  77      48.493  46.835  83.531  1.00  0.00           H
ATOM   1181  CG  PHE A  77      50.403  46.235  82.981  1.00  0.00           C
ATOM   1182  CD1 PHE A  77      51.803  46.425  82.901  1.00  0.00           C
ATOM   1183  HD1 PHE A  77      52.243  47.365  83.191  1.00  0.00           H
ATOM   1184  CE1 PHE A  77      52.603  45.375  82.461  1.00  0.00           C
ATOM   1185  HE1 PHE A  77      53.623  45.615  82.201  1.00  0.00           H
ATOM   1186  CZ  PHE A  77      52.113  44.095  82.141  1.00  0.00           C
ATOM   1187  HZ  PHE A  77      52.753  43.275  81.861  1.00  0.00           H
ATOM   1188  CE2 PHE A  77      50.733  43.905  82.171  1.00  0.00           C
ATOM   1189  HE2 PHE A  77      50.163  43.065  81.801  1.00  0.00           H
ATOM   1190  CD2 PHE A  77      49.843  44.985  82.661  1.00  0.00           C
ATOM   1191  HD2 PHE A  77      48.783  44.815  82.811  1.00  0.00           H
ATOM   1192  C   PHE A  77      48.893  47.925  81.001  1.00  0.00           C
ATOM   1193  O   PHE A  77      49.783  47.815  80.111  1.00  0.00           O
ATOM   1194  N   TRP A  78      47.673  47.425  80.861  1.00  0.00           N
ATOM   1195  H   TRP A  78      47.063  47.515  81.651  1.00  0.00           H
ATOM   1196  CA  TRP A  78      47.103  46.945  79.571  1.00  0.00           C
ATOM   1197  HA  TRP A  78      47.813  46.205  79.201  1.00  0.00           H
ATOM   1198  CB  TRP A  78      45.793  46.205  79.941  1.00  0.00           C
ATOM   1199  HB2 TRP A  78      45.083  46.835  80.471  1.00  0.00           H
ATOM   1200  HB3 TRP A  78      45.333  45.895  79.001  1.00  0.00           H
ATOM   1201  CG  TRP A  78      45.913  44.985  80.761  1.00  0.00           C
ATOM   1202  CD1 TRP A  78      46.923  44.045  80.691  1.00  0.00           C
ATOM   1203  HD1 TRP A  78      47.863  44.185  80.181  1.00  0.00           H
ATOM   1204  NE1 TRP A  78      46.583  42.955  81.401  1.00  0.00           N
ATOM   1205  HE1 TRP A  78      47.223  42.195  81.591  1.00  0.00           H
ATOM   1206  CE2 TRP A  78      45.243  43.025  81.811  1.00  0.00           C
ATOM   1207  CZ2 TRP A  78      44.443  42.135  82.531  1.00  0.00           C
ATOM   1208  HZ2 TRP A  78      44.783  41.125  82.731  1.00  0.00           H
ATOM   1209  CH2 TRP A  78      43.183  42.635  82.971  1.00  0.00           C
ATOM   1210  HH2 TRP A  78      42.603  42.035  83.661  1.00  0.00           H
ATOM   1211  CZ3 TRP A  78      42.833  43.995  82.781  1.00  0.00           C
ATOM   1212  HZ3 TRP A  78      41.873  44.295  83.161  1.00  0.00           H
ATOM   1213  CE3 TRP A  78      43.673  44.835  82.081  1.00  0.00           C
ATOM   1214  HE3 TRP A  78      43.313  45.835  81.861  1.00  0.00           H
ATOM   1215  CD2 TRP A  78      44.843  44.375  81.531  1.00  0.00           C
ATOM   1216  C   TRP A  78      46.923  47.975  78.501  1.00  0.00           C
ATOM   1217  O   TRP A  78      46.883  47.535  77.321  1.00  0.00           O
ATOM   1218  N   VAL A  79      46.633  49.295  78.701  1.00  0.00           N
ATOM   1219  H   VAL A  79      46.293  49.565  79.611  1.00  0.00           H
ATOM   1220  CA  VAL A  79      46.713  50.325  77.631  1.00  0.00           C
ATOM   1221  HA  VAL A  79      46.203  49.885  76.771  1.00  0.00           H
ATOM   1222  CB  VAL A  79      45.963  51.575  78.021  1.00  0.00           C
ATOM   1223  HB  VAL A  79      46.263  51.825  79.041  1.00  0.00           H
ATOM   1224  CG1 VAL A  79      46.183  52.825  77.121  1.00  0.00           C
ATOM   1225 HG11 VAL A  79      45.963  52.545  76.091  1.00  0.00           H
ATOM   1226 HG12 VAL A  79      45.383  53.515  77.401  1.00  0.00           H
ATOM   1227 HG13 VAL A  79      47.113  53.365  77.281  1.00  0.00           H
ATOM   1228  CG2 VAL A  79      44.413  51.235  78.071  1.00  0.00           C
ATOM   1229 HG21 VAL A  79      44.273  50.415  78.771  1.00  0.00           H
ATOM   1230 HG22 VAL A  79      43.713  52.045  78.291  1.00  0.00           H
ATOM   1231 HG23 VAL A  79      44.013  50.765  77.171  1.00  0.00           H
ATOM   1232  C   VAL A  79      48.193  50.555  77.211  1.00  0.00           C
ATOM   1233  O   VAL A  79      48.413  50.615  75.981  1.00  0.00           O
ATOM   1234  N   LEU A  80      49.183  50.595  78.131  1.00  0.00           N
ATOM   1235  H   LEU A  80      48.883  50.695  79.091  1.00  0.00           H
ATOM   1236  CA  LEU A  80      50.583  50.785  77.831  1.00  0.00           C
ATOM   1237  HA  LEU A  80      50.673  51.645  77.171  1.00  0.00           H
ATOM   1238  CB  LEU A  80      51.323  51.155  79.141  1.00  0.00           C
ATOM   1239  HB2 LEU A  80      50.793  52.045  79.481  1.00  0.00           H
ATOM   1240  HB3 LEU A  80      51.183  50.405  79.911  1.00  0.00           H
ATOM   1241  CG  LEU A  80      52.843  51.365  78.981  1.00  0.00           C
ATOM   1242  HG  LEU A  80      53.383  50.485  78.631  1.00  0.00           H
ATOM   1243  CD1 LEU A  80      53.223  52.525  78.051  1.00  0.00           C
ATOM   1244 HD11 LEU A  80      54.303  52.645  77.991  1.00  0.00           H
ATOM   1245 HD12 LEU A  80      52.793  52.305  77.071  1.00  0.00           H
ATOM   1246 HD13 LEU A  80      52.793  53.465  78.381  1.00  0.00           H
ATOM   1247  CD2 LEU A  80      53.413  51.705  80.421  1.00  0.00           C
ATOM   1248 HD21 LEU A  80      53.173  52.655  80.901  1.00  0.00           H
ATOM   1249 HD22 LEU A  80      53.233  50.875  81.101  1.00  0.00           H
ATOM   1250 HD23 LEU A  80      54.493  51.705  80.291  1.00  0.00           H
ATOM   1251  C   LEU A  80      51.243  49.635  77.111  1.00  0.00           C
ATOM   1252  O   LEU A  80      52.063  49.895  76.221  1.00  0.00           O
ATOM   1253  N   GLN A  81      50.763  48.405  77.311  1.00  0.00           N
ATOM   1254  H   GLN A  81      50.103  48.405  78.071  1.00  0.00           H
ATOM   1255  CA  GLN A  81      51.083  47.105  76.661  1.00  0.00           C
ATOM   1256  HA  GLN A  81      52.123  46.825  76.821  1.00  0.00           H
ATOM   1257  CB  GLN A  81      50.073  46.015  77.181  1.00  0.00           C
ATOM   1258  HB2 GLN A  81      50.203  45.915  78.261  1.00  0.00           H
ATOM   1259  HB3 GLN A  81      49.053  46.395  77.221  1.00  0.00           H
ATOM   1260  CG  GLN A  81      49.923  44.735  76.531  1.00  0.00           C
ATOM   1261  HG2 GLN A  81      49.663  44.875  75.481  1.00  0.00           H
ATOM   1262  HG3 GLN A  81      50.953  44.375  76.541  1.00  0.00           H
ATOM   1263  CD  GLN A  81      48.933  43.865  77.281  1.00  0.00           C
ATOM   1264  OE1 GLN A  81      47.813  44.275  77.661  1.00  0.00           O
ATOM   1265  NE2 GLN A  81      49.263  42.655  77.551  1.00  0.00           N
ATOM   1266 HE21 GLN A  81      50.093  42.275  77.111  1.00  0.00           H
ATOM   1267 HE22 GLN A  81      48.583  41.955  77.801  1.00  0.00           H
ATOM   1268  C   GLN A  81      50.833  47.285  75.121  1.00  0.00           C
ATOM   1269  O   GLN A  81      51.693  46.865  74.301  1.00  0.00           O
ATOM   1270  N   ILE A  82      49.683  47.845  74.661  1.00  0.00           N
ATOM   1271  H   ILE A  82      49.023  48.145  75.371  1.00  0.00           H
ATOM   1272  CA  ILE A  82      49.383  48.125  73.231  1.00  0.00           C
ATOM   1273  HA  ILE A  82      49.563  47.125  72.851  1.00  0.00           H
ATOM   1274  CB  ILE A  82      47.893  48.645  73.001  1.00  0.00           C
ATOM   1275  HB  ILE A  82      47.893  49.615  73.501  1.00  0.00           H
ATOM   1276  CG2 ILE A  82      47.483  48.785  71.531  1.00  0.00           C
ATOM   1277 HG21 ILE A  82      48.253  49.305  70.961  1.00  0.00           H
ATOM   1278 HG22 ILE A  82      47.293  47.815  71.081  1.00  0.00           H
ATOM   1279 HG23 ILE A  82      46.533  49.325  71.501  1.00  0.00           H
ATOM   1280  CG1 ILE A  82      46.863  47.855  73.901  1.00  0.00           C
ATOM   1281 HG12 ILE A  82      47.073  48.085  74.941  1.00  0.00           H
ATOM   1282 HG13 ILE A  82      45.873  48.295  73.761  1.00  0.00           H
ATOM   1283  CD1 ILE A  82      46.783  46.295  73.891  1.00  0.00           C
ATOM   1284 HD11 ILE A  82      46.723  46.085  72.821  1.00  0.00           H
ATOM   1285 HD12 ILE A  82      47.653  45.875  74.391  1.00  0.00           H
ATOM   1286 HD13 ILE A  82      45.873  46.005  74.421  1.00  0.00           H
ATOM   1287  C   ILE A  82      50.383  49.105  72.591  1.00  0.00           C
ATOM   1288  O   ILE A  82      50.953  48.975  71.491  1.00  0.00           O
ATOM   1289  N   ILE A  83      50.633  50.255  73.351  1.00  0.00           N
ATOM   1290  H   ILE A  83      50.213  50.235  74.271  1.00  0.00           H
ATOM   1291  CA  ILE A  83      51.483  51.415  72.961  1.00  0.00           C
ATOM   1292  HA  ILE A  83      51.103  51.745  71.991  1.00  0.00           H
ATOM   1293  CB  ILE A  83      51.273  52.555  73.991  1.00  0.00           C
ATOM   1294  HB  ILE A  83      51.273  52.075  74.961  1.00  0.00           H
ATOM   1295  CG2 ILE A  83      52.343  53.705  74.021  1.00  0.00           C
ATOM   1296 HG21 ILE A  83      52.173  54.415  74.831  1.00  0.00           H
ATOM   1297 HG22 ILE A  83      53.243  53.165  74.291  1.00  0.00           H
ATOM   1298 HG23 ILE A  83      52.413  54.265  73.081  1.00  0.00           H
ATOM   1299  CG1 ILE A  83      49.863  53.145  73.891  1.00  0.00           C
ATOM   1300 HG12 ILE A  83      49.663  53.615  72.931  1.00  0.00           H
ATOM   1301 HG13 ILE A  83      49.173  52.295  73.921  1.00  0.00           H
ATOM   1302  CD1 ILE A  83      49.373  54.155  74.951  1.00  0.00           C
ATOM   1303 HD11 ILE A  83      48.373  54.445  74.651  1.00  0.00           H
ATOM   1304 HD12 ILE A  83      49.553  53.765  75.961  1.00  0.00           H
ATOM   1305 HD13 ILE A  83      50.023  55.025  74.911  1.00  0.00           H
ATOM   1306  C   ILE A  83      52.883  51.085  72.631  1.00  0.00           C
ATOM   1307  O   ILE A  83      53.363  51.475  71.621  1.00  0.00           O
ATOM   1308  N   PHE A  84      53.623  50.225  73.471  1.00  0.00           N
ATOM   1309  H   PHE A  84      53.193  49.925  74.331  1.00  0.00           H
ATOM   1310  CA  PHE A  84      54.873  49.495  73.111  1.00  0.00           C
ATOM   1311  HA  PHE A  84      55.603  50.215  72.721  1.00  0.00           H
ATOM   1312  CB  PHE A  84      55.343  48.785  74.361  1.00  0.00           C
ATOM   1313  HB2 PHE A  84      54.563  48.135  74.751  1.00  0.00           H
ATOM   1314  HB3 PHE A  84      56.023  47.975  74.091  1.00  0.00           H
ATOM   1315  CG  PHE A  84      56.263  49.465  75.351  1.00  0.00           C
ATOM   1316  CD1 PHE A  84      55.773  49.905  76.581  1.00  0.00           C
ATOM   1317  HD1 PHE A  84      54.723  49.725  76.781  1.00  0.00           H
ATOM   1318  CE1 PHE A  84      56.623  50.405  77.541  1.00  0.00           C
ATOM   1319  HE1 PHE A  84      56.263  50.695  78.521  1.00  0.00           H
ATOM   1320  CZ  PHE A  84      57.973  50.645  77.181  1.00  0.00           C
ATOM   1321  HZ  PHE A  84      58.583  51.035  77.981  1.00  0.00           H
ATOM   1322  CE2 PHE A  84      58.463  50.305  75.911  1.00  0.00           C
ATOM   1323  HE2 PHE A  84      59.483  50.375  75.571  1.00  0.00           H
ATOM   1324  CD2 PHE A  84      57.583  49.785  74.971  1.00  0.00           C
ATOM   1325  HD2 PHE A  84      57.913  49.745  73.951  1.00  0.00           H
ATOM   1326  C   PHE A  84      54.743  48.505  71.971  1.00  0.00           C
ATOM   1327  O   PHE A  84      55.643  48.465  71.091  1.00  0.00           O
ATOM   1328  N   VAL A  85      53.743  47.615  71.931  1.00  0.00           N
ATOM   1329  H   VAL A  85      52.943  47.645  72.541  1.00  0.00           H
ATOM   1330  CA  VAL A  85      53.443  46.585  70.821  1.00  0.00           C
ATOM   1331  HA  VAL A  85      54.353  45.995  70.701  1.00  0.00           H
ATOM   1332  CB  VAL A  85      52.213  45.735  71.181  1.00  0.00           C
ATOM   1333  HB  VAL A  85      51.373  46.335  71.531  1.00  0.00           H
ATOM   1334  CG1 VAL A  85      51.483  44.955  70.041  1.00  0.00           C
ATOM   1335 HG11 VAL A  85      50.483  44.715  70.421  1.00  0.00           H
ATOM   1336 HG12 VAL A  85      51.353  45.575  69.161  1.00  0.00           H
ATOM   1337 HG13 VAL A  85      52.043  44.075  69.731  1.00  0.00           H
ATOM   1338  CG2 VAL A  85      52.503  44.635  72.321  1.00  0.00           C
ATOM   1339 HG21 VAL A  85      53.153  43.875  71.901  1.00  0.00           H
ATOM   1340 HG22 VAL A  85      52.923  45.165  73.171  1.00  0.00           H
ATOM   1341 HG23 VAL A  85      51.563  44.145  72.581  1.00  0.00           H
ATOM   1342  C   VAL A  85      53.423  47.275  69.431  1.00  0.00           C
ATOM   1343  O   VAL A  85      53.913  46.685  68.451  1.00  0.00           O
ATOM   1344  N   SER A  86      52.813  48.445  69.281  1.00  0.00           N
ATOM   1345  H   SER A  86      52.473  48.895  70.121  1.00  0.00           H
ATOM   1346  CA  SER A  86      52.603  49.085  68.001  1.00  0.00           C
ATOM   1347  HA  SER A  86      52.433  48.335  67.221  1.00  0.00           H
ATOM   1348  CB  SER A  86      51.393  49.955  68.201  1.00  0.00           C
ATOM   1349  HB2 SER A  86      51.543  50.505  69.131  1.00  0.00           H
ATOM   1350  HB3 SER A  86      51.343  50.745  67.441  1.00  0.00           H
ATOM   1351  OG  SER A  86      50.203  49.105  68.311  1.00  0.00           O
ATOM   1352  HG  SER A  86      50.123  48.695  69.181  1.00  0.00           H
ATOM   1353  C   SER A  86      53.793  49.945  67.411  1.00  0.00           C
ATOM   1354  O   SER A  86      53.703  50.205  66.191  1.00  0.00           O
ATOM   1355  N   VAL A  87      54.803  50.375  68.181  1.00  0.00           N
ATOM   1356  H   VAL A  87      54.633  50.265  69.171  1.00  0.00           H
ATOM   1357  CA  VAL A  87      55.993  51.075  67.781  1.00  0.00           C
ATOM   1358  HA  VAL A  87      55.703  52.055  67.401  1.00  0.00           H
ATOM   1359  CB  VAL A  87      56.953  51.335  68.941  1.00  0.00           C
ATOM   1360  HB  VAL A  87      57.143  50.495  69.621  1.00  0.00           H
ATOM   1361  CG1 VAL A  87      58.283  51.835  68.401  1.00  0.00           C
ATOM   1362 HG11 VAL A  87      58.983  52.145  69.171  1.00  0.00           H
ATOM   1363 HG12 VAL A  87      58.723  51.085  67.741  1.00  0.00           H
ATOM   1364 HG13 VAL A  87      58.063  52.725  67.801  1.00  0.00           H
ATOM   1365  CG2 VAL A  87      56.303  52.425  69.861  1.00  0.00           C
ATOM   1366 HG21 VAL A  87      55.443  51.905  70.291  1.00  0.00           H
ATOM   1367 HG22 VAL A  87      57.003  52.845  70.571  1.00  0.00           H
ATOM   1368 HG23 VAL A  87      55.923  53.275  69.291  1.00  0.00           H
ATOM   1369  C   VAL A  87      56.583  50.485  66.501  1.00  0.00           C
ATOM   1370  O   VAL A  87      56.873  51.255  65.561  1.00  0.00           O
ATOM   1371  N   PRO A  88      56.833  49.145  66.431  1.00  0.00           N
ATOM   1372  CD  PRO A  88      56.763  48.175  67.531  1.00  0.00           C
ATOM   1373  HD2 PRO A  88      55.733  47.905  67.781  1.00  0.00           H
ATOM   1374  HD3 PRO A  88      57.203  48.445  68.491  1.00  0.00           H
ATOM   1375  CG  PRO A  88      57.453  46.945  67.031  1.00  0.00           C
ATOM   1376  HG2 PRO A  88      57.063  46.045  67.511  1.00  0.00           H
ATOM   1377  HG3 PRO A  88      58.543  46.965  67.101  1.00  0.00           H
ATOM   1378  CB  PRO A  88      57.143  46.895  65.551  1.00  0.00           C
ATOM   1379  HB2 PRO A  88      56.113  46.545  65.441  1.00  0.00           H
ATOM   1380  HB3 PRO A  88      57.873  46.275  65.031  1.00  0.00           H
ATOM   1381  CA  PRO A  88      57.203  48.415  65.141  1.00  0.00           C
ATOM   1382  HA  PRO A  88      58.243  48.675  64.961  1.00  0.00           H
ATOM   1383  C   PRO A  88      56.443  48.725  63.891  1.00  0.00           C
ATOM   1384  O   PRO A  88      56.943  48.645  62.811  1.00  0.00           O
ATOM   1385  N   THR A  89      55.123  48.775  64.101  1.00  0.00           N
ATOM   1386  H   THR A  89      54.763  48.745  65.041  1.00  0.00           H
ATOM   1387  CA  THR A  89      54.153  49.035  63.041  1.00  0.00           C
ATOM   1388  HA  THR A  89      54.583  48.495  62.201  1.00  0.00           H
ATOM   1389  CB  THR A  89      52.713  48.485  63.261  1.00  0.00           C
ATOM   1390  HB  THR A  89      52.133  49.185  63.851  1.00  0.00           H
ATOM   1391  CG2 THR A  89      51.993  48.425  61.891  1.00  0.00           C
ATOM   1392 HG21 THR A  89      51.973  49.415  61.431  1.00  0.00           H
ATOM   1393 HG22 THR A  89      52.673  47.805  61.321  1.00  0.00           H
ATOM   1394 HG23 THR A  89      50.973  48.045  61.971  1.00  0.00           H
ATOM   1395  OG1 THR A  89      52.713  47.265  64.001  1.00  0.00           O
ATOM   1396  HG1 THR A  89      51.893  47.225  64.491  1.00  0.00           H
ATOM   1397  C   THR A  89      54.013  50.555  62.561  1.00  0.00           C
ATOM   1398  O   THR A  89      54.043  50.715  61.341  1.00  0.00           O
ATOM   1399  N   LEU A  90      54.043  51.515  63.461  1.00  0.00           N
ATOM   1400  H   LEU A  90      54.103  51.195  64.421  1.00  0.00           H
ATOM   1401  CA  LEU A  90      54.203  52.935  63.181  1.00  0.00           C
ATOM   1402  HA  LEU A  90      53.343  53.135  62.551  1.00  0.00           H
ATOM   1403  CB  LEU A  90      54.173  53.815  64.501  1.00  0.00           C
ATOM   1404  HB2 LEU A  90      54.963  53.455  65.151  1.00  0.00           H
ATOM   1405  HB3 LEU A  90      54.403  54.845  64.221  1.00  0.00           H
ATOM   1406  CG  LEU A  90      52.873  53.765  65.301  1.00  0.00           C
ATOM   1407  HG  LEU A  90      52.423  52.765  65.381  1.00  0.00           H
ATOM   1408  CD1 LEU A  90      53.173  54.305  66.781  1.00  0.00           C
ATOM   1409 HD11 LEU A  90      53.863  53.645  67.311  1.00  0.00           H
ATOM   1410 HD12 LEU A  90      53.563  55.325  66.731  1.00  0.00           H
ATOM   1411 HD13 LEU A  90      52.263  54.325  67.371  1.00  0.00           H
ATOM   1412  CD2 LEU A  90      51.763  54.695  64.811  1.00  0.00           C
ATOM   1413 HD21 LEU A  90      52.143  55.665  64.501  1.00  0.00           H
ATOM   1414 HD22 LEU A  90      51.223  54.235  63.981  1.00  0.00           H
ATOM   1415 HD23 LEU A  90      51.023  54.865  65.591  1.00  0.00           H
ATOM   1416  C   LEU A  90      55.483  53.185  62.441  1.00  0.00           C
ATOM   1417  O   LEU A  90      55.383  53.955  61.511  1.00  0.00           O
ATOM   1418  N   LEU A  91      56.643  52.525  62.791  1.00  0.00           N
ATOM   1419  H   LEU A  91      56.533  51.935  63.601  1.00  0.00           H
ATOM   1420  CA  LEU A  91      57.923  52.805  62.131  1.00  0.00           C
ATOM   1421  HA  LEU A  91      57.953  53.885  61.981  1.00  0.00           H
ATOM   1422  CB  LEU A  91      59.063  52.195  62.901  1.00  0.00           C
ATOM   1423  HB2 LEU A  91      58.813  51.145  63.061  1.00  0.00           H
ATOM   1424  HB3 LEU A  91      60.003  52.155  62.351  1.00  0.00           H
ATOM   1425  CG  LEU A  91      59.383  53.125  64.091  1.00  0.00           C
ATOM   1426  HG  LEU A  91      58.403  53.325  64.531  1.00  0.00           H
ATOM   1427  CD1 LEU A  91      60.103  52.375  65.211  1.00  0.00           C
ATOM   1428 HD11 LEU A  91      59.563  51.515  65.621  1.00  0.00           H
ATOM   1429 HD12 LEU A  91      61.073  51.985  64.901  1.00  0.00           H
ATOM   1430 HD13 LEU A  91      60.243  52.975  66.101  1.00  0.00           H
ATOM   1431  CD2 LEU A  91      60.253  54.365  63.751  1.00  0.00           C
ATOM   1432 HD21 LEU A  91      60.083  55.125  64.511  1.00  0.00           H
ATOM   1433 HD22 LEU A  91      61.343  54.265  63.821  1.00  0.00           H
ATOM   1434 HD23 LEU A  91      60.073  54.655  62.721  1.00  0.00           H
ATOM   1435  C   LEU A  91      57.943  52.275  60.661  1.00  0.00           C
ATOM   1436  O   LEU A  91      58.323  53.005  59.761  1.00  0.00           O
ATOM   1437  N   TYR A  92      57.363  51.065  60.391  1.00  0.00           N
ATOM   1438  H   TYR A  92      57.063  50.595  61.231  1.00  0.00           H
ATOM   1439  CA  TYR A  92      56.893  50.545  59.141  1.00  0.00           C
ATOM   1440  HA  TYR A  92      57.803  50.415  58.561  1.00  0.00           H
ATOM   1441  CB  TYR A  92      56.143  49.125  59.261  1.00  0.00           C
ATOM   1442  HB2 TYR A  92      56.933  48.425  59.511  1.00  0.00           H
ATOM   1443  HB3 TYR A  92      55.493  49.095  60.131  1.00  0.00           H
ATOM   1444  CG  TYR A  92      55.303  48.675  58.041  1.00  0.00           C
ATOM   1445  CD1 TYR A  92      53.873  48.875  58.061  1.00  0.00           C
ATOM   1446  HD1 TYR A  92      53.403  49.025  59.021  1.00  0.00           H
ATOM   1447  CE1 TYR A  92      53.173  48.735  56.841  1.00  0.00           C
ATOM   1448  HE1 TYR A  92      52.093  48.775  56.921  1.00  0.00           H
ATOM   1449  CZ  TYR A  92      53.733  48.495  55.631  1.00  0.00           C
ATOM   1450  OH  TYR A  92      52.953  48.425  54.491  1.00  0.00           O
ATOM   1451  HH  TYR A  92      52.023  48.615  54.621  1.00  0.00           H
ATOM   1452  CE2 TYR A  92      55.143  48.405  55.591  1.00  0.00           C
ATOM   1453  HE2 TYR A  92      55.673  48.295  54.661  1.00  0.00           H
ATOM   1454  CD2 TYR A  92      55.923  48.385  56.821  1.00  0.00           C
ATOM   1455  HD2 TYR A  92      57.003  48.425  56.821  1.00  0.00           H
ATOM   1456  C   TYR A  92      56.033  51.625  58.261  1.00  0.00           C
ATOM   1457  O   TYR A  92      56.373  51.765  57.101  1.00  0.00           O
ATOM   1458  N   LEU A  93      54.943  52.115  58.781  1.00  0.00           N
ATOM   1459  H   LEU A  93      54.763  51.845  59.731  1.00  0.00           H
ATOM   1460  CA  LEU A  93      54.113  53.145  58.181  1.00  0.00           C
ATOM   1461  HA  LEU A  93      53.843  52.745  57.211  1.00  0.00           H
ATOM   1462  CB  LEU A  93      52.783  53.215  59.081  1.00  0.00           C
ATOM   1463  HB2 LEU A  93      53.153  53.215  60.111  1.00  0.00           H
ATOM   1464  HB3 LEU A  93      52.153  54.075  58.841  1.00  0.00           H
ATOM   1465  CG  LEU A  93      51.873  52.045  58.901  1.00  0.00           C
ATOM   1466  HG  LEU A  93      52.393  51.085  58.951  1.00  0.00           H
ATOM   1467  CD1 LEU A  93      50.853  51.975  60.111  1.00  0.00           C
ATOM   1468 HD11 LEU A  93      51.413  51.825  61.031  1.00  0.00           H
ATOM   1469 HD12 LEU A  93      50.333  52.915  60.231  1.00  0.00           H
ATOM   1470 HD13 LEU A  93      50.053  51.255  59.951  1.00  0.00           H
ATOM   1471  CD2 LEU A  93      51.153  51.925  57.481  1.00  0.00           C
ATOM   1472 HD21 LEU A  93      51.923  51.655  56.761  1.00  0.00           H
ATOM   1473 HD22 LEU A  93      50.423  51.135  57.661  1.00  0.00           H
ATOM   1474 HD23 LEU A  93      50.653  52.825  57.141  1.00  0.00           H
ATOM   1475  C   LEU A  93      54.883  54.455  57.821  1.00  0.00           C
ATOM   1476  O   LEU A  93      54.663  54.995  56.681  1.00  0.00           O
ATOM   1477  N   ALA A  94      55.873  54.755  58.701  1.00  0.00           N
ATOM   1478  H   ALA A  94      55.913  54.255  59.571  1.00  0.00           H
ATOM   1479  CA  ALA A  94      56.833  55.855  58.361  1.00  0.00           C
ATOM   1480  HA  ALA A  94      56.243  56.695  58.001  1.00  0.00           H
ATOM   1481  CB  ALA A  94      57.523  56.285  59.661  1.00  0.00           C
ATOM   1482  HB1 ALA A  94      58.083  55.475  60.121  1.00  0.00           H
ATOM   1483  HB2 ALA A  94      58.243  57.075  59.421  1.00  0.00           H
ATOM   1484  HB3 ALA A  94      56.793  56.715  60.341  1.00  0.00           H
ATOM   1485  C   ALA A  94      57.773  55.465  57.191  1.00  0.00           C
ATOM   1486  O   ALA A  94      58.143  56.365  56.371  1.00  0.00           O
ATOM   1487  N   HIE A  95      58.193  54.195  57.241  1.00  0.00           N
ATOM   1488  H   HIE A  95      57.953  53.545  57.981  1.00  0.00           H
ATOM   1489  CA  HIE A  95      59.123  53.685  56.141  1.00  0.00           C
ATOM   1490  HA  HIE A  95      59.983  54.345  56.161  1.00  0.00           H
ATOM   1491  CB  HIE A  95      59.693  52.235  56.431  1.00  0.00           C
ATOM   1492  HB2 HIE A  95      60.123  52.245  57.431  1.00  0.00           H
ATOM   1493  HB3 HIE A  95      58.943  51.455  56.561  1.00  0.00           H
ATOM   1494  CG  HIE A  95      60.683  51.705  55.481  1.00  0.00           C
ATOM   1495  ND1 HIE A  95      60.863  50.365  55.221  1.00  0.00           N
ATOM   1496  CE1 HIE A  95      61.733  50.295  54.181  1.00  0.00           C
ATOM   1497  HE1 HIE A  95      61.993  49.405  53.631  1.00  0.00           H
ATOM   1498  NE2 HIE A  95      62.273  51.475  53.971  1.00  0.00           N
ATOM   1499  HE2 HIE A  95      63.013  51.695  53.321  1.00  0.00           H
ATOM   1500  CD2 HIE A  95      61.483  52.425  54.611  1.00  0.00           C
ATOM   1501  HD2 HIE A  95      61.703  53.475  54.721  1.00  0.00           H
ATOM   1502  C   HIE A  95      58.443  53.805  54.721  1.00  0.00           C
ATOM   1503  O   HIE A  95      59.073  54.315  53.861  1.00  0.00           O
ATOM   1504  N   VAL A  96      57.163  53.505  54.651  1.00  0.00           N
ATOM   1505  H   VAL A  96      56.683  53.155  55.471  1.00  0.00           H
ATOM   1506  CA  VAL A  96      56.313  53.705  53.431  1.00  0.00           C
ATOM   1507  HA  VAL A  96      56.573  53.015  52.631  1.00  0.00           H
ATOM   1508  CB  VAL A  96      54.763  53.305  53.741  1.00  0.00           C
ATOM   1509  HB  VAL A  96      54.463  53.755  54.691  1.00  0.00           H
ATOM   1510  CG1 VAL A  96      53.653  53.645  52.691  1.00  0.00           C
ATOM   1511 HG11 VAL A  96      52.673  53.485  53.141  1.00  0.00           H
ATOM   1512 HG12 VAL A  96      53.603  54.685  52.391  1.00  0.00           H
ATOM   1513 HG13 VAL A  96      53.793  53.045  51.791  1.00  0.00           H
ATOM   1514  CG2 VAL A  96      54.733  51.755  53.911  1.00  0.00           C
ATOM   1515 HG21 VAL A  96      55.063  51.355  52.951  1.00  0.00           H
ATOM   1516 HG22 VAL A  96      55.513  51.525  54.641  1.00  0.00           H
ATOM   1517 HG23 VAL A  96      53.773  51.375  54.261  1.00  0.00           H
ATOM   1518  C   VAL A  96      56.343  55.115  52.861  1.00  0.00           C
ATOM   1519  O   VAL A  96      56.313  55.235  51.631  1.00  0.00           O
ATOM   1520  N   PHE A  97      56.493  56.245  53.621  1.00  0.00           N
ATOM   1521  H   PHE A  97      56.603  56.055  54.611  1.00  0.00           H
ATOM   1522  CA  PHE A  97      56.703  57.585  53.061  1.00  0.00           C
ATOM   1523  HA  PHE A  97      55.933  57.705  52.301  1.00  0.00           H
ATOM   1524  CB  PHE A  97      56.293  58.675  53.971  1.00  0.00           C
ATOM   1525  HB2 PHE A  97      56.923  58.615  54.851  1.00  0.00           H
ATOM   1526  HB3 PHE A  97      56.503  59.685  53.611  1.00  0.00           H
ATOM   1527  CG  PHE A  97      54.823  58.615  54.521  1.00  0.00           C
ATOM   1528  CD1 PHE A  97      54.563  58.925  55.891  1.00  0.00           C
ATOM   1529  HD1 PHE A  97      55.373  59.195  56.551  1.00  0.00           H
ATOM   1530  CE1 PHE A  97      53.283  59.035  56.381  1.00  0.00           C
ATOM   1531  HE1 PHE A  97      53.093  59.345  57.401  1.00  0.00           H
ATOM   1532  CZ  PHE A  97      52.183  58.835  55.501  1.00  0.00           C
ATOM   1533  HZ  PHE A  97      51.173  58.915  55.881  1.00  0.00           H
ATOM   1534  CE2 PHE A  97      52.423  58.495  54.151  1.00  0.00           C
ATOM   1535  HE2 PHE A  97      51.553  58.325  53.541  1.00  0.00           H
ATOM   1536  CD2 PHE A  97      53.733  58.485  53.661  1.00  0.00           C
ATOM   1537  HD2 PHE A  97      53.813  58.305  52.601  1.00  0.00           H
ATOM   1538  C   PHE A  97      58.113  57.765  52.431  1.00  0.00           C
ATOM   1539  O   PHE A  97      58.203  58.315  51.321  1.00  0.00           O
ATOM   1540  N   TYR A  98      59.143  57.255  53.141  1.00  0.00           N
ATOM   1541  H   TYR A  98      58.963  56.915  54.071  1.00  0.00           H
ATOM   1542  CA  TYR A  98      60.473  57.545  52.621  1.00  0.00           C
ATOM   1543  HA  TYR A  98      60.423  58.595  52.301  1.00  0.00           H
ATOM   1544  CB  TYR A  98      61.533  57.435  53.771  1.00  0.00           C
ATOM   1545  HB2 TYR A  98      61.373  56.465  54.231  1.00  0.00           H
ATOM   1546  HB3 TYR A  98      62.493  57.375  53.271  1.00  0.00           H
ATOM   1547  CG  TYR A  98      61.583  58.595  54.831  1.00  0.00           C
ATOM   1548  CD1 TYR A  98      62.233  59.805  54.561  1.00  0.00           C
ATOM   1549  HD1 TYR A  98      62.713  59.965  53.611  1.00  0.00           H
ATOM   1550  CE1 TYR A  98      62.193  60.855  55.531  1.00  0.00           C
ATOM   1551  HE1 TYR A  98      62.633  61.815  55.291  1.00  0.00           H
ATOM   1552  CZ  TYR A  98      61.543  60.605  56.741  1.00  0.00           C
ATOM   1553  OH  TYR A  98      61.603  61.605  57.691  1.00  0.00           O
ATOM   1554  HH  TYR A  98      62.353  62.175  57.531  1.00  0.00           H
ATOM   1555  CE2 TYR A  98      61.073  59.325  57.131  1.00  0.00           C
ATOM   1556  HE2 TYR A  98      60.613  59.155  58.091  1.00  0.00           H
ATOM   1557  CD2 TYR A  98      61.053  58.355  56.121  1.00  0.00           C
ATOM   1558  HD2 TYR A  98      60.653  57.385  56.381  1.00  0.00           H
ATOM   1559  C   TYR A  98      60.833  56.775  51.261  1.00  0.00           C
ATOM   1560  O   TYR A  98      61.673  57.255  50.531  1.00  0.00           O
ATOM   1561  N   VAL A  99      60.253  55.575  51.051  1.00  0.00           N
ATOM   1562  H   VAL A  99      59.553  55.295  51.721  1.00  0.00           H
ATOM   1563  CA  VAL A  99      60.083  54.805  49.811  1.00  0.00           C
ATOM   1564  HA  VAL A  99      61.083  54.865  49.361  1.00  0.00           H
ATOM   1565  CB  VAL A  99      59.703  53.275  50.081  1.00  0.00           C
ATOM   1566  HB  VAL A  99      58.723  53.215  50.541  1.00  0.00           H
ATOM   1567  CG1 VAL A  99      59.633  52.395  48.851  1.00  0.00           C
ATOM   1568 HG11 VAL A  99      58.823  52.735  48.201  1.00  0.00           H
ATOM   1569 HG12 VAL A  99      60.613  52.325  48.381  1.00  0.00           H
ATOM   1570 HG13 VAL A  99      59.313  51.415  49.191  1.00  0.00           H
ATOM   1571  CG2 VAL A  99      60.683  52.685  51.091  1.00  0.00           C
ATOM   1572 HG21 VAL A  99      60.693  53.075  52.111  1.00  0.00           H
ATOM   1573 HG22 VAL A  99      60.433  51.655  51.341  1.00  0.00           H
ATOM   1574 HG23 VAL A  99      61.683  52.795  50.671  1.00  0.00           H
ATOM   1575  C   VAL A  99      59.153  55.435  48.741  1.00  0.00           C
ATOM   1576  O   VAL A  99      59.523  55.635  47.611  1.00  0.00           O
ATOM   1577  N   MET A 100      57.943  56.005  49.111  1.00  0.00           N
ATOM   1578  H   MET A 100      57.583  55.835  50.041  1.00  0.00           H
ATOM   1579  CA  MET A 100      57.033  56.755  48.241  1.00  0.00           C
ATOM   1580  HA  MET A 100      56.823  56.105  47.391  1.00  0.00           H
ATOM   1581  CB  MET A 100      55.753  57.045  49.061  1.00  0.00           C
ATOM   1582  HB2 MET A 100      55.303  56.105  49.361  1.00  0.00           H
ATOM   1583  HB3 MET A 100      56.053  57.505  50.001  1.00  0.00           H
ATOM   1584  CG  MET A 100      54.673  58.015  48.531  1.00  0.00           C
ATOM   1585  HG2 MET A 100      55.233  58.835  48.071  1.00  0.00           H
ATOM   1586  HG3 MET A 100      54.183  57.585  47.651  1.00  0.00           H
ATOM   1587  SD  MET A 100      53.363  58.635  49.581  1.00  0.00           S
ATOM   1588  CE  MET A 100      52.263  57.135  49.651  1.00  0.00           C
ATOM   1589  HE1 MET A 100      51.233  57.345  49.921  1.00  0.00           H
ATOM   1590  HE2 MET A 100      52.263  56.645  48.671  1.00  0.00           H
ATOM   1591  HE3 MET A 100      52.613  56.385  50.361  1.00  0.00           H
ATOM   1592  C   MET A 100      57.723  57.975  47.701  1.00  0.00           C
ATOM   1593  O   MET A 100      57.443  58.435  46.611  1.00  0.00           O
ATOM   1594  N   ARG A 101      58.633  58.645  48.481  1.00  0.00           N
ATOM   1595  H   ARG A 101      58.813  58.225  49.381  1.00  0.00           H
ATOM   1596  CA  ARG A 101      59.423  59.865  48.021  1.00  0.00           C
ATOM   1597  HA  ARG A 101      58.713  60.605  47.641  1.00  0.00           H
ATOM   1598  CB  ARG A 101      59.973  60.505  49.281  1.00  0.00           C
ATOM   1599  HB2 ARG A 101      59.193  60.505  50.041  1.00  0.00           H
ATOM   1600  HB3 ARG A 101      60.803  59.875  49.601  1.00  0.00           H
ATOM   1601  CG  ARG A 101      60.483  61.975  49.161  1.00  0.00           C
ATOM   1602  HG2 ARG A 101      60.773  62.305  50.161  1.00  0.00           H
ATOM   1603  HG3 ARG A 101      61.333  62.085  48.491  1.00  0.00           H
ATOM   1604  CD  ARG A 101      59.413  62.935  48.671  1.00  0.00           C
ATOM   1605  HD2 ARG A 101      59.143  62.675  47.641  1.00  0.00           H
ATOM   1606  HD3 ARG A 101      58.473  62.825  49.221  1.00  0.00           H
ATOM   1607  NE  ARG A 101      59.913  64.345  48.671  1.00  0.00           N
ATOM   1608  HE  ARG A 101      60.713  64.415  49.281  1.00  0.00           H
ATOM   1609  CZ  ARG A 101      59.353  65.435  48.131  1.00  0.00           C
ATOM   1610  NH1 ARG A 101      58.103  65.455  47.801  1.00  0.00           N
ATOM   1611 HH11 ARG A 101      57.553  64.655  48.091  1.00  0.00           H
ATOM   1612 HH12 ARG A 101      57.713  66.355  47.551  1.00  0.00           H
ATOM   1613  NH2 ARG A 101      59.943  66.585  48.051  1.00  0.00           N
ATOM   1614 HH21 ARG A 101      60.913  66.635  48.311  1.00  0.00           H
ATOM   1615 HH22 ARG A 101      59.533  67.375  47.581  1.00  0.00           H
ATOM   1616  C   ARG A 101      60.493  59.685  46.841  1.00  0.00           C
ATOM   1617  O   ARG A 101      60.803  60.735  46.231  1.00  0.00           O
ATOM   1618  N   LYS A 102      60.943  58.465  46.531  1.00  0.00           N
ATOM   1619  H   LYS A 102      60.493  57.685  46.981  1.00  0.00           H
ATOM   1620  CA  LYS A 102      62.003  58.175  45.491  1.00  0.00           C
ATOM   1621  HA  LYS A 102      62.853  58.785  45.811  1.00  0.00           H
ATOM   1622  CB  LYS A 102      62.383  56.655  45.451  1.00  0.00           C
ATOM   1623  HB2 LYS A 102      61.483  56.055  45.331  1.00  0.00           H
ATOM   1624  HB3 LYS A 102      62.913  56.375  44.531  1.00  0.00           H
ATOM   1625  CG  LYS A 102      63.063  56.125  46.721  1.00  0.00           C
ATOM   1626  HG2 LYS A 102      62.403  56.165  47.581  1.00  0.00           H
ATOM   1627  HG3 LYS A 102      63.243  55.045  46.651  1.00  0.00           H
ATOM   1628  CD  LYS A 102      64.343  56.765  47.221  1.00  0.00           C
ATOM   1629  HD2 LYS A 102      64.023  57.725  47.621  1.00  0.00           H
ATOM   1630  HD3 LYS A 102      64.753  56.275  48.101  1.00  0.00           H
ATOM   1631  CE  LYS A 102      65.443  57.035  46.181  1.00  0.00           C
ATOM   1632  HE2 LYS A 102      65.593  56.185  45.511  1.00  0.00           H
ATOM   1633  HE3 LYS A 102      65.133  57.875  45.561  1.00  0.00           H
ATOM   1634  NZ  LYS A 102      66.743  57.305  46.771  1.00  0.00           N
ATOM   1635  HZ1 LYS A 102      66.713  58.225  47.201  1.00  0.00           H
ATOM   1636  HZ2 LYS A 102      67.073  56.655  47.461  1.00  0.00           H
ATOM   1637  HZ3 LYS A 102      67.453  57.245  46.051  1.00  0.00           H
ATOM   1638  C   LYS A 102      61.643  58.645  44.071  1.00  0.00           C
ATOM   1639  O   LYS A 102      62.493  58.835  43.181  1.00  0.00           O
ATOM   1640  N   GLU A 103      60.333  58.645  43.711  1.00  0.00           N
ATOM   1641  H   GLU A 103      59.733  58.275  44.431  1.00  0.00           H
ATOM   1642  CA  GLU A 103      59.703  59.075  42.421  1.00  0.00           C
ATOM   1643  HA  GLU A 103      60.113  58.385  41.691  1.00  0.00           H
ATOM   1644  CB  GLU A 103      58.123  58.805  42.581  1.00  0.00           C
ATOM   1645  HB2 GLU A 103      57.963  57.735  42.691  1.00  0.00           H
ATOM   1646  HB3 GLU A 103      57.763  59.355  43.451  1.00  0.00           H
ATOM   1647  CG  GLU A 103      57.233  59.195  41.351  1.00  0.00           C
ATOM   1648  HG2 GLU A 103      56.173  58.965  41.491  1.00  0.00           H
ATOM   1649  HG3 GLU A 103      57.233  60.265  41.171  1.00  0.00           H
ATOM   1650  CD  GLU A 103      57.673  58.585  40.001  1.00  0.00           C
ATOM   1651  OE1 GLU A 103      58.753  57.975  39.861  1.00  0.00           O
ATOM   1652  OE2 GLU A 103      56.903  58.615  39.051  1.00  0.00           O
ATOM   1653  C   GLU A 103      59.983  60.515  41.991  1.00  0.00           C
ATOM   1654  O   GLU A 103      59.953  60.765  40.771  1.00  0.00           O
ATOM   1655  N   GLU A 104      60.173  61.455  42.971  1.00  0.00           N
ATOM   1656  H   GLU A 104      60.153  61.195  43.951  1.00  0.00           H
ATOM   1657  CA  GLU A 104      60.753  62.795  42.671  1.00  0.00           C
ATOM   1658  HA  GLU A 104      60.093  63.305  41.981  1.00  0.00           H
ATOM   1659  CB  GLU A 104      60.843  63.665  43.931  1.00  0.00           C
ATOM   1660  HB2 GLU A 104      61.173  62.995  44.731  1.00  0.00           H
ATOM   1661  HB3 GLU A 104      61.563  64.485  43.871  1.00  0.00           H
ATOM   1662  CG  GLU A 104      59.473  64.195  44.321  1.00  0.00           C
ATOM   1663  HG2 GLU A 104      58.843  63.325  44.511  1.00  0.00           H
ATOM   1664  HG3 GLU A 104      59.663  64.655  45.291  1.00  0.00           H
ATOM   1665  CD  GLU A 104      58.933  65.285  43.381  1.00  0.00           C
ATOM   1666  OE1 GLU A 104      59.393  65.615  42.261  1.00  0.00           O
ATOM   1667  OE2 GLU A 104      57.913  65.915  43.741  1.00  0.00           O
ATOM   1668  C   GLU A 104      62.123  62.715  41.941  1.00  0.00           C
ATOM   1669  O   GLU A 104      62.173  63.275  40.801  1.00  0.00           O
ATOM   1670  N   LYS A 105      63.093  61.905  42.401  1.00  0.00           N
ATOM   1671  H   LYS A 105      62.913  61.425  43.271  1.00  0.00           H
ATOM   1672  CA  LYS A 105      64.423  61.665  41.821  1.00  0.00           C
ATOM   1673  HA  LYS A 105      64.913  62.625  41.631  1.00  0.00           H
ATOM   1674  CB  LYS A 105      65.343  61.035  42.831  1.00  0.00           C
ATOM   1675  HB2 LYS A 105      65.353  61.645  43.731  1.00  0.00           H
ATOM   1676  HB3 LYS A 105      65.043  60.025  43.121  1.00  0.00           H
ATOM   1677  CG  LYS A 105      66.833  60.955  42.281  1.00  0.00           C
ATOM   1678  HG2 LYS A 105      66.963  60.385  41.361  1.00  0.00           H
ATOM   1679  HG3 LYS A 105      67.263  61.945  42.131  1.00  0.00           H
ATOM   1680  CD  LYS A 105      67.693  60.305  43.441  1.00  0.00           C
ATOM   1681  HD2 LYS A 105      67.843  61.005  44.261  1.00  0.00           H
ATOM   1682  HD3 LYS A 105      67.283  59.385  43.851  1.00  0.00           H
ATOM   1683  CE  LYS A 105      69.163  59.965  42.961  1.00  0.00           C
ATOM   1684  HE2 LYS A 105      69.663  59.455  43.791  1.00  0.00           H
ATOM   1685  HE3 LYS A 105      69.103  59.345  42.061  1.00  0.00           H
ATOM   1686  NZ  LYS A 105      69.893  61.155  42.591  1.00  0.00           N
ATOM   1687  HZ1 LYS A 105      69.583  61.675  41.791  1.00  0.00           H
ATOM   1688  HZ2 LYS A 105      69.733  61.755  43.391  1.00  0.00           H
ATOM   1689  HZ3 LYS A 105      70.903  61.135  42.591  1.00  0.00           H
ATOM   1690  C   LYS A 105      64.413  60.965  40.411  1.00  0.00           C
ATOM   1691  O   LYS A 105      65.163  61.345  39.531  1.00  0.00           O
ATOM   1692  N   LEU A 106      63.473  60.055  40.201  1.00  0.00           N
ATOM   1693  H   LEU A 106      62.943  59.825  41.021  1.00  0.00           H
ATOM   1694  CA  LEU A 106      63.053  59.355  38.971  1.00  0.00           C
ATOM   1695  HA  LEU A 106      63.873  58.885  38.431  1.00  0.00           H
ATOM   1696  CB  LEU A 106      62.133  58.145  39.281  1.00  0.00           C
ATOM   1697  HB2 LEU A 106      61.443  58.505  40.041  1.00  0.00           H
ATOM   1698  HB3 LEU A 106      61.543  57.845  38.411  1.00  0.00           H
ATOM   1699  CG  LEU A 106      62.863  56.795  39.721  1.00  0.00           C
ATOM   1700  HG  LEU A 106      63.273  56.315  38.841  1.00  0.00           H
ATOM   1701  CD1 LEU A 106      63.993  57.055  40.741  1.00  0.00           C
ATOM   1702 HD11 LEU A 106      64.583  56.155  40.911  1.00  0.00           H
ATOM   1703 HD12 LEU A 106      64.763  57.695  40.311  1.00  0.00           H
ATOM   1704 HD13 LEU A 106      63.683  57.375  41.731  1.00  0.00           H
ATOM   1705  CD2 LEU A 106      61.823  55.915  40.381  1.00  0.00           C
ATOM   1706 HD21 LEU A 106      60.913  55.755  39.811  1.00  0.00           H
ATOM   1707 HD22 LEU A 106      62.263  54.935  40.591  1.00  0.00           H
ATOM   1708 HD23 LEU A 106      61.503  56.335  41.341  1.00  0.00           H
ATOM   1709  C   LEU A 106      62.483  60.255  37.861  1.00  0.00           C
ATOM   1710  O   LEU A 106      62.893  60.255  36.671  1.00  0.00           O
ATOM   1711  N   ASN A 107      61.523  61.135  38.191  1.00  0.00           N
ATOM   1712  H   ASN A 107      61.263  61.205  39.161  1.00  0.00           H
ATOM   1713  CA  ASN A 107      61.123  62.275  37.411  1.00  0.00           C
ATOM   1714  HA  ASN A 107      60.913  61.915  36.401  1.00  0.00           H
ATOM   1715  CB  ASN A 107      59.923  62.925  38.121  1.00  0.00           C
ATOM   1716  HB2 ASN A 107      59.933  62.835  39.211  1.00  0.00           H
ATOM   1717  HB3 ASN A 107      59.773  63.935  37.751  1.00  0.00           H
ATOM   1718  CG  ASN A 107      58.683  62.195  37.671  1.00  0.00           C
ATOM   1719  OD1 ASN A 107      58.513  61.905  36.491  1.00  0.00           O
ATOM   1720  ND2 ASN A 107      57.793  61.845  38.521  1.00  0.00           N
ATOM   1721 HD21 ASN A 107      56.923  61.515  38.111  1.00  0.00           H
ATOM   1722 HD22 ASN A 107      58.023  61.925  39.501  1.00  0.00           H
ATOM   1723  C   ASN A 107      62.233  63.355  37.191  1.00  0.00           C
ATOM   1724  O   ASN A 107      62.453  63.735  36.011  1.00  0.00           O
ATOM   1725  N   LYS A 108      63.013  63.805  38.191  1.00  0.00           N
ATOM   1726  H   LYS A 108      62.723  63.375  39.061  1.00  0.00           H
ATOM   1727  CA  LYS A 108      64.153  64.785  38.201  1.00  0.00           C
ATOM   1728  HA  LYS A 108      63.803  65.785  37.961  1.00  0.00           H
ATOM   1729  CB  LYS A 108      64.773  64.815  39.621  1.00  0.00           C
ATOM   1730  HB2 LYS A 108      63.943  64.995  40.311  1.00  0.00           H
ATOM   1731  HB3 LYS A 108      65.203  63.825  39.781  1.00  0.00           H
ATOM   1732  CG  LYS A 108      65.913  65.795  39.831  1.00  0.00           C
ATOM   1733  HG2 LYS A 108      66.293  65.675  40.841  1.00  0.00           H
ATOM   1734  HG3 LYS A 108      66.733  65.575  39.151  1.00  0.00           H
ATOM   1735  CD  LYS A 108      65.423  67.285  39.661  1.00  0.00           C
ATOM   1736  HD2 LYS A 108      64.433  67.445  40.081  1.00  0.00           H
ATOM   1737  HD3 LYS A 108      66.053  67.855  40.341  1.00  0.00           H
ATOM   1738  CE  LYS A 108      65.393  67.825  38.231  1.00  0.00           C
ATOM   1739  HE2 LYS A 108      65.833  67.095  37.551  1.00  0.00           H
ATOM   1740  HE3 LYS A 108      64.363  68.055  37.961  1.00  0.00           H
ATOM   1741  NZ  LYS A 108      66.133  69.085  38.071  1.00  0.00           N
ATOM   1742  HZ1 LYS A 108      65.953  69.655  37.261  1.00  0.00           H
ATOM   1743  HZ2 LYS A 108      66.203  69.685  38.881  1.00  0.00           H
ATOM   1744  HZ3 LYS A 108      67.113  68.915  37.891  1.00  0.00           H
ATOM   1745  C   LYS A 108      65.263  64.365  37.181  1.00  0.00           C
ATOM   1746  O   LYS A 108      65.703  65.235  36.441  1.00  0.00           O
ATOM   1747  N   LYS A 109      65.473  63.045  37.071  1.00  0.00           N
ATOM   1748  H   LYS A 109      64.983  62.465  37.731  1.00  0.00           H
ATOM   1749  CA  LYS A 109      66.413  62.465  36.111  1.00  0.00           C
ATOM   1750  HA  LYS A 109      67.423  62.845  36.241  1.00  0.00           H
ATOM   1751  CB  LYS A 109      66.643  60.945  36.411  1.00  0.00           C
ATOM   1752  HB2 LYS A 109      67.123  60.915  37.391  1.00  0.00           H
ATOM   1753  HB3 LYS A 109      65.673  60.465  36.571  1.00  0.00           H
ATOM   1754  CG  LYS A 109      67.463  60.065  35.371  1.00  0.00           C
ATOM   1755  HG2 LYS A 109      67.323  59.005  35.601  1.00  0.00           H
ATOM   1756  HG3 LYS A 109      67.063  59.985  34.361  1.00  0.00           H
ATOM   1757  CD  LYS A 109      68.953  60.395  35.421  1.00  0.00           C
ATOM   1758  HD2 LYS A 109      69.043  61.375  34.961  1.00  0.00           H
ATOM   1759  HD3 LYS A 109      69.253  60.505  36.461  1.00  0.00           H
ATOM   1760  CE  LYS A 109      69.863  59.365  34.701  1.00  0.00           C
ATOM   1761  HE2 LYS A 109      70.003  58.395  35.181  1.00  0.00           H
ATOM   1762  HE3 LYS A 109      69.523  59.115  33.691  1.00  0.00           H
ATOM   1763  NZ  LYS A 109      71.263  59.825  34.671  1.00  0.00           N
ATOM   1764  HZ1 LYS A 109      71.743  59.095  34.181  1.00  0.00           H
ATOM   1765  HZ2 LYS A 109      71.453  60.785  34.421  1.00  0.00           H
ATOM   1766  HZ3 LYS A 109      71.763  59.725  35.551  1.00  0.00           H
ATOM   1767  C   LYS A 109      66.063  62.795  34.711  1.00  0.00           C
ATOM   1768  O   LYS A 109      66.983  63.135  33.971  1.00  0.00           O
ATOM   1769  N   GLU A 110      64.813  62.445  34.281  1.00  0.00           N
ATOM   1770  H   GLU A 110      64.103  62.075  34.881  1.00  0.00           H
ATOM   1771  CA  GLU A 110      64.253  62.795  32.971  1.00  0.00           C
ATOM   1772  HA  GLU A 110      64.943  62.345  32.261  1.00  0.00           H
ATOM   1773  CB  GLU A 110      62.923  62.045  32.761  1.00  0.00           C
ATOM   1774  HB2 GLU A 110      62.993  61.035  33.171  1.00  0.00           H
ATOM   1775  HB3 GLU A 110      62.153  62.495  33.381  1.00  0.00           H
ATOM   1776  CG  GLU A 110      62.403  61.845  31.311  1.00  0.00           C
ATOM   1777  HG2 GLU A 110      63.313  61.525  30.791  1.00  0.00           H
ATOM   1778  HG3 GLU A 110      61.683  61.035  31.191  1.00  0.00           H
ATOM   1779  CD  GLU A 110      61.783  63.135  30.711  1.00  0.00           C
ATOM   1780  OE1 GLU A 110      61.753  63.275  29.451  1.00  0.00           O
ATOM   1781  OE2 GLU A 110      61.103  63.875  31.461  1.00  0.00           O
ATOM   1782  C   GLU A 110      64.013  64.285  32.751  1.00  0.00           C
ATOM   1783  O   GLU A 110      64.193  64.795  31.641  1.00  0.00           O
ATOM   1784  N   GLU A 111      63.653  65.085  33.751  1.00  0.00           N
ATOM   1785  H   GLU A 111      63.393  64.605  34.601  1.00  0.00           H
ATOM   1786  CA  GLU A 111      63.483  66.555  33.691  1.00  0.00           C
ATOM   1787  HA  GLU A 111      62.773  66.895  32.931  1.00  0.00           H
ATOM   1788  CB  GLU A 111      62.923  67.045  35.101  1.00  0.00           C
ATOM   1789  HB2 GLU A 111      61.833  67.055  35.101  1.00  0.00           H
ATOM   1790  HB3 GLU A 111      63.153  66.275  35.841  1.00  0.00           H
ATOM   1791  CG  GLU A 111      63.373  68.465  35.561  1.00  0.00           C
ATOM   1792  HG2 GLU A 111      63.083  68.725  36.581  1.00  0.00           H
ATOM   1793  HG3 GLU A 111      64.463  68.495  35.591  1.00  0.00           H
ATOM   1794  CD  GLU A 111      62.983  69.555  34.601  1.00  0.00           C
ATOM   1795  OE1 GLU A 111      61.853  69.585  34.061  1.00  0.00           O
ATOM   1796  OE2 GLU A 111      63.873  70.405  34.271  1.00  0.00           O
ATOM   1797  C   GLU A 111      64.823  67.215  33.321  1.00  0.00           C
ATOM   1798  O   GLU A 111      64.843  68.195  32.541  1.00  0.00           O
ATOM   1799  N   GLU A 112      66.003  66.765  33.881  1.00  0.00           N
ATOM   1800  H   GLU A 112      65.923  65.965  34.481  1.00  0.00           H
ATOM   1801  CA  GLU A 112      67.293  67.415  33.691  1.00  0.00           C
ATOM   1802  HA  GLU A 112      67.063  68.475  33.641  1.00  0.00           H
ATOM   1803  CB  GLU A 112      68.233  67.055  34.831  1.00  0.00           C
ATOM   1804  HB2 GLU A 112      69.093  67.715  34.701  1.00  0.00           H
ATOM   1805  HB3 GLU A 112      67.713  67.325  35.751  1.00  0.00           H
ATOM   1806  CG  GLU A 112      68.793  65.645  34.981  1.00  0.00           C
ATOM   1807  HG2 GLU A 112      68.143  65.005  35.571  1.00  0.00           H
ATOM   1808  HG3 GLU A 112      68.843  65.325  33.941  1.00  0.00           H
ATOM   1809  CD  GLU A 112      70.183  65.705  35.721  1.00  0.00           C
ATOM   1810  OE1 GLU A 112      71.163  66.385  35.341  1.00  0.00           O
ATOM   1811  OE2 GLU A 112      70.313  64.945  36.701  1.00  0.00           O
ATOM   1812  C   GLU A 112      67.953  67.185  32.231  1.00  0.00           C
ATOM   1813  O   GLU A 112      68.893  67.925  31.781  1.00  0.00           O
ATOM   1814  N   LEU A 113      67.403  66.225  31.421  1.00  0.00           N
ATOM   1815  H   LEU A 113      66.623  65.735  31.821  1.00  0.00           H
ATOM   1816  CA  LEU A 113      68.043  65.765  30.141  1.00  0.00           C
ATOM   1817  HA  LEU A 113      69.083  65.535  30.391  1.00  0.00           H
ATOM   1818  CB  LEU A 113      67.403  64.425  29.631  1.00  0.00           C
ATOM   1819  HB2 LEU A 113      66.393  64.705  29.351  1.00  0.00           H
ATOM   1820  HB3 LEU A 113      67.953  64.065  28.761  1.00  0.00           H
ATOM   1821  CG  LEU A 113      67.413  63.255  30.691  1.00  0.00           C
ATOM   1822  HG  LEU A 113      66.723  63.635  31.441  1.00  0.00           H
ATOM   1823  CD1 LEU A 113      66.723  61.995  30.091  1.00  0.00           C
ATOM   1824 HD11 LEU A 113      67.203  61.545  29.221  1.00  0.00           H
ATOM   1825 HD12 LEU A 113      66.643  61.125  30.741  1.00  0.00           H
ATOM   1826 HD13 LEU A 113      65.723  62.215  29.701  1.00  0.00           H
ATOM   1827  CD2 LEU A 113      68.813  62.905  31.131  1.00  0.00           C
ATOM   1828 HD21 LEU A 113      68.733  61.935  31.631  1.00  0.00           H
ATOM   1829 HD22 LEU A 113      69.473  62.895  30.271  1.00  0.00           H
ATOM   1830 HD23 LEU A 113      69.053  63.675  31.871  1.00  0.00           H
ATOM   1831  C   LEU A 113      68.023  66.955  29.171  1.00  0.00           C
ATOM   1832  O   LEU A 113      69.083  67.265  28.631  1.00  0.00           O
ATOM   1833  N   LYS A 114      66.863  67.615  28.921  1.00  0.00           N
ATOM   1834  H   LYS A 114      66.073  67.365  29.511  1.00  0.00           H
ATOM   1835  CA  LYS A 114      66.623  68.795  28.101  1.00  0.00           C
ATOM   1836  HA  LYS A 114      66.963  68.485  27.111  1.00  0.00           H
ATOM   1837  CB  LYS A 114      65.193  69.185  27.931  1.00  0.00           C
ATOM   1838  HB2 LYS A 114      65.173  70.135  27.381  1.00  0.00           H
ATOM   1839  HB3 LYS A 114      64.633  68.435  27.361  1.00  0.00           H
ATOM   1840  CG  LYS A 114      64.373  69.365  29.261  1.00  0.00           C
ATOM   1841  HG2 LYS A 114      64.403  68.375  29.711  1.00  0.00           H
ATOM   1842  HG3 LYS A 114      64.753  70.135  29.921  1.00  0.00           H
ATOM   1843  CD  LYS A 114      62.933  69.865  29.011  1.00  0.00           C
ATOM   1844  HD2 LYS A 114      63.003  70.775  28.421  1.00  0.00           H
ATOM   1845  HD3 LYS A 114      62.353  69.115  28.481  1.00  0.00           H
ATOM   1846  CE  LYS A 114      62.203  70.215  30.281  1.00  0.00           C
ATOM   1847  HE2 LYS A 114      62.613  71.165  30.611  1.00  0.00           H
ATOM   1848  HE3 LYS A 114      61.183  70.475  29.971  1.00  0.00           H
ATOM   1849  NZ  LYS A 114      62.293  69.135  31.291  1.00  0.00           N
ATOM   1850  HZ1 LYS A 114      63.283  69.005  31.441  1.00  0.00           H
ATOM   1851  HZ2 LYS A 114      61.753  69.425  32.101  1.00  0.00           H
ATOM   1852  HZ3 LYS A 114      61.893  68.285  30.931  1.00  0.00           H
ATOM   1853  C   LYS A 114      67.543  69.965  28.491  1.00  0.00           C
ATOM   1854  O   LYS A 114      68.273  70.595  27.701  1.00  0.00           O
ATOM   1855  N   VAL A 115      67.653  70.205  29.831  1.00  0.00           N
ATOM   1856  H   VAL A 115      67.073  69.675  30.471  1.00  0.00           H
ATOM   1857  CA  VAL A 115      68.593  71.165  30.401  1.00  0.00           C
ATOM   1858  HA  VAL A 115      68.383  72.145  29.981  1.00  0.00           H
ATOM   1859  CB  VAL A 115      68.433  71.265  31.951  1.00  0.00           C
ATOM   1860  HB  VAL A 115      68.733  70.345  32.461  1.00  0.00           H
ATOM   1861  CG1 VAL A 115      69.353  72.325  32.611  1.00  0.00           C
ATOM   1862 HG11 VAL A 115      69.173  72.135  33.661  1.00  0.00           H
ATOM   1863 HG12 VAL A 115      70.433  72.285  32.451  1.00  0.00           H
ATOM   1864 HG13 VAL A 115      68.983  73.315  32.371  1.00  0.00           H
ATOM   1865  CG2 VAL A 115      66.933  71.455  32.431  1.00  0.00           C
ATOM   1866 HG21 VAL A 115      66.403  70.535  32.191  1.00  0.00           H
ATOM   1867 HG22 VAL A 115      66.863  71.675  33.501  1.00  0.00           H
ATOM   1868 HG23 VAL A 115      66.533  72.295  31.861  1.00  0.00           H
ATOM   1869  C   VAL A 115      70.143  70.965  30.061  1.00  0.00           C
ATOM   1870  O   VAL A 115      70.763  71.925  29.571  1.00  0.00           O
ATOM   1871  N   ALA A 116      70.573  69.725  30.261  1.00  0.00           N
ATOM   1872  H   ALA A 116      69.973  69.005  30.621  1.00  0.00           H
ATOM   1873  CA  ALA A 116      71.863  69.185  29.791  1.00  0.00           C
ATOM   1874  HA  ALA A 116      72.663  69.905  29.981  1.00  0.00           H
ATOM   1875  CB  ALA A 116      72.103  67.915  30.601  1.00  0.00           C
ATOM   1876  HB1 ALA A 116      71.453  67.065  30.371  1.00  0.00           H
ATOM   1877  HB2 ALA A 116      73.153  67.655  30.471  1.00  0.00           H
ATOM   1878  HB3 ALA A 116      72.123  68.205  31.641  1.00  0.00           H
ATOM   1879  C   ALA A 116      72.113  69.045  28.271  1.00  0.00           C
ATOM   1880  O   ALA A 116      73.233  68.835  27.761  1.00  0.00           O
ATOM   1881  N   GLN A 117      71.093  69.295  27.471  1.00  0.00           N
ATOM   1882  H   GLN A 117      70.263  69.725  27.861  1.00  0.00           H
ATOM   1883  CA  GLN A 117      71.023  69.185  26.011  1.00  0.00           C
ATOM   1884  HA  GLN A 117      69.963  69.265  25.741  1.00  0.00           H
ATOM   1885  CB  GLN A 117      71.713  70.385  25.431  1.00  0.00           C
ATOM   1886  HB2 GLN A 117      72.783  70.145  25.381  1.00  0.00           H
ATOM   1887  HB3 GLN A 117      71.393  70.415  24.391  1.00  0.00           H
ATOM   1888  CG  GLN A 117      71.503  71.795  26.001  1.00  0.00           C
ATOM   1889  HG2 GLN A 117      71.773  71.895  27.051  1.00  0.00           H
ATOM   1890  HG3 GLN A 117      72.273  72.415  25.531  1.00  0.00           H
ATOM   1891  CD  GLN A 117      70.173  72.605  25.691  1.00  0.00           C
ATOM   1892  OE1 GLN A 117      69.163  72.085  25.281  1.00  0.00           O
ATOM   1893  NE2 GLN A 117      70.213  73.935  25.901  1.00  0.00           N
ATOM   1894 HE21 GLN A 117      71.063  74.395  26.201  1.00  0.00           H
ATOM   1895 HE22 GLN A 117      69.393  74.515  25.821  1.00  0.00           H
ATOM   1896  C   GLN A 117      71.403  67.745  25.511  1.00  0.00           C
ATOM   1897  O   GLN A 117      72.053  67.585  24.521  1.00  0.00           O
ATOM   1898  N   THR A 118      70.923  66.685  26.281  1.00  0.00           N
ATOM   1899  H   THR A 118      70.163  66.895  26.911  1.00  0.00           H
ATOM   1900  CA  THR A 118      71.353  65.285  26.151  1.00  0.00           C
ATOM   1901  HA  THR A 118      72.423  65.145  26.321  1.00  0.00           H
ATOM   1902  CB  THR A 118      70.783  64.415  27.191  1.00  0.00           C
ATOM   1903  HB  THR A 118      69.693  64.485  27.101  1.00  0.00           H
ATOM   1904  CG2 THR A 118      71.203  62.925  27.181  1.00  0.00           C
ATOM   1905 HG21 THR A 118      71.033  62.515  26.191  1.00  0.00           H
ATOM   1906 HG22 THR A 118      72.283  62.955  27.351  1.00  0.00           H
ATOM   1907 HG23 THR A 118      70.743  62.285  27.931  1.00  0.00           H
ATOM   1908  OG1 THR A 118      71.083  64.905  28.511  1.00  0.00           O
ATOM   1909  HG1 THR A 118      70.773  65.815  28.491  1.00  0.00           H
ATOM   1910  C   THR A 118      71.013  64.795  24.711  1.00  0.00           C
ATOM   1911  O   THR A 118      69.903  65.055  24.231  1.00  0.00           O
ATOM   1912  N   ASP A 119      72.023  64.095  24.081  1.00  0.00           N
ATOM   1913  H   ASP A 119      72.933  63.865  24.451  1.00  0.00           H
ATOM   1914  CA  ASP A 119      71.833  63.325  22.871  1.00  0.00           C
ATOM   1915  HA  ASP A 119      71.493  63.975  22.071  1.00  0.00           H
ATOM   1916  CB  ASP A 119      73.243  62.955  22.411  1.00  0.00           C
ATOM   1917  HB2 ASP A 119      73.093  62.525  21.421  1.00  0.00           H
ATOM   1918  HB3 ASP A 119      73.763  63.865  22.121  1.00  0.00           H
ATOM   1919  CG  ASP A 119      74.143  62.125  23.351  1.00  0.00           C
ATOM   1920  OD1 ASP A 119      74.383  62.405  24.551  1.00  0.00           O
ATOM   1921  OD2 ASP A 119      74.783  61.155  22.831  1.00  0.00           O
ATOM   1922  C   ASP A 119      70.833  62.075  23.041  1.00  0.00           C
ATOM   1923  O   ASP A 119      70.893  61.285  23.961  1.00  0.00           O
ATOM   1924  N   GLY A 120      69.973  61.935  22.021  1.00  0.00           N
ATOM   1925  H   GLY A 120      70.133  62.525  21.221  1.00  0.00           H
ATOM   1926  CA  GLY A 120      68.953  60.935  21.851  1.00  0.00           C
ATOM   1927  HA2 GLY A 120      68.123  61.285  22.461  1.00  0.00           H
ATOM   1928  HA3 GLY A 120      68.783  60.965  20.781  1.00  0.00           H
ATOM   1929  C   GLY A 120      69.273  59.475  22.281  1.00  0.00           C
ATOM   1930  O   GLY A 120      68.573  58.925  23.151  1.00  0.00           O
ATOM   1931  N   VAL A 121      70.433  58.945  21.841  1.00  0.00           N
ATOM   1932  H   VAL A 121      71.063  59.535  21.311  1.00  0.00           H
ATOM   1933  CA  VAL A 121      70.983  57.605  22.141  1.00  0.00           C
ATOM   1934  HA  VAL A 121      70.263  56.905  21.711  1.00  0.00           H
ATOM   1935  CB  VAL A 121      72.453  57.325  21.601  1.00  0.00           C
ATOM   1936  HB  VAL A 121      73.123  58.015  22.101  1.00  0.00           H
ATOM   1937  CG1 VAL A 121      72.983  55.915  21.761  1.00  0.00           C
ATOM   1938 HG11 VAL A 121      72.183  55.165  21.711  1.00  0.00           H
ATOM   1939 HG12 VAL A 121      73.803  55.635  21.091  1.00  0.00           H
ATOM   1940 HG13 VAL A 121      73.393  55.845  22.771  1.00  0.00           H
ATOM   1941  CG2 VAL A 121      72.383  57.645  20.081  1.00  0.00           C
ATOM   1942 HG21 VAL A 121      71.743  56.955  19.521  1.00  0.00           H
ATOM   1943 HG22 VAL A 121      71.963  58.605  19.771  1.00  0.00           H
ATOM   1944 HG23 VAL A 121      73.353  57.535  19.611  1.00  0.00           H
ATOM   1945  C   VAL A 121      71.133  57.365  23.631  1.00  0.00           C
ATOM   1946  O   VAL A 121      70.773  56.265  24.071  1.00  0.00           O
ATOM   1947  N   ASN A 122      71.583  58.385  24.381  1.00  0.00           N
ATOM   1948  H   ASN A 122      71.813  59.245  23.921  1.00  0.00           H
ATOM   1949  CA  ASN A 122      71.553  58.435  25.911  1.00  0.00           C
ATOM   1950  HA  ASN A 122      71.833  57.425  26.211  1.00  0.00           H
ATOM   1951  CB  ASN A 122      72.673  59.395  26.431  1.00  0.00           C
ATOM   1952  HB2 ASN A 122      72.493  60.335  25.911  1.00  0.00           H
ATOM   1953  HB3 ASN A 122      72.593  59.485  27.511  1.00  0.00           H
ATOM   1954  CG  ASN A 122      74.113  58.905  26.151  1.00  0.00           C
ATOM   1955  OD1 ASN A 122      74.423  57.755  26.601  1.00  0.00           O
ATOM   1956  ND2 ASN A 122      74.953  59.555  25.401  1.00  0.00           N
ATOM   1957 HD21 ASN A 122      75.853  59.105  25.291  1.00  0.00           H
ATOM   1958 HD22 ASN A 122      74.833  60.495  25.051  1.00  0.00           H
ATOM   1959  C   ASN A 122      70.213  58.715  26.471  1.00  0.00           C
ATOM   1960  O   ASN A 122      69.853  57.995  27.401  1.00  0.00           O
ATOM   1961  N   VAL A 123      69.443  59.725  26.001  1.00  0.00           N
ATOM   1962  H   VAL A 123      69.703  60.045  25.081  1.00  0.00           H
ATOM   1963  CA  VAL A 123      68.073  60.065  26.531  1.00  0.00           C
ATOM   1964  HA  VAL A 123      68.073  60.515  27.521  1.00  0.00           H
ATOM   1965  CB  VAL A 123      67.283  61.165  25.691  1.00  0.00           C
ATOM   1966  HB  VAL A 123      67.253  60.815  24.661  1.00  0.00           H
ATOM   1967  CG1 VAL A 123      65.843  61.255  26.241  1.00  0.00           C
ATOM   1968 HG11 VAL A 123      65.313  62.055  25.731  1.00  0.00           H
ATOM   1969 HG12 VAL A 123      65.313  60.295  26.261  1.00  0.00           H
ATOM   1970 HG13 VAL A 123      66.033  61.595  27.261  1.00  0.00           H
ATOM   1971  CG2 VAL A 123      67.963  62.555  25.811  1.00  0.00           C
ATOM   1972 HG21 VAL A 123      67.423  63.365  25.321  1.00  0.00           H
ATOM   1973 HG22 VAL A 123      68.093  62.735  26.881  1.00  0.00           H
ATOM   1974 HG23 VAL A 123      68.893  62.445  25.261  1.00  0.00           H
ATOM   1975  C   VAL A 123      67.223  58.775  26.671  1.00  0.00           C
ATOM   1976  O   VAL A 123      66.683  58.485  27.791  1.00  0.00           O
ATOM   1977  N   ASP A 124      67.173  57.955  25.601  1.00  0.00           N
ATOM   1978  H   ASP A 124      67.793  58.215  24.841  1.00  0.00           H
ATOM   1979  CA  ASP A 124      66.493  56.635  25.441  1.00  0.00           C
ATOM   1980  HA  ASP A 124      65.423  56.765  25.601  1.00  0.00           H
ATOM   1981  CB  ASP A 124      66.633  56.195  24.051  1.00  0.00           C
ATOM   1982  HB2 ASP A 124      66.573  57.055  23.371  1.00  0.00           H
ATOM   1983  HB3 ASP A 124      67.643  55.795  23.911  1.00  0.00           H
ATOM   1984  CG  ASP A 124      65.653  55.105  23.631  1.00  0.00           C
ATOM   1985  OD1 ASP A 124      64.513  54.875  24.051  1.00  0.00           O
ATOM   1986  OD2 ASP A 124      66.103  54.335  22.761  1.00  0.00           O
ATOM   1987  C   ASP A 124      66.953  55.645  26.531  1.00  0.00           C
ATOM   1988  O   ASP A 124      66.183  54.885  27.141  1.00  0.00           O
ATOM   1989  N   MET A 125      68.233  55.515  26.821  1.00  0.00           N
ATOM   1990  H   MET A 125      68.803  56.235  26.411  1.00  0.00           H
ATOM   1991  CA  MET A 125      68.833  54.675  27.831  1.00  0.00           C
ATOM   1992  HA  MET A 125      68.493  53.655  27.631  1.00  0.00           H
ATOM   1993  CB  MET A 125      70.363  54.625  27.601  1.00  0.00           C
ATOM   1994  HB2 MET A 125      70.573  53.915  26.791  1.00  0.00           H
ATOM   1995  HB3 MET A 125      70.853  55.555  27.311  1.00  0.00           H
ATOM   1996  CG  MET A 125      71.133  54.155  28.931  1.00  0.00           C
ATOM   1997  HG2 MET A 125      70.473  53.375  29.321  1.00  0.00           H
ATOM   1998  HG3 MET A 125      72.043  53.595  28.691  1.00  0.00           H
ATOM   1999  SD  MET A 125      71.373  55.425  30.231  1.00  0.00           S
ATOM   2000  CE  MET A 125      72.473  56.635  29.411  1.00  0.00           C
ATOM   2001  HE1 MET A 125      73.183  56.035  28.861  1.00  0.00           H
ATOM   2002  HE2 MET A 125      71.793  57.245  28.821  1.00  0.00           H
ATOM   2003  HE3 MET A 125      72.963  57.245  30.171  1.00  0.00           H
ATOM   2004  C   MET A 125      68.463  55.205  29.211  1.00  0.00           C
ATOM   2005  O   MET A 125      68.163  54.425  30.071  1.00  0.00           O
ATOM   2006  N   HIE A 126      68.463  56.575  29.491  1.00  0.00           N
ATOM   2007  H   HIE A 126      68.903  57.145  28.781  1.00  0.00           H
ATOM   2008  CA  HIE A 126      67.923  57.235  30.821  1.00  0.00           C
ATOM   2009  HA  HIE A 126      68.553  56.915  31.641  1.00  0.00           H
ATOM   2010  CB  HIE A 126      68.083  58.745  30.791  1.00  0.00           C
ATOM   2011  HB2 HIE A 126      67.403  59.165  30.051  1.00  0.00           H
ATOM   2012  HB3 HIE A 126      67.603  59.005  31.741  1.00  0.00           H
ATOM   2013  CG  HIE A 126      69.483  59.365  30.711  1.00  0.00           C
ATOM   2014  ND1 HIE A 126      70.563  58.875  31.421  1.00  0.00           N
ATOM   2015  CE1 HIE A 126      71.653  59.555  31.031  1.00  0.00           C
ATOM   2016  HE1 HIE A 126      72.653  59.435  31.431  1.00  0.00           H
ATOM   2017  NE2 HIE A 126      71.333  60.395  30.081  1.00  0.00           N
ATOM   2018  HE2 HIE A 126      71.913  61.105  29.661  1.00  0.00           H
ATOM   2019  CD2 HIE A 126      69.983  60.295  29.851  1.00  0.00           C
ATOM   2020  HD2 HIE A 126      69.373  60.825  29.131  1.00  0.00           H
ATOM   2021  C   HIE A 126      66.433  56.825  31.121  1.00  0.00           C
ATOM   2022  O   HIE A 126      66.173  56.565  32.311  1.00  0.00           O
ATOM   2023  N   LEU A 127      65.563  56.675  30.121  1.00  0.00           N
ATOM   2024  H   LEU A 127      65.903  56.855  29.191  1.00  0.00           H
ATOM   2025  CA  LEU A 127      64.233  56.115  30.291  1.00  0.00           C
ATOM   2026  HA  LEU A 127      63.733  56.645  31.101  1.00  0.00           H
ATOM   2027  CB  LEU A 127      63.333  56.345  29.071  1.00  0.00           C
ATOM   2028  HB2 LEU A 127      63.543  55.565  28.341  1.00  0.00           H
ATOM   2029  HB3 LEU A 127      62.353  56.145  29.501  1.00  0.00           H
ATOM   2030  CG  LEU A 127      63.173  57.705  28.321  1.00  0.00           C
ATOM   2031  HG  LEU A 127      64.043  57.935  27.711  1.00  0.00           H
ATOM   2032  CD1 LEU A 127      61.953  57.675  27.341  1.00  0.00           C
ATOM   2033 HD11 LEU A 127      60.963  57.655  27.801  1.00  0.00           H
ATOM   2034 HD12 LEU A 127      61.943  58.565  26.711  1.00  0.00           H
ATOM   2035 HD13 LEU A 127      62.123  56.885  26.621  1.00  0.00           H
ATOM   2036  CD2 LEU A 127      63.003  58.905  29.241  1.00  0.00           C
ATOM   2037 HD21 LEU A 127      63.843  59.065  29.921  1.00  0.00           H
ATOM   2038 HD22 LEU A 127      62.823  59.825  28.691  1.00  0.00           H
ATOM   2039 HD23 LEU A 127      62.113  58.775  29.851  1.00  0.00           H
ATOM   2040  C   LEU A 127      64.273  54.695  30.881  1.00  0.00           C
ATOM   2041  O   LEU A 127      63.583  54.365  31.851  1.00  0.00           O
ATOM   2042  N   LYS A 128      65.113  53.775  30.331  1.00  0.00           N
ATOM   2043  H   LYS A 128      65.693  54.115  29.571  1.00  0.00           H
ATOM   2044  CA  LYS A 128      65.503  52.425  30.881  1.00  0.00           C
ATOM   2045  HA  LYS A 128      64.493  52.025  31.031  1.00  0.00           H
ATOM   2046  CB  LYS A 128      66.333  51.635  29.901  1.00  0.00           C
ATOM   2047  HB2 LYS A 128      67.353  51.985  29.791  1.00  0.00           H
ATOM   2048  HB3 LYS A 128      66.553  50.705  30.421  1.00  0.00           H
ATOM   2049  CG  LYS A 128      65.703  51.585  28.481  1.00  0.00           C
ATOM   2050  HG2 LYS A 128      64.643  51.865  28.531  1.00  0.00           H
ATOM   2051  HG3 LYS A 128      66.173  52.315  27.831  1.00  0.00           H
ATOM   2052  CD  LYS A 128      65.963  50.225  27.831  1.00  0.00           C
ATOM   2053  HD2 LYS A 128      67.023  49.965  27.871  1.00  0.00           H
ATOM   2054  HD3 LYS A 128      65.313  49.495  28.311  1.00  0.00           H
ATOM   2055  CE  LYS A 128      65.693  50.075  26.331  1.00  0.00           C
ATOM   2056  HE2 LYS A 128      66.323  50.745  25.751  1.00  0.00           H
ATOM   2057  HE3 LYS A 128      65.843  49.065  25.951  1.00  0.00           H
ATOM   2058  NZ  LYS A 128      64.353  50.465  25.921  1.00  0.00           N
ATOM   2059  HZ1 LYS A 128      64.193  50.135  24.981  1.00  0.00           H
ATOM   2060  HZ2 LYS A 128      63.703  49.995  26.531  1.00  0.00           H
ATOM   2061  HZ3 LYS A 128      64.283  51.455  26.121  1.00  0.00           H
ATOM   2062  C   LYS A 128      66.123  52.405  32.271  1.00  0.00           C
ATOM   2063  O   LYS A 128      65.773  51.575  33.071  1.00  0.00           O
ATOM   2064  N   GLN A 129      67.083  53.275  32.611  1.00  0.00           N
ATOM   2065  H   GLN A 129      67.383  53.835  31.831  1.00  0.00           H
ATOM   2066  CA  GLN A 129      67.723  53.425  33.951  1.00  0.00           C
ATOM   2067  HA  GLN A 129      68.223  52.505  34.281  1.00  0.00           H
ATOM   2068  CB  GLN A 129      68.843  54.525  33.931  1.00  0.00           C
ATOM   2069  HB2 GLN A 129      69.463  54.355  33.041  1.00  0.00           H
ATOM   2070  HB3 GLN A 129      68.383  55.485  33.751  1.00  0.00           H
ATOM   2071  CG  GLN A 129      69.753  54.675  35.131  1.00  0.00           C
ATOM   2072  HG2 GLN A 129      70.003  53.715  35.581  1.00  0.00           H
ATOM   2073  HG3 GLN A 129      70.773  54.905  34.811  1.00  0.00           H
ATOM   2074  CD  GLN A 129      69.443  55.725  36.271  1.00  0.00           C
ATOM   2075  OE1 GLN A 129      68.413  56.335  36.261  1.00  0.00           O
ATOM   2076  NE2 GLN A 129      70.313  55.935  37.251  1.00  0.00           N
ATOM   2077 HE21 GLN A 129      71.113  55.315  37.311  1.00  0.00           H
ATOM   2078 HE22 GLN A 129      70.003  56.575  37.961  1.00  0.00           H
ATOM   2079  C   GLN A 129      66.673  53.795  35.001  1.00  0.00           C
ATOM   2080  O   GLN A 129      66.783  53.245  36.101  1.00  0.00           O
ATOM   2081  N   ILE A 130      65.623  54.625  34.701  1.00  0.00           N
ATOM   2082  H   ILE A 130      65.623  55.095  33.811  1.00  0.00           H
ATOM   2083  CA  ILE A 130      64.523  55.025  35.611  1.00  0.00           C
ATOM   2084  HA  ILE A 130      64.823  55.215  36.641  1.00  0.00           H
ATOM   2085  CB  ILE A 130      63.803  56.325  35.011  1.00  0.00           C
ATOM   2086  HB  ILE A 130      63.613  56.165  33.951  1.00  0.00           H
ATOM   2087  CG2 ILE A 130      62.453  56.665  35.691  1.00  0.00           C
ATOM   2088 HG21 ILE A 130      62.033  57.515  35.151  1.00  0.00           H
ATOM   2089 HG22 ILE A 130      61.823  55.805  35.471  1.00  0.00           H
ATOM   2090 HG23 ILE A 130      62.453  56.965  36.731  1.00  0.00           H
ATOM   2091  CG1 ILE A 130      64.683  57.665  35.101  1.00  0.00           C
ATOM   2092 HG12 ILE A 130      64.633  58.135  36.091  1.00  0.00           H
ATOM   2093 HG13 ILE A 130      65.713  57.335  34.991  1.00  0.00           H
ATOM   2094  CD1 ILE A 130      64.303  58.825  34.091  1.00  0.00           C
ATOM   2095 HD11 ILE A 130      64.353  58.495  33.061  1.00  0.00           H
ATOM   2096 HD12 ILE A 130      63.253  59.075  34.251  1.00  0.00           H
ATOM   2097 HD13 ILE A 130      64.873  59.705  34.371  1.00  0.00           H
ATOM   2098  C   ILE A 130      63.583  53.765  35.741  1.00  0.00           C
ATOM   2099  O   ILE A 130      63.293  53.395  36.841  1.00  0.00           O
ATOM   2100  N   GLU A 131      63.313  53.055  34.621  1.00  0.00           N
ATOM   2101  H   GLU A 131      63.733  53.305  33.741  1.00  0.00           H
ATOM   2102  CA  GLU A 131      62.313  51.935  34.611  1.00  0.00           C
ATOM   2103  HA  GLU A 131      61.433  52.395  35.051  1.00  0.00           H
ATOM   2104  CB  GLU A 131      62.093  51.495  33.131  1.00  0.00           C
ATOM   2105  HB2 GLU A 131      61.983  52.425  32.571  1.00  0.00           H
ATOM   2106  HB3 GLU A 131      63.033  51.035  32.831  1.00  0.00           H
ATOM   2107  CG  GLU A 131      60.883  50.635  32.821  1.00  0.00           C
ATOM   2108  HG2 GLU A 131      60.853  50.245  31.801  1.00  0.00           H
ATOM   2109  HG3 GLU A 131      61.023  49.675  33.311  1.00  0.00           H
ATOM   2110  CD  GLU A 131      59.543  51.295  33.271  1.00  0.00           C
ATOM   2111  OE1 GLU A 131      58.563  50.625  33.521  1.00  0.00           O
ATOM   2112  OE2 GLU A 131      59.473  52.545  33.221  1.00  0.00           O
ATOM   2113  C   GLU A 131      62.713  50.815  35.651  1.00  0.00           C
ATOM   2114  O   GLU A 131      61.873  50.265  36.411  1.00  0.00           O
ATOM   2115  N   ILE A 132      64.023  50.545  35.641  1.00  0.00           N
ATOM   2116  H   ILE A 132      64.553  50.975  34.891  1.00  0.00           H
ATOM   2117  CA  ILE A 132      64.693  49.605  36.581  1.00  0.00           C
ATOM   2118  HA  ILE A 132      64.313  48.615  36.351  1.00  0.00           H
ATOM   2119  CB  ILE A 132      66.203  49.435  36.221  1.00  0.00           C
ATOM   2120  HB  ILE A 132      66.643  50.405  35.981  1.00  0.00           H
ATOM   2121  CG2 ILE A 132      67.083  48.745  37.271  1.00  0.00           C
ATOM   2122 HG21 ILE A 132      67.073  49.395  38.151  1.00  0.00           H
ATOM   2123 HG22 ILE A 132      66.563  47.825  37.511  1.00  0.00           H
ATOM   2124 HG23 ILE A 132      68.113  48.655  36.921  1.00  0.00           H
ATOM   2125  CG1 ILE A 132      66.273  48.665  34.881  1.00  0.00           C
ATOM   2126 HG12 ILE A 132      66.093  47.605  35.091  1.00  0.00           H
ATOM   2127 HG13 ILE A 132      65.513  48.995  34.181  1.00  0.00           H
ATOM   2128  CD1 ILE A 132      67.493  48.845  34.001  1.00  0.00           C
ATOM   2129 HD11 ILE A 132      67.583  49.885  33.691  1.00  0.00           H
ATOM   2130 HD12 ILE A 132      68.423  48.565  34.501  1.00  0.00           H
ATOM   2131 HD13 ILE A 132      67.313  48.305  33.071  1.00  0.00           H
ATOM   2132  C   ILE A 132      64.483  49.955  38.071  1.00  0.00           C
ATOM   2133  O   ILE A 132      64.093  49.115  38.891  1.00  0.00           O
ATOM   2134  N   LYS A 133      64.713  51.265  38.451  1.00  0.00           N
ATOM   2135  H   LYS A 133      65.173  51.855  37.781  1.00  0.00           H
ATOM   2136  CA  LYS A 133      64.403  51.785  39.761  1.00  0.00           C
ATOM   2137  HA  LYS A 133      64.943  51.155  40.461  1.00  0.00           H
ATOM   2138  CB  LYS A 133      64.973  53.165  39.971  1.00  0.00           C
ATOM   2139  HB2 LYS A 133      64.373  53.945  39.501  1.00  0.00           H
ATOM   2140  HB3 LYS A 133      64.823  53.365  41.031  1.00  0.00           H
ATOM   2141  CG  LYS A 133      66.493  53.335  39.551  1.00  0.00           C
ATOM   2142  HG2 LYS A 133      67.013  52.465  39.961  1.00  0.00           H
ATOM   2143  HG3 LYS A 133      66.563  53.285  38.461  1.00  0.00           H
ATOM   2144  CD  LYS A 133      67.093  54.675  39.981  1.00  0.00           C
ATOM   2145  HD2 LYS A 133      66.573  55.515  39.511  1.00  0.00           H
ATOM   2146  HD3 LYS A 133      66.873  54.795  41.041  1.00  0.00           H
ATOM   2147  CE  LYS A 133      68.633  54.785  39.871  1.00  0.00           C
ATOM   2148  HE2 LYS A 133      68.833  54.485  38.841  1.00  0.00           H
ATOM   2149  HE3 LYS A 133      68.963  55.775  40.171  1.00  0.00           H
ATOM   2150  NZ  LYS A 133      69.453  53.885  40.711  1.00  0.00           N
ATOM   2151  HZ1 LYS A 133      69.353  52.925  40.431  1.00  0.00           H
ATOM   2152  HZ2 LYS A 133      70.423  54.145  40.581  1.00  0.00           H
ATOM   2153  HZ3 LYS A 133      69.153  54.125  41.651  1.00  0.00           H
ATOM   2154  C   LYS A 133      62.883  51.745  40.121  1.00  0.00           C
ATOM   2155  O   LYS A 133      62.563  51.405  41.261  1.00  0.00           O
ATOM   2156  N   LYS A 134      61.973  52.015  39.211  1.00  0.00           N
ATOM   2157  H   LYS A 134      62.263  52.265  38.281  1.00  0.00           H
ATOM   2158  CA  LYS A 134      60.563  51.745  39.351  1.00  0.00           C
ATOM   2159  HA  LYS A 134      60.133  52.355  40.141  1.00  0.00           H
ATOM   2160  CB  LYS A 134      59.713  52.215  38.111  1.00  0.00           C
ATOM   2161  HB2 LYS A 134      60.233  51.905  37.211  1.00  0.00           H
ATOM   2162  HB3 LYS A 134      58.753  51.715  38.241  1.00  0.00           H
ATOM   2163  CG  LYS A 134      59.603  53.695  38.041  1.00  0.00           C
ATOM   2164  HG2 LYS A 134      58.823  54.025  38.721  1.00  0.00           H
ATOM   2165  HG3 LYS A 134      60.513  54.215  38.361  1.00  0.00           H
ATOM   2166  CD  LYS A 134      59.183  54.285  36.731  1.00  0.00           C
ATOM   2167  HD2 LYS A 134      59.913  53.985  35.981  1.00  0.00           H
ATOM   2168  HD3 LYS A 134      58.243  53.815  36.451  1.00  0.00           H
ATOM   2169  CE  LYS A 134      58.923  55.855  36.871  1.00  0.00           C
ATOM   2170  HE2 LYS A 134      59.803  56.295  37.341  1.00  0.00           H
ATOM   2171  HE3 LYS A 134      59.093  56.175  35.851  1.00  0.00           H
ATOM   2172  NZ  LYS A 134      57.623  56.345  37.491  1.00  0.00           N
ATOM   2173  HZ1 LYS A 134      56.973  56.435  36.731  1.00  0.00           H
ATOM   2174  HZ2 LYS A 134      57.173  55.645  38.061  1.00  0.00           H
ATOM   2175  HZ3 LYS A 134      57.673  57.195  38.031  1.00  0.00           H
ATOM   2176  C   LYS A 134      60.393  50.305  39.771  1.00  0.00           C
ATOM   2177  O   LYS A 134      59.593  50.105  40.671  1.00  0.00           O
ATOM   2178  N   PHE A 135      61.023  49.315  39.111  1.00  0.00           N
ATOM   2179  H   PHE A 135      61.623  49.615  38.361  1.00  0.00           H
ATOM   2180  CA  PHE A 135      61.043  47.875  39.621  1.00  0.00           C
ATOM   2181  HA  PHE A 135      60.003  47.595  39.791  1.00  0.00           H
ATOM   2182  CB  PHE A 135      61.723  46.935  38.551  1.00  0.00           C
ATOM   2183  HB2 PHE A 135      60.973  46.915  37.761  1.00  0.00           H
ATOM   2184  HB3 PHE A 135      62.623  47.405  38.141  1.00  0.00           H
ATOM   2185  CG  PHE A 135      62.103  45.565  39.031  1.00  0.00           C
ATOM   2186  CD1 PHE A 135      61.283  44.485  38.811  1.00  0.00           C
ATOM   2187  HD1 PHE A 135      60.283  44.615  38.421  1.00  0.00           H
ATOM   2188  CE1 PHE A 135      61.813  43.195  38.971  1.00  0.00           C
ATOM   2189  HE1 PHE A 135      61.213  42.375  38.601  1.00  0.00           H
ATOM   2190  CZ  PHE A 135      63.123  42.985  39.441  1.00  0.00           C
ATOM   2191  HZ  PHE A 135      63.443  41.955  39.451  1.00  0.00           H
ATOM   2192  CE2 PHE A 135      63.813  44.125  39.901  1.00  0.00           C
ATOM   2193  HE2 PHE A 135      64.803  44.055  40.321  1.00  0.00           H
ATOM   2194  CD2 PHE A 135      63.373  45.395  39.541  1.00  0.00           C
ATOM   2195  HD2 PHE A 135      63.973  46.185  39.951  1.00  0.00           H
ATOM   2196  C   PHE A 135      61.673  47.775  41.061  1.00  0.00           C
ATOM   2197  O   PHE A 135      61.063  47.155  41.951  1.00  0.00           O
ATOM   2198  N   LYS A 136      62.753  48.465  41.441  1.00  0.00           N
ATOM   2199  H   LYS A 136      63.303  48.885  40.711  1.00  0.00           H
ATOM   2200  CA  LYS A 136      63.463  48.305  42.701  1.00  0.00           C
ATOM   2201  HA  LYS A 136      63.603  47.255  42.961  1.00  0.00           H
ATOM   2202  CB  LYS A 136      64.903  48.955  42.661  1.00  0.00           C
ATOM   2203  HB2 LYS A 136      65.493  48.595  41.821  1.00  0.00           H
ATOM   2204  HB3 LYS A 136      64.823  50.035  42.531  1.00  0.00           H
ATOM   2205  CG  LYS A 136      65.743  48.645  43.951  1.00  0.00           C
ATOM   2206  HG2 LYS A 136      65.143  48.705  44.851  1.00  0.00           H
ATOM   2207  HG3 LYS A 136      66.133  47.625  43.881  1.00  0.00           H
ATOM   2208  CD  LYS A 136      66.893  49.695  44.151  1.00  0.00           C
ATOM   2209  HD2 LYS A 136      67.323  50.115  43.241  1.00  0.00           H
ATOM   2210  HD3 LYS A 136      66.503  50.595  44.621  1.00  0.00           H
ATOM   2211  CE  LYS A 136      67.963  48.945  45.001  1.00  0.00           C
ATOM   2212  HE2 LYS A 136      67.403  48.765  45.921  1.00  0.00           H
ATOM   2213  HE3 LYS A 136      68.233  48.015  44.501  1.00  0.00           H
ATOM   2214  NZ  LYS A 136      69.233  49.745  45.131  1.00  0.00           N
ATOM   2215  HZ1 LYS A 136      69.893  49.215  45.691  1.00  0.00           H
ATOM   2216  HZ2 LYS A 136      69.573  49.985  44.211  1.00  0.00           H
ATOM   2217  HZ3 LYS A 136      69.073  50.585  45.661  1.00  0.00           H
ATOM   2218  C   LYS A 136      62.653  48.885  43.871  1.00  0.00           C
ATOM   2219  O   LYS A 136      62.553  48.375  44.971  1.00  0.00           O
ATOM   2220  N   TYR A 137      62.063  50.115  43.671  1.00  0.00           N
ATOM   2221  H   TYR A 137      62.123  50.605  42.791  1.00  0.00           H
ATOM   2222  CA  TYR A 137      61.273  50.825  44.701  1.00  0.00           C
ATOM   2223  HA  TYR A 137      61.533  50.445  45.681  1.00  0.00           H
ATOM   2224  CB  TYR A 137      61.593  52.335  44.601  1.00  0.00           C
ATOM   2225  HB2 TYR A 137      61.293  52.755  43.641  1.00  0.00           H
ATOM   2226  HB3 TYR A 137      60.983  52.865  45.331  1.00  0.00           H
ATOM   2227  CG  TYR A 137      63.003  52.825  44.881  1.00  0.00           C
ATOM   2228  CD1 TYR A 137      63.633  53.635  43.931  1.00  0.00           C
ATOM   2229  HD1 TYR A 137      63.063  53.855  43.041  1.00  0.00           H
ATOM   2230  CE1 TYR A 137      64.933  54.125  44.141  1.00  0.00           C
ATOM   2231  HE1 TYR A 137      65.443  54.645  43.341  1.00  0.00           H
ATOM   2232  CZ  TYR A 137      65.633  53.775  45.331  1.00  0.00           C
ATOM   2233  OH  TYR A 137      66.933  54.095  45.451  1.00  0.00           O
ATOM   2234  HH  TYR A 137      67.463  53.385  45.811  1.00  0.00           H
ATOM   2235  CE2 TYR A 137      65.003  52.815  46.231  1.00  0.00           C
ATOM   2236  HE2 TYR A 137      65.543  52.405  47.071  1.00  0.00           H
ATOM   2237  CD2 TYR A 137      63.703  52.375  46.011  1.00  0.00           C
ATOM   2238  HD2 TYR A 137      63.363  51.685  46.771  1.00  0.00           H
ATOM   2239  C   TYR A 137      59.743  50.585  44.601  1.00  0.00           C
ATOM   2240  O   TYR A 137      58.983  51.185  45.371  1.00  0.00           O
ATOM   2241  N   GLY A 138      59.343  49.725  43.681  1.00  0.00           N
ATOM   2242  H   GLY A 138      60.063  49.305  43.111  1.00  0.00           H
ATOM   2243  CA  GLY A 138      57.973  49.405  43.281  1.00  0.00           C
ATOM   2244  HA2 GLY A 138      58.093  48.825  42.371  1.00  0.00           H
ATOM   2245  HA3 GLY A 138      57.513  48.825  44.081  1.00  0.00           H
ATOM   2246  C   GLY A 138      57.003  50.535  43.081  1.00  0.00           C
ATOM   2247  O   GLY A 138      55.913  50.525  43.721  1.00  0.00           O
ATOM   2248  N   ILE A 139      57.393  51.605  42.411  1.00  0.00           N
ATOM   2249  H   ILE A 139      58.313  51.585  41.981  1.00  0.00           H
ATOM   2250  CA  ILE A 139      56.543  52.845  42.281  1.00  0.00           C
ATOM   2251  HA  ILE A 139      56.103  53.095  43.241  1.00  0.00           H
ATOM   2252  CB  ILE A 139      57.503  54.065  42.081  1.00  0.00           C
ATOM   2253  HB  ILE A 139      58.213  53.685  41.351  1.00  0.00           H
ATOM   2254  CG2 ILE A 139      56.743  55.315  41.491  1.00  0.00           C
ATOM   2255 HG21 ILE A 139      56.363  55.005  40.521  1.00  0.00           H
ATOM   2256 HG22 ILE A 139      55.813  55.645  41.951  1.00  0.00           H
ATOM   2257 HG23 ILE A 139      57.503  56.045  41.191  1.00  0.00           H
ATOM   2258  CG1 ILE A 139      58.483  54.335  43.321  1.00  0.00           C
ATOM   2259 HG12 ILE A 139      58.993  53.415  43.581  1.00  0.00           H
ATOM   2260 HG13 ILE A 139      59.303  54.945  42.931  1.00  0.00           H
ATOM   2261  CD1 ILE A 139      57.793  54.905  44.561  1.00  0.00           C
ATOM   2262 HD11 ILE A 139      57.333  55.855  44.311  1.00  0.00           H
ATOM   2263 HD12 ILE A 139      57.023  54.195  44.871  1.00  0.00           H
ATOM   2264 HD13 ILE A 139      58.513  55.105  45.351  1.00  0.00           H
ATOM   2265  C   ILE A 139      55.363  52.645  41.241  1.00  0.00           C
ATOM   2266  O   ILE A 139      55.573  51.915  40.271  1.00  0.00           O
ATOM   2267  N   GLU A 140      54.223  53.345  41.471  1.00  0.00           N
ATOM   2268  H   GLU A 140      54.173  54.055  42.191  1.00  0.00           H
ATOM   2269  CA  GLU A 140      53.063  53.265  40.521  1.00  0.00           C
ATOM   2270  HA  GLU A 140      53.453  53.355  39.511  1.00  0.00           H
ATOM   2271  CB  GLU A 140      52.313  51.895  40.791  1.00  0.00           C
ATOM   2272  HB2 GLU A 140      53.073  51.125  40.611  1.00  0.00           H
ATOM   2273  HB3 GLU A 140      52.063  51.715  41.831  1.00  0.00           H
ATOM   2274  CG  GLU A 140      51.193  51.375  39.881  1.00  0.00           C
ATOM   2275  HG2 GLU A 140      51.003  50.355  40.221  1.00  0.00           H
ATOM   2276  HG3 GLU A 140      50.293  51.985  39.961  1.00  0.00           H
ATOM   2277  CD  GLU A 140      51.503  51.305  38.401  1.00  0.00           C
ATOM   2278  OE1 GLU A 140      51.753  50.285  37.821  1.00  0.00           O
ATOM   2279  OE2 GLU A 140      51.483  52.395  37.771  1.00  0.00           O
ATOM   2280  C   GLU A 140      52.163  54.455  40.751  1.00  0.00           C
ATOM   2281  O   GLU A 140      52.263  55.265  41.621  1.00  0.00           O
ATOM   2282  N   GLU A 141      51.163  54.465  39.831  1.00  0.00           N
ATOM   2283  H   GLU A 141      51.353  53.795  39.111  1.00  0.00           H
ATOM   2284  CA  GLU A 141      50.183  55.495  39.471  1.00  0.00           C
ATOM   2285  HA  GLU A 141      50.693  56.355  39.031  1.00  0.00           H
ATOM   2286  CB  GLU A 141      49.223  54.895  38.401  1.00  0.00           C
ATOM   2287  HB2 GLU A 141      49.753  54.645  37.471  1.00  0.00           H
ATOM   2288  HB3 GLU A 141      48.933  53.955  38.861  1.00  0.00           H
ATOM   2289  CG  GLU A 141      48.063  55.725  37.951  1.00  0.00           C
ATOM   2290  HG2 GLU A 141      47.413  55.025  37.431  1.00  0.00           H
ATOM   2291  HG3 GLU A 141      47.473  56.045  38.811  1.00  0.00           H
ATOM   2292  CD  GLU A 141      48.493  57.045  37.211  1.00  0.00           C
ATOM   2293  OE1 GLU A 141      49.313  57.885  37.661  1.00  0.00           O
ATOM   2294  OE2 GLU A 141      47.933  57.325  36.131  1.00  0.00           O
ATOM   2295  C   GLU A 141      49.403  56.115  40.681  1.00  0.00           C
ATOM   2296  O   GLU A 141      49.243  55.395  41.631  1.00  0.00           O
ATOM   2297  N   HIE A 142      49.053  57.415  40.611  1.00  0.00           N
ATOM   2298  H   HIE A 142      49.213  57.925  39.761  1.00  0.00           H
ATOM   2299  CA  HIE A 142      48.373  58.205  41.651  1.00  0.00           C
ATOM   2300  HA  HIE A 142      48.353  59.235  41.291  1.00  0.00           H
ATOM   2301  CB  HIE A 142      46.933  57.765  41.771  1.00  0.00           C
ATOM   2302  HB2 HIE A 142      46.483  57.735  40.781  1.00  0.00           H
ATOM   2303  HB3 HIE A 142      46.943  56.765  42.201  1.00  0.00           H
ATOM   2304  CG  HIE A 142      46.143  58.555  42.801  1.00  0.00           C
ATOM   2305  ND1 HIE A 142      45.583  59.825  42.601  1.00  0.00           N
ATOM   2306  CE1 HIE A 142      45.053  60.185  43.761  1.00  0.00           C
ATOM   2307  HE1 HIE A 142      44.433  61.075  43.791  1.00  0.00           H
ATOM   2308  NE2 HIE A 142      45.333  59.275  44.771  1.00  0.00           N
ATOM   2309  HE2 HIE A 142      44.853  59.275  45.661  1.00  0.00           H
ATOM   2310  CD2 HIE A 142      45.943  58.225  44.111  1.00  0.00           C
ATOM   2311  HD2 HIE A 142      46.273  57.345  44.641  1.00  0.00           H
ATOM   2312  C   HIE A 142      49.193  58.365  42.991  1.00  0.00           C
ATOM   2313  O   HIE A 142      48.903  59.235  43.771  1.00  0.00           O
ATOM   2314  N   GLY A 143      50.233  57.635  43.211  1.00  0.00           N
ATOM   2315  H   GLY A 143      50.323  56.915  42.501  1.00  0.00           H
ATOM   2316  CA  GLY A 143      51.253  57.755  44.281  1.00  0.00           C
ATOM   2317  HA2 GLY A 143      52.173  57.985  43.731  1.00  0.00           H
ATOM   2318  HA3 GLY A 143      51.103  58.705  44.801  1.00  0.00           H
ATOM   2319  C   GLY A 143      51.453  56.545  45.191  1.00  0.00           C
ATOM   2320  O   GLY A 143      51.823  56.735  46.331  1.00  0.00           O
ATOM   2321  N   LYS A 144      50.993  55.325  44.761  1.00  0.00           N
ATOM   2322  H   LYS A 144      50.893  55.315  43.751  1.00  0.00           H
ATOM   2323  CA  LYS A 144      51.013  54.155  45.601  1.00  0.00           C
ATOM   2324  HA  LYS A 144      51.003  54.375  46.671  1.00  0.00           H
ATOM   2325  CB  LYS A 144      49.823  53.215  45.191  1.00  0.00           C
ATOM   2326  HB2 LYS A 144      50.053  52.795  44.211  1.00  0.00           H
ATOM   2327  HB3 LYS A 144      49.883  52.285  45.761  1.00  0.00           H
ATOM   2328  CG  LYS A 144      48.413  53.635  45.241  1.00  0.00           C
ATOM   2329  HG2 LYS A 144      48.283  54.555  44.671  1.00  0.00           H
ATOM   2330  HG3 LYS A 144      47.803  52.905  44.711  1.00  0.00           H
ATOM   2331  CD  LYS A 144      47.893  53.965  46.661  1.00  0.00           C
ATOM   2332  HD2 LYS A 144      48.703  54.395  47.251  1.00  0.00           H
ATOM   2333  HD3 LYS A 144      47.123  54.725  46.511  1.00  0.00           H
ATOM   2334  CE  LYS A 144      47.313  52.795  47.441  1.00  0.00           C
ATOM   2335  HE2 LYS A 144      46.743  52.255  46.691  1.00  0.00           H
ATOM   2336  HE3 LYS A 144      48.193  52.225  47.751  1.00  0.00           H
ATOM   2337  NZ  LYS A 144      46.333  53.165  48.491  1.00  0.00           N
ATOM   2338  HZ1 LYS A 144      45.493  53.475  48.011  1.00  0.00           H
ATOM   2339  HZ2 LYS A 144      46.243  52.405  49.141  1.00  0.00           H
ATOM   2340  HZ3 LYS A 144      46.613  53.975  49.021  1.00  0.00           H
ATOM   2341  C   LYS A 144      52.403  53.485  45.421  1.00  0.00           C
ATOM   2342  O   LYS A 144      53.253  53.775  44.591  1.00  0.00           O
ATOM   2343  N   VAL A 145      52.653  52.625  46.471  1.00  0.00           N
ATOM   2344  H   VAL A 145      51.943  52.525  47.181  1.00  0.00           H
ATOM   2345  CA  VAL A 145      53.913  51.845  46.571  1.00  0.00           C
ATOM   2346  HA  VAL A 145      54.463  51.985  45.641  1.00  0.00           H
ATOM   2347  CB  VAL A 145      54.743  52.305  47.811  1.00  0.00           C
ATOM   2348  HB  VAL A 145      54.033  52.365  48.631  1.00  0.00           H
ATOM   2349  CG1 VAL A 145      55.813  51.365  48.371  1.00  0.00           C
ATOM   2350 HG11 VAL A 145      55.323  50.415  48.611  1.00  0.00           H
ATOM   2351 HG12 VAL A 145      56.573  51.165  47.621  1.00  0.00           H
ATOM   2352 HG13 VAL A 145      56.313  51.765  49.251  1.00  0.00           H
ATOM   2353  CG2 VAL A 145      55.483  53.645  47.651  1.00  0.00           C
ATOM   2354 HG21 VAL A 145      56.073  53.825  48.551  1.00  0.00           H
ATOM   2355 HG22 VAL A 145      56.193  53.655  46.821  1.00  0.00           H
ATOM   2356 HG23 VAL A 145      54.783  54.465  47.511  1.00  0.00           H
ATOM   2357  C   VAL A 145      53.633  50.395  46.721  1.00  0.00           C
ATOM   2358  O   VAL A 145      52.813  49.945  47.521  1.00  0.00           O
ATOM   2359  N   LYS A 146      54.273  49.595  45.901  1.00  0.00           N
ATOM   2360  H   LYS A 146      54.973  49.965  45.261  1.00  0.00           H
ATOM   2361  CA  LYS A 146      54.153  48.135  45.781  1.00  0.00           C
ATOM   2362  HA  LYS A 146      53.083  47.975  45.911  1.00  0.00           H
ATOM   2363  CB  LYS A 146      54.613  47.775  44.331  1.00  0.00           C
ATOM   2364  HB2 LYS A 146      55.613  48.175  44.171  1.00  0.00           H
ATOM   2365  HB3 LYS A 146      54.853  46.705  44.301  1.00  0.00           H
ATOM   2366  CG  LYS A 146      53.663  48.215  43.191  1.00  0.00           C
ATOM   2367  HG2 LYS A 146      53.483  49.285  43.271  1.00  0.00           H
ATOM   2368  HG3 LYS A 146      54.083  48.065  42.201  1.00  0.00           H
ATOM   2369  CD  LYS A 146      52.283  47.525  43.121  1.00  0.00           C
ATOM   2370  HD2 LYS A 146      52.403  46.455  42.901  1.00  0.00           H
ATOM   2371  HD3 LYS A 146      51.833  47.535  44.111  1.00  0.00           H
ATOM   2372  CE  LYS A 146      51.363  48.235  42.071  1.00  0.00           C
ATOM   2373  HE2 LYS A 146      50.363  47.815  42.181  1.00  0.00           H
ATOM   2374  HE3 LYS A 146      51.423  49.315  42.211  1.00  0.00           H
ATOM   2375  NZ  LYS A 146      51.753  47.835  40.721  1.00  0.00           N
ATOM   2376  HZ1 LYS A 146      52.723  47.875  40.431  1.00  0.00           H
ATOM   2377  HZ2 LYS A 146      51.683  46.845  40.561  1.00  0.00           H
ATOM   2378  HZ3 LYS A 146      51.143  48.285  40.061  1.00  0.00           H
ATOM   2379  C   LYS A 146      54.913  47.535  46.981  1.00  0.00           C
ATOM   2380  O   LYS A 146      56.023  47.905  47.371  1.00  0.00           O
ATOM   2381  N   MET A 147      54.353  46.525  47.601  1.00  0.00           N
ATOM   2382  H   MET A 147      53.423  46.285  47.281  1.00  0.00           H
ATOM   2383  CA  MET A 147      54.973  45.665  48.671  1.00  0.00           C
ATOM   2384  HA  MET A 147      55.453  46.275  49.451  1.00  0.00           H
ATOM   2385  CB  MET A 147      53.933  44.765  49.261  1.00  0.00           C
ATOM   2386  HB2 MET A 147      53.073  45.265  49.691  1.00  0.00           H
ATOM   2387  HB3 MET A 147      53.523  44.135  48.461  1.00  0.00           H
ATOM   2388  CG  MET A 147      54.393  43.675  50.301  1.00  0.00           C
ATOM   2389  HG2 MET A 147      53.493  43.305  50.801  1.00  0.00           H
ATOM   2390  HG3 MET A 147      54.773  42.865  49.681  1.00  0.00           H
ATOM   2391  SD  MET A 147      55.533  44.175  51.641  1.00  0.00           S
ATOM   2392  CE  MET A 147      54.453  44.985  52.761  1.00  0.00           C
ATOM   2393  HE1 MET A 147      54.033  45.785  52.151  1.00  0.00           H
ATOM   2394  HE2 MET A 147      53.743  44.275  53.181  1.00  0.00           H
ATOM   2395  HE3 MET A 147      54.983  45.495  53.561  1.00  0.00           H
ATOM   2396  C   MET A 147      56.103  44.735  48.021  1.00  0.00           C
ATOM   2397  O   MET A 147      55.773  43.855  47.201  1.00  0.00           O
ATOM   2398  N   ARG A 148      57.413  44.925  48.441  1.00  0.00           N
ATOM   2399  H   ARG A 148      57.573  45.585  49.181  1.00  0.00           H
ATOM   2400  CA  ARG A 148      58.633  44.235  47.851  1.00  0.00           C
ATOM   2401  HA  ARG A 148      58.473  43.155  47.931  1.00  0.00           H
ATOM   2402  CB  ARG A 148      58.813  44.615  46.341  1.00  0.00           C
ATOM   2403  HB2 ARG A 148      59.733  44.145  45.991  1.00  0.00           H
ATOM   2404  HB3 ARG A 148      58.033  44.085  45.801  1.00  0.00           H
ATOM   2405  CG  ARG A 148      58.823  46.045  45.931  1.00  0.00           C
ATOM   2406  HG2 ARG A 148      57.953  46.585  46.321  1.00  0.00           H
ATOM   2407  HG3 ARG A 148      59.713  46.415  46.451  1.00  0.00           H
ATOM   2408  CD  ARG A 148      58.933  46.195  44.411  1.00  0.00           C
ATOM   2409  HD2 ARG A 148      58.963  47.255  44.161  1.00  0.00           H
ATOM   2410  HD3 ARG A 148      59.863  45.815  43.991  1.00  0.00           H
ATOM   2411  NE  ARG A 148      57.743  45.635  43.651  1.00  0.00           N
ATOM   2412  HE  ARG A 148      57.013  45.115  44.121  1.00  0.00           H
ATOM   2413  CZ  ARG A 148      57.433  45.645  42.361  1.00  0.00           C
ATOM   2414  NH1 ARG A 148      58.303  46.085  41.491  1.00  0.00           N
ATOM   2415 HH11 ARG A 148      59.223  46.375  41.801  1.00  0.00           H
ATOM   2416 HH12 ARG A 148      58.023  46.405  40.581  1.00  0.00           H
ATOM   2417  NH2 ARG A 148      56.283  45.135  41.971  1.00  0.00           N
ATOM   2418 HH21 ARG A 148      55.653  44.735  42.651  1.00  0.00           H
ATOM   2419 HH22 ARG A 148      55.963  45.325  41.031  1.00  0.00           H
ATOM   2420  C   ARG A 148      59.973  44.585  48.571  1.00  0.00           C
ATOM   2421  O   ARG A 148      60.003  45.565  49.321  1.00  0.00           O
ATOM   2422  N   GLY A 149      61.073  43.875  48.321  1.00  0.00           N
ATOM   2423  H   GLY A 149      60.933  43.095  47.691  1.00  0.00           H
ATOM   2424  CA  GLY A 149      62.453  44.335  48.561  1.00  0.00           C
ATOM   2425  HA2 GLY A 149      63.143  43.525  48.321  1.00  0.00           H
ATOM   2426  HA3 GLY A 149      62.573  45.255  48.001  1.00  0.00           H
ATOM   2427  C   GLY A 149      62.683  44.725  50.051  1.00  0.00           C
ATOM   2428  O   GLY A 149      62.263  43.975  50.941  1.00  0.00           O
ATOM   2429  N   GLY A 150      63.383  45.825  50.231  1.00  0.00           N
ATOM   2430  H   GLY A 150      63.963  46.115  49.451  1.00  0.00           H
ATOM   2431  CA  GLY A 150      63.623  46.515  51.531  1.00  0.00           C
ATOM   2432  HA2 GLY A 150      64.333  45.875  52.051  1.00  0.00           H
ATOM   2433  HA3 GLY A 150      64.203  47.415  51.311  1.00  0.00           H
ATOM   2434  C   GLY A 150      62.343  46.815  52.361  1.00  0.00           C
ATOM   2435  O   GLY A 150      62.413  46.755  53.591  1.00  0.00           O
ATOM   2436  N   LEU A 151      61.173  47.255  51.901  1.00  0.00           N
ATOM   2437  H   LEU A 151      61.113  47.225  50.891  1.00  0.00           H
ATOM   2438  CA  LEU A 151      59.933  47.335  52.651  1.00  0.00           C
ATOM   2439  HA  LEU A 151      60.143  47.915  53.561  1.00  0.00           H
ATOM   2440  CB  LEU A 151      58.873  48.035  51.761  1.00  0.00           C
ATOM   2441  HB2 LEU A 151      59.313  48.875  51.221  1.00  0.00           H
ATOM   2442  HB3 LEU A 151      58.443  47.385  51.001  1.00  0.00           H
ATOM   2443  CG  LEU A 151      57.713  48.515  52.611  1.00  0.00           C
ATOM   2444  HG  LEU A 151      57.153  47.715  53.101  1.00  0.00           H
ATOM   2445  CD1 LEU A 151      58.173  49.735  53.431  1.00  0.00           C
ATOM   2446 HD11 LEU A 151      57.363  50.185  54.011  1.00  0.00           H
ATOM   2447 HD12 LEU A 151      58.733  49.215  54.211  1.00  0.00           H
ATOM   2448 HD13 LEU A 151      58.623  50.465  52.761  1.00  0.00           H
ATOM   2449  CD2 LEU A 151      56.673  49.005  51.541  1.00  0.00           C
ATOM   2450 HD21 LEU A 151      56.213  48.155  51.031  1.00  0.00           H
ATOM   2451 HD22 LEU A 151      55.883  49.605  52.011  1.00  0.00           H
ATOM   2452 HD23 LEU A 151      57.173  49.655  50.821  1.00  0.00           H
ATOM   2453  C   LEU A 151      59.363  46.005  53.161  1.00  0.00           C
ATOM   2454  O   LEU A 151      58.853  45.915  54.261  1.00  0.00           O
ATOM   2455  N   LEU A 152      59.493  44.945  52.401  1.00  0.00           N
ATOM   2456  H   LEU A 152      59.943  45.115  51.511  1.00  0.00           H
ATOM   2457  CA  LEU A 152      59.063  43.545  52.661  1.00  0.00           C
ATOM   2458  HA  LEU A 152      58.073  43.435  53.101  1.00  0.00           H
ATOM   2459  CB  LEU A 152      59.083  42.755  51.371  1.00  0.00           C
ATOM   2460  HB2 LEU A 152      58.333  43.185  50.691  1.00  0.00           H
ATOM   2461  HB3 LEU A 152      60.043  42.795  50.871  1.00  0.00           H
ATOM   2462  CG  LEU A 152      58.793  41.245  51.591  1.00  0.00           C
ATOM   2463  HG  LEU A 152      59.543  40.655  52.121  1.00  0.00           H
ATOM   2464  CD1 LEU A 152      57.473  40.945  52.261  1.00  0.00           C
ATOM   2465 HD11 LEU A 152      56.623  41.385  51.731  1.00  0.00           H
ATOM   2466 HD12 LEU A 152      57.353  39.875  52.421  1.00  0.00           H
ATOM   2467 HD13 LEU A 152      57.513  41.295  53.291  1.00  0.00           H
ATOM   2468  CD2 LEU A 152      58.723  40.675  50.141  1.00  0.00           C
ATOM   2469 HD21 LEU A 152      58.903  39.595  50.141  1.00  0.00           H
ATOM   2470 HD22 LEU A 152      57.753  40.855  49.681  1.00  0.00           H
ATOM   2471 HD23 LEU A 152      59.533  40.985  49.481  1.00  0.00           H
ATOM   2472  C   LEU A 152      60.073  42.975  53.751  1.00  0.00           C
ATOM   2473  O   LEU A 152      59.643  42.225  54.621  1.00  0.00           O
ATOM   2474  N   ARG A 153      61.413  43.315  53.651  1.00  0.00           N
ATOM   2475  H   ARG A 153      61.703  43.945  52.911  1.00  0.00           H
ATOM   2476  CA  ARG A 153      62.313  43.105  54.861  1.00  0.00           C
ATOM   2477  HA  ARG A 153      62.423  42.065  55.161  1.00  0.00           H
ATOM   2478  CB  ARG A 153      63.783  43.595  54.501  1.00  0.00           C
ATOM   2479  HB2 ARG A 153      63.723  44.585  54.041  1.00  0.00           H
ATOM   2480  HB3 ARG A 153      64.273  43.795  55.451  1.00  0.00           H
ATOM   2481  CG  ARG A 153      64.583  42.675  53.621  1.00  0.00           C
ATOM   2482  HG2 ARG A 153      64.803  41.775  54.201  1.00  0.00           H
ATOM   2483  HG3 ARG A 153      63.933  42.295  52.831  1.00  0.00           H
ATOM   2484  CD  ARG A 153      65.943  43.255  53.151  1.00  0.00           C
ATOM   2485  HD2 ARG A 153      65.723  44.055  52.441  1.00  0.00           H
ATOM   2486  HD3 ARG A 153      66.523  43.695  53.961  1.00  0.00           H
ATOM   2487  NE  ARG A 153      66.743  42.195  52.511  1.00  0.00           N
ATOM   2488  HE  ARG A 153      66.473  41.775  51.631  1.00  0.00           H
ATOM   2489  CZ  ARG A 153      67.953  41.895  52.771  1.00  0.00           C
ATOM   2490  NH1 ARG A 153      68.663  42.285  53.801  1.00  0.00           N
ATOM   2491 HH11 ARG A 153      68.353  42.875  54.561  1.00  0.00           H
ATOM   2492 HH12 ARG A 153      69.663  42.155  53.771  1.00  0.00           H
ATOM   2493  NH2 ARG A 153      68.583  41.225  51.831  1.00  0.00           N
ATOM   2494 HH21 ARG A 153      68.123  41.005  50.961  1.00  0.00           H
ATOM   2495 HH22 ARG A 153      69.523  40.885  51.971  1.00  0.00           H
ATOM   2496  C   ARG A 153      61.783  43.735  56.121  1.00  0.00           C
ATOM   2497  O   ARG A 153      61.743  43.085  57.171  1.00  0.00           O
ATOM   2498  N   THR A 154      61.473  45.035  56.071  1.00  0.00           N
ATOM   2499  H   THR A 154      61.743  45.615  55.281  1.00  0.00           H
ATOM   2500  CA  THR A 154      60.993  45.885  57.161  1.00  0.00           C
ATOM   2501  HA  THR A 154      61.673  45.725  58.001  1.00  0.00           H
ATOM   2502  CB  THR A 154      60.873  47.335  56.771  1.00  0.00           C
ATOM   2503  HB  THR A 154      60.183  47.485  55.941  1.00  0.00           H
ATOM   2504  CG2 THR A 154      60.483  48.225  57.951  1.00  0.00           C
ATOM   2505 HG21 THR A 154      61.153  48.245  58.801  1.00  0.00           H
ATOM   2506 HG22 THR A 154      60.243  49.245  57.661  1.00  0.00           H
ATOM   2507 HG23 THR A 154      59.543  47.875  58.391  1.00  0.00           H
ATOM   2508  OG1 THR A 154      62.123  47.865  56.391  1.00  0.00           O
ATOM   2509  HG1 THR A 154      61.933  48.675  55.911  1.00  0.00           H
ATOM   2510  C   THR A 154      59.633  45.325  57.761  1.00  0.00           C
ATOM   2511  O   THR A 154      59.553  45.055  59.011  1.00  0.00           O
ATOM   2512  N   TYR A 155      58.603  45.045  56.901  1.00  0.00           N
ATOM   2513  H   TYR A 155      58.733  45.255  55.931  1.00  0.00           H
ATOM   2514  CA  TYR A 155      57.373  44.365  57.231  1.00  0.00           C
ATOM   2515  HA  TYR A 155      56.813  45.025  57.891  1.00  0.00           H
ATOM   2516  CB  TYR A 155      56.633  44.175  55.911  1.00  0.00           C
ATOM   2517  HB2 TYR A 155      56.553  45.165  55.461  1.00  0.00           H
ATOM   2518  HB3 TYR A 155      57.083  43.385  55.321  1.00  0.00           H
ATOM   2519  CG  TYR A 155      55.153  43.815  56.171  1.00  0.00           C
ATOM   2520  CD1 TYR A 155      54.183  44.825  56.391  1.00  0.00           C
ATOM   2521  HD1 TYR A 155      54.513  45.845  56.391  1.00  0.00           H
ATOM   2522  CE1 TYR A 155      52.803  44.505  56.661  1.00  0.00           C
ATOM   2523  HE1 TYR A 155      52.123  45.295  56.951  1.00  0.00           H
ATOM   2524  CZ  TYR A 155      52.363  43.145  56.571  1.00  0.00           C
ATOM   2525  OH  TYR A 155      51.063  42.725  56.751  1.00  0.00           O
ATOM   2526  HH  TYR A 155      50.923  41.855  56.351  1.00  0.00           H
ATOM   2527  CE2 TYR A 155      53.323  42.145  56.181  1.00  0.00           C
ATOM   2528  HE2 TYR A 155      53.023  41.115  56.101  1.00  0.00           H
ATOM   2529  CD2 TYR A 155      54.683  42.485  56.021  1.00  0.00           C
ATOM   2530  HD2 TYR A 155      55.413  41.765  55.701  1.00  0.00           H
ATOM   2531  C   TYR A 155      57.443  43.055  58.051  1.00  0.00           C
ATOM   2532  O   TYR A 155      56.973  42.975  59.191  1.00  0.00           O
ATOM   2533  N   ILE A 156      58.213  42.095  57.541  1.00  0.00           N
ATOM   2534  H   ILE A 156      58.553  42.225  56.601  1.00  0.00           H
ATOM   2535  CA  ILE A 156      58.563  40.875  58.281  1.00  0.00           C
ATOM   2536  HA  ILE A 156      57.643  40.325  58.451  1.00  0.00           H
ATOM   2537  CB  ILE A 156      59.503  39.875  57.471  1.00  0.00           C
ATOM   2538  HB  ILE A 156      60.323  40.435  57.041  1.00  0.00           H
ATOM   2539  CG2 ILE A 156      60.033  38.785  58.441  1.00  0.00           C
ATOM   2540 HG21 ILE A 156      60.493  39.155  59.351  1.00  0.00           H
ATOM   2541 HG22 ILE A 156      59.163  38.215  58.761  1.00  0.00           H
ATOM   2542 HG23 ILE A 156      60.793  38.185  57.941  1.00  0.00           H
ATOM   2543  CG1 ILE A 156      58.673  39.215  56.301  1.00  0.00           C
ATOM   2544 HG12 ILE A 156      58.013  38.445  56.691  1.00  0.00           H
ATOM   2545 HG13 ILE A 156      58.083  40.015  55.861  1.00  0.00           H
ATOM   2546  CD1 ILE A 156      59.553  38.625  55.171  1.00  0.00           C
ATOM   2547 HD11 ILE A 156      60.013  37.665  55.391  1.00  0.00           H
ATOM   2548 HD12 ILE A 156      58.893  38.455  54.321  1.00  0.00           H
ATOM   2549 HD13 ILE A 156      60.283  39.355  54.841  1.00  0.00           H
ATOM   2550  C   ILE A 156      59.203  41.135  59.661  1.00  0.00           C
ATOM   2551  O   ILE A 156      58.793  40.595  60.721  1.00  0.00           O
ATOM   2552  N   ILE A 157      60.213  42.035  59.721  1.00  0.00           N
ATOM   2553  H   ILE A 157      60.453  42.605  58.921  1.00  0.00           H
ATOM   2554  CA  ILE A 157      60.923  42.385  60.981  1.00  0.00           C
ATOM   2555  HA  ILE A 157      61.283  41.415  61.311  1.00  0.00           H
ATOM   2556  CB  ILE A 157      62.213  43.305  60.771  1.00  0.00           C
ATOM   2557  HB  ILE A 157      61.843  44.075  60.091  1.00  0.00           H
ATOM   2558  CG2 ILE A 157      62.763  44.045  62.071  1.00  0.00           C
ATOM   2559 HG21 ILE A 157      63.593  44.725  61.861  1.00  0.00           H
ATOM   2560 HG22 ILE A 157      61.903  44.665  62.331  1.00  0.00           H
ATOM   2561 HG23 ILE A 157      63.043  43.335  62.841  1.00  0.00           H
ATOM   2562  CG1 ILE A 157      63.313  42.475  60.091  1.00  0.00           C
ATOM   2563 HG12 ILE A 157      62.933  41.905  59.241  1.00  0.00           H
ATOM   2564 HG13 ILE A 157      64.083  43.125  59.681  1.00  0.00           H
ATOM   2565  CD1 ILE A 157      64.133  41.565  60.961  1.00  0.00           C
ATOM   2566 HD11 ILE A 157      63.523  40.885  61.551  1.00  0.00           H
ATOM   2567 HD12 ILE A 157      64.743  40.895  60.351  1.00  0.00           H
ATOM   2568 HD13 ILE A 157      64.833  42.105  61.601  1.00  0.00           H
ATOM   2569  C   ILE A 157      59.933  42.995  62.021  1.00  0.00           C
ATOM   2570  O   ILE A 157      59.973  42.745  63.211  1.00  0.00           O
ATOM   2571  N   SER A 158      59.053  43.925  61.511  1.00  0.00           N
ATOM   2572  H   SER A 158      59.083  44.035  60.511  1.00  0.00           H
ATOM   2573  CA  SER A 158      57.993  44.675  62.231  1.00  0.00           C
ATOM   2574  HA  SER A 158      58.523  45.435  62.801  1.00  0.00           H
ATOM   2575  CB  SER A 158      57.013  45.425  61.241  1.00  0.00           C
ATOM   2576  HB2 SER A 158      57.613  45.985  60.521  1.00  0.00           H
ATOM   2577  HB3 SER A 158      56.433  44.615  60.791  1.00  0.00           H
ATOM   2578  OG  SER A 158      56.173  46.265  61.911  1.00  0.00           O
ATOM   2579  HG  SER A 158      56.703  47.025  62.151  1.00  0.00           H
ATOM   2580  C   SER A 158      57.193  43.715  63.121  1.00  0.00           C
ATOM   2581  O   SER A 158      57.123  43.775  64.291  1.00  0.00           O
ATOM   2582  N   ILE A 159      56.653  42.665  62.461  1.00  0.00           N
ATOM   2583  H   ILE A 159      56.943  42.665  61.491  1.00  0.00           H
ATOM   2584  CA  ILE A 159      55.883  41.505  62.961  1.00  0.00           C
ATOM   2585  HA  ILE A 159      55.013  41.905  63.471  1.00  0.00           H
ATOM   2586  CB  ILE A 159      55.223  40.585  61.881  1.00  0.00           C
ATOM   2587  HB  ILE A 159      55.933  40.605  61.051  1.00  0.00           H
ATOM   2588  CG2 ILE A 159      54.913  39.155  62.181  1.00  0.00           C
ATOM   2589 HG21 ILE A 159      54.273  39.115  63.061  1.00  0.00           H
ATOM   2590 HG22 ILE A 159      54.443  38.715  61.301  1.00  0.00           H
ATOM   2591 HG23 ILE A 159      55.813  38.585  62.421  1.00  0.00           H
ATOM   2592  CG1 ILE A 159      53.963  41.285  61.281  1.00  0.00           C
ATOM   2593 HG12 ILE A 159      53.163  41.455  61.991  1.00  0.00           H
ATOM   2594 HG13 ILE A 159      54.273  42.325  61.121  1.00  0.00           H
ATOM   2595  CD1 ILE A 159      53.323  40.835  59.961  1.00  0.00           C
ATOM   2596 HD11 ILE A 159      52.813  41.695  59.531  1.00  0.00           H
ATOM   2597 HD12 ILE A 159      54.103  40.515  59.271  1.00  0.00           H
ATOM   2598 HD13 ILE A 159      52.573  40.065  60.081  1.00  0.00           H
ATOM   2599  C   ILE A 159      56.693  40.655  64.001  1.00  0.00           C
ATOM   2600  O   ILE A 159      56.183  40.305  65.071  1.00  0.00           O
ATOM   2601  N   LEU A 160      57.943  40.305  63.741  1.00  0.00           N
ATOM   2602  H   LEU A 160      58.273  40.535  62.821  1.00  0.00           H
ATOM   2603  CA  LEU A 160      58.843  39.715  64.761  1.00  0.00           C
ATOM   2604  HA  LEU A 160      58.433  38.745  65.031  1.00  0.00           H
ATOM   2605  CB  LEU A 160      60.173  39.405  64.051  1.00  0.00           C
ATOM   2606  HB2 LEU A 160      59.933  38.695  63.261  1.00  0.00           H
ATOM   2607  HB3 LEU A 160      60.533  40.315  63.591  1.00  0.00           H
ATOM   2608  CG  LEU A 160      61.333  38.915  64.971  1.00  0.00           C
ATOM   2609  HG  LEU A 160      61.523  39.595  65.801  1.00  0.00           H
ATOM   2610  CD1 LEU A 160      60.843  37.585  65.641  1.00  0.00           C
ATOM   2611 HD11 LEU A 160      60.813  36.745  64.941  1.00  0.00           H
ATOM   2612 HD12 LEU A 160      61.603  37.285  66.351  1.00  0.00           H
ATOM   2613 HD13 LEU A 160      59.903  37.745  66.171  1.00  0.00           H
ATOM   2614  CD2 LEU A 160      62.563  38.525  64.141  1.00  0.00           C
ATOM   2615 HD21 LEU A 160      62.343  37.985  63.221  1.00  0.00           H
ATOM   2616 HD22 LEU A 160      63.133  39.395  63.781  1.00  0.00           H
ATOM   2617 HD23 LEU A 160      63.303  38.005  64.751  1.00  0.00           H
ATOM   2618  C   LEU A 160      59.003  40.535  66.121  1.00  0.00           C
ATOM   2619  O   LEU A 160      58.843  39.995  67.211  1.00  0.00           O
ATOM   2620  N   PHE A 161      59.163  41.845  66.071  1.00  0.00           N
ATOM   2621  H   PHE A 161      59.353  42.165  65.141  1.00  0.00           H
ATOM   2622  CA  PHE A 161      59.533  42.795  67.191  1.00  0.00           C
ATOM   2623  HA  PHE A 161      60.253  42.405  67.921  1.00  0.00           H
ATOM   2624  CB  PHE A 161      60.023  44.185  66.711  1.00  0.00           C
ATOM   2625  HB2 PHE A 161      59.553  44.415  65.761  1.00  0.00           H
ATOM   2626  HB3 PHE A 161      59.803  44.945  67.451  1.00  0.00           H
ATOM   2627  CG  PHE A 161      61.483  44.305  66.601  1.00  0.00           C
ATOM   2628  CD1 PHE A 161      62.203  44.915  67.661  1.00  0.00           C
ATOM   2629  HD1 PHE A 161      61.813  45.485  68.481  1.00  0.00           H
ATOM   2630  CE1 PHE A 161      63.643  44.865  67.641  1.00  0.00           C
ATOM   2631  HE1 PHE A 161      64.143  45.335  68.471  1.00  0.00           H
ATOM   2632  CZ  PHE A 161      64.343  44.235  66.591  1.00  0.00           C
ATOM   2633  HZ  PHE A 161      65.423  44.125  66.601  1.00  0.00           H
ATOM   2634  CE2 PHE A 161      63.573  43.625  65.591  1.00  0.00           C
ATOM   2635  HE2 PHE A 161      64.083  43.215  64.731  1.00  0.00           H
ATOM   2636  CD2 PHE A 161      62.163  43.555  65.671  1.00  0.00           C
ATOM   2637  HD2 PHE A 161      61.603  42.915  65.011  1.00  0.00           H
ATOM   2638  C   PHE A 161      58.193  42.975  68.001  1.00  0.00           C
ATOM   2639  O   PHE A 161      58.273  42.865  69.241  1.00  0.00           O
ATOM   2640  N   LYS A 162      57.053  43.125  67.361  1.00  0.00           N
ATOM   2641  H   LYS A 162      57.043  43.205  66.351  1.00  0.00           H
ATOM   2642  CA  LYS A 162      55.743  43.345  68.141  1.00  0.00           C
ATOM   2643  HA  LYS A 162      55.893  44.045  68.961  1.00  0.00           H
ATOM   2644  CB  LYS A 162      54.623  43.985  67.341  1.00  0.00           C
ATOM   2645  HB2 LYS A 162      53.883  44.265  68.081  1.00  0.00           H
ATOM   2646  HB3 LYS A 162      55.043  44.835  66.811  1.00  0.00           H
ATOM   2647  CG  LYS A 162      53.913  43.105  66.281  1.00  0.00           C
ATOM   2648  HG2 LYS A 162      54.693  42.535  65.781  1.00  0.00           H
ATOM   2649  HG3 LYS A 162      53.293  42.375  66.801  1.00  0.00           H
ATOM   2650  CD  LYS A 162      53.153  43.885  65.251  1.00  0.00           C
ATOM   2651  HD2 LYS A 162      52.773  44.835  65.611  1.00  0.00           H
ATOM   2652  HD3 LYS A 162      53.813  44.155  64.421  1.00  0.00           H
ATOM   2653  CE  LYS A 162      52.003  43.065  64.661  1.00  0.00           C
ATOM   2654  HE2 LYS A 162      52.443  42.145  64.281  1.00  0.00           H
ATOM   2655  HE3 LYS A 162      51.233  42.805  65.391  1.00  0.00           H
ATOM   2656  NZ  LYS A 162      51.303  43.765  63.531  1.00  0.00           N
ATOM   2657  HZ1 LYS A 162      50.983  43.045  62.891  1.00  0.00           H
ATOM   2658  HZ2 LYS A 162      50.573  44.325  63.931  1.00  0.00           H
ATOM   2659  HZ3 LYS A 162      51.983  44.375  63.091  1.00  0.00           H
ATOM   2660  C   LYS A 162      55.303  41.995  68.761  1.00  0.00           C
ATOM   2661  O   LYS A 162      54.773  42.095  69.861  1.00  0.00           O
ATOM   2662  N   SER A 163      55.623  40.835  68.191  1.00  0.00           N
ATOM   2663  H   SER A 163      56.083  40.885  67.291  1.00  0.00           H
ATOM   2664  CA  SER A 163      55.553  39.475  68.781  1.00  0.00           C
ATOM   2665  HA  SER A 163      54.513  39.365  69.111  1.00  0.00           H
ATOM   2666  CB  SER A 163      55.873  38.305  67.781  1.00  0.00           C
ATOM   2667  HB2 SER A 163      56.933  38.415  67.511  1.00  0.00           H
ATOM   2668  HB3 SER A 163      55.623  37.375  68.281  1.00  0.00           H
ATOM   2669  OG  SER A 163      55.093  38.375  66.601  1.00  0.00           O
ATOM   2670  HG  SER A 163      55.403  39.055  66.001  1.00  0.00           H
ATOM   2671  C   SER A 163      56.463  39.375  69.971  1.00  0.00           C
ATOM   2672  O   SER A 163      56.143  38.615  70.911  1.00  0.00           O
ATOM   2673  N   ILE A 164      57.623  40.085  70.091  1.00  0.00           N
ATOM   2674  H   ILE A 164      57.743  40.795  69.391  1.00  0.00           H
ATOM   2675  CA  ILE A 164      58.533  40.095  71.201  1.00  0.00           C
ATOM   2676  HA  ILE A 164      58.613  39.095  71.631  1.00  0.00           H
ATOM   2677  CB  ILE A 164      59.973  40.455  70.731  1.00  0.00           C
ATOM   2678  HB  ILE A 164      59.883  41.375  70.151  1.00  0.00           H
ATOM   2679  CG2 ILE A 164      60.963  40.665  71.931  1.00  0.00           C
ATOM   2680 HG21 ILE A 164      60.533  41.355  72.651  1.00  0.00           H
ATOM   2681 HG22 ILE A 164      60.953  39.735  72.511  1.00  0.00           H
ATOM   2682 HG23 ILE A 164      61.983  40.975  71.711  1.00  0.00           H
ATOM   2683  CG1 ILE A 164      60.563  39.365  69.851  1.00  0.00           C
ATOM   2684 HG12 ILE A 164      60.903  38.505  70.431  1.00  0.00           H
ATOM   2685 HG13 ILE A 164      59.773  38.935  69.241  1.00  0.00           H
ATOM   2686  CD1 ILE A 164      61.753  39.795  69.001  1.00  0.00           C
ATOM   2687 HD11 ILE A 164      61.533  40.375  68.101  1.00  0.00           H
ATOM   2688 HD12 ILE A 164      62.463  40.435  69.531  1.00  0.00           H
ATOM   2689 HD13 ILE A 164      62.263  38.895  68.671  1.00  0.00           H
ATOM   2690  C   ILE A 164      58.003  40.975  72.401  1.00  0.00           C
ATOM   2691  O   ILE A 164      58.153  40.615  73.561  1.00  0.00           O
ATOM   2692  N   PHE A 165      57.493  42.195  72.091  1.00  0.00           N
ATOM   2693  H   PHE A 165      57.603  42.525  71.141  1.00  0.00           H
ATOM   2694  CA  PHE A 165      56.643  42.925  73.031  1.00  0.00           C
ATOM   2695  HA  PHE A 165      57.363  43.135  73.811  1.00  0.00           H
ATOM   2696  CB  PHE A 165      56.163  44.255  72.411  1.00  0.00           C
ATOM   2697  HB2 PHE A 165      55.793  44.055  71.411  1.00  0.00           H
ATOM   2698  HB3 PHE A 165      55.393  44.765  73.001  1.00  0.00           H
ATOM   2699  CG  PHE A 165      57.323  45.195  72.321  1.00  0.00           C
ATOM   2700  CD1 PHE A 165      57.723  45.995  73.411  1.00  0.00           C
ATOM   2701  HD1 PHE A 165      57.203  45.825  74.341  1.00  0.00           H
ATOM   2702  CE1 PHE A 165      58.593  47.065  73.271  1.00  0.00           C
ATOM   2703  HE1 PHE A 165      58.783  47.715  74.121  1.00  0.00           H
ATOM   2704  CZ  PHE A 165      59.153  47.345  72.001  1.00  0.00           C
ATOM   2705  HZ  PHE A 165      59.813  48.205  71.931  1.00  0.00           H
ATOM   2706  CE2 PHE A 165      58.713  46.605  70.901  1.00  0.00           C
ATOM   2707  HE2 PHE A 165      59.003  46.865  69.901  1.00  0.00           H
ATOM   2708  CD2 PHE A 165      57.773  45.615  71.051  1.00  0.00           C
ATOM   2709  HD2 PHE A 165      57.393  45.135  70.171  1.00  0.00           H
ATOM   2710  C   PHE A 165      55.463  42.105  73.651  1.00  0.00           C
ATOM   2711  O   PHE A 165      55.293  42.135  74.871  1.00  0.00           O
ATOM   2712  N   GLU A 166      54.633  41.425  72.851  1.00  0.00           N
ATOM   2713  H   GLU A 166      54.803  41.395  71.851  1.00  0.00           H
ATOM   2714  CA  GLU A 166      53.443  40.615  73.341  1.00  0.00           C
ATOM   2715  HA  GLU A 166      52.813  41.345  73.851  1.00  0.00           H
ATOM   2716  CB  GLU A 166      52.593  39.995  72.251  1.00  0.00           C
ATOM   2717  HB2 GLU A 166      52.353  40.805  71.561  1.00  0.00           H
ATOM   2718  HB3 GLU A 166      53.273  39.275  71.791  1.00  0.00           H
ATOM   2719  CG  GLU A 166      51.273  39.305  72.851  1.00  0.00           C
ATOM   2720  HG2 GLU A 166      50.913  38.565  72.131  1.00  0.00           H
ATOM   2721  HG3 GLU A 166      51.443  38.645  73.701  1.00  0.00           H
ATOM   2722  CD  GLU A 166      50.083  40.345  73.151  1.00  0.00           C
ATOM   2723  OE1 GLU A 166      49.663  40.485  74.331  1.00  0.00           O
ATOM   2724  OE2 GLU A 166      49.553  40.925  72.161  1.00  0.00           O
ATOM   2725  C   GLU A 166      53.943  39.595  74.361  1.00  0.00           C
ATOM   2726  O   GLU A 166      53.503  39.655  75.531  1.00  0.00           O
ATOM   2727  N   VAL A 167      54.973  38.725  74.051  1.00  0.00           N
ATOM   2728  H   VAL A 167      55.293  38.685  73.101  1.00  0.00           H
ATOM   2729  CA  VAL A 167      55.593  37.785  75.001  1.00  0.00           C
ATOM   2730  HA  VAL A 167      54.823  37.175  75.471  1.00  0.00           H
ATOM   2731  CB  VAL A 167      56.573  36.795  74.331  1.00  0.00           C
ATOM   2732  HB  VAL A 167      57.423  37.305  73.881  1.00  0.00           H
ATOM   2733  CG1 VAL A 167      57.153  35.695  75.271  1.00  0.00           C
ATOM   2734 HG11 VAL A 167      57.863  36.195  75.931  1.00  0.00           H
ATOM   2735 HG12 VAL A 167      56.303  35.195  75.751  1.00  0.00           H
ATOM   2736 HG13 VAL A 167      57.633  34.805  74.861  1.00  0.00           H
ATOM   2737  CG2 VAL A 167      55.843  35.965  73.211  1.00  0.00           C
ATOM   2738 HG21 VAL A 167      56.503  35.235  72.741  1.00  0.00           H
ATOM   2739 HG22 VAL A 167      55.023  35.445  73.701  1.00  0.00           H
ATOM   2740 HG23 VAL A 167      55.353  36.565  72.441  1.00  0.00           H
ATOM   2741  C   VAL A 167      56.333  38.485  76.181  1.00  0.00           C
ATOM   2742  O   VAL A 167      56.123  37.985  77.351  1.00  0.00           O
ATOM   2743  N   ALA A 168      57.043  39.635  76.011  1.00  0.00           N
ATOM   2744  H   ALA A 168      56.933  40.205  75.181  1.00  0.00           H
ATOM   2745  CA  ALA A 168      57.513  40.345  77.221  1.00  0.00           C
ATOM   2746  HA  ALA A 168      58.213  39.645  77.671  1.00  0.00           H
ATOM   2747  CB  ALA A 168      58.333  41.615  76.721  1.00  0.00           C
ATOM   2748  HB1 ALA A 168      58.683  42.035  77.671  1.00  0.00           H
ATOM   2749  HB2 ALA A 168      59.243  41.455  76.151  1.00  0.00           H
ATOM   2750  HB3 ALA A 168      57.733  42.405  76.281  1.00  0.00           H
ATOM   2751  C   ALA A 168      56.353  40.705  78.171  1.00  0.00           C
ATOM   2752  O   ALA A 168      56.263  40.295  79.291  1.00  0.00           O
ATOM   2753  N   PHE A 169      55.333  41.455  77.681  1.00  0.00           N
ATOM   2754  H   PHE A 169      55.333  41.745  76.711  1.00  0.00           H
ATOM   2755  CA  PHE A 169      54.143  42.035  78.481  1.00  0.00           C
ATOM   2756  HA  PHE A 169      54.593  42.585  79.311  1.00  0.00           H
ATOM   2757  CB  PHE A 169      53.403  42.985  77.551  1.00  0.00           C
ATOM   2758  HB2 PHE A 169      53.463  42.785  76.481  1.00  0.00           H
ATOM   2759  HB3 PHE A 169      52.353  43.015  77.861  1.00  0.00           H
ATOM   2760  CG  PHE A 169      53.893  44.385  77.841  1.00  0.00           C
ATOM   2761  CD1 PHE A 169      53.223  45.185  78.871  1.00  0.00           C
ATOM   2762  HD1 PHE A 169      52.513  44.735  79.551  1.00  0.00           H
ATOM   2763  CE1 PHE A 169      53.523  46.535  79.001  1.00  0.00           C
ATOM   2764  HE1 PHE A 169      53.093  47.055  79.851  1.00  0.00           H
ATOM   2765  CZ  PHE A 169      54.453  47.155  78.161  1.00  0.00           C
ATOM   2766  HZ  PHE A 169      54.733  48.195  78.291  1.00  0.00           H
ATOM   2767  CE2 PHE A 169      55.093  46.405  77.201  1.00  0.00           C
ATOM   2768  HE2 PHE A 169      55.753  46.835  76.471  1.00  0.00           H
ATOM   2769  CD2 PHE A 169      54.863  45.015  77.041  1.00  0.00           C
ATOM   2770  HD2 PHE A 169      55.393  44.465  76.271  1.00  0.00           H
ATOM   2771  C   PHE A 169      53.273  40.925  79.141  1.00  0.00           C
ATOM   2772  O   PHE A 169      52.693  41.135  80.281  1.00  0.00           O
ATOM   2773  N   LEU A 170      53.233  39.665  78.621  1.00  0.00           N
ATOM   2774  H   LEU A 170      53.783  39.475  77.801  1.00  0.00           H
ATOM   2775  CA  LEU A 170      52.603  38.445  79.271  1.00  0.00           C
ATOM   2776  HA  LEU A 170      51.633  38.725  79.681  1.00  0.00           H
ATOM   2777  CB  LEU A 170      52.363  37.405  78.131  1.00  0.00           C
ATOM   2778  HB2 LEU A 170      51.573  37.825  77.501  1.00  0.00           H
ATOM   2779  HB3 LEU A 170      53.213  37.295  77.461  1.00  0.00           H
ATOM   2780  CG  LEU A 170      51.973  35.945  78.531  1.00  0.00           C
ATOM   2781  HG  LEU A 170      51.433  35.855  79.471  1.00  0.00           H
ATOM   2782  CD1 LEU A 170      50.973  35.335  77.441  1.00  0.00           C
ATOM   2783 HD11 LEU A 170      50.283  36.145  77.201  1.00  0.00           H
ATOM   2784 HD12 LEU A 170      51.443  34.925  76.551  1.00  0.00           H
ATOM   2785 HD13 LEU A 170      50.473  34.465  77.871  1.00  0.00           H
ATOM   2786  CD2 LEU A 170      53.163  34.975  78.671  1.00  0.00           C
ATOM   2787 HD21 LEU A 170      52.883  34.025  79.131  1.00  0.00           H
ATOM   2788 HD22 LEU A 170      53.603  34.955  77.671  1.00  0.00           H
ATOM   2789 HD23 LEU A 170      53.993  35.355  79.261  1.00  0.00           H
ATOM   2790  C   LEU A 170      53.493  37.795  80.371  1.00  0.00           C
ATOM   2791  O   LEU A 170      52.923  37.505  81.481  1.00  0.00           O
ATOM   2792  N   LEU A 171      54.863  37.685  80.221  1.00  0.00           N
ATOM   2793  H   LEU A 171      55.313  37.945  79.361  1.00  0.00           H
ATOM   2794  CA  LEU A 171      55.763  37.165  81.231  1.00  0.00           C
ATOM   2795  HA  LEU A 171      55.373  36.315  81.781  1.00  0.00           H
ATOM   2796  CB  LEU A 171      57.103  36.765  80.551  1.00  0.00           C
ATOM   2797  HB2 LEU A 171      57.513  37.635  80.031  1.00  0.00           H
ATOM   2798  HB3 LEU A 171      57.723  36.525  81.411  1.00  0.00           H
ATOM   2799  CG  LEU A 171      57.083  35.715  79.421  1.00  0.00           C
ATOM   2800  HG  LEU A 171      56.433  36.015  78.591  1.00  0.00           H
ATOM   2801  CD1 LEU A 171      58.483  35.675  78.751  1.00  0.00           C
ATOM   2802 HD11 LEU A 171      58.563  34.805  78.091  1.00  0.00           H
ATOM   2803 HD12 LEU A 171      58.753  36.585  78.221  1.00  0.00           H
ATOM   2804 HD13 LEU A 171      59.283  35.585  79.481  1.00  0.00           H
ATOM   2805  CD2 LEU A 171      56.753  34.315  79.981  1.00  0.00           C
ATOM   2806 HD21 LEU A 171      57.503  34.055  80.721  1.00  0.00           H
ATOM   2807 HD22 LEU A 171      55.733  34.395  80.341  1.00  0.00           H
ATOM   2808 HD23 LEU A 171      56.853  33.565  79.191  1.00  0.00           H
ATOM   2809  C   LEU A 171      55.993  38.245  82.341  1.00  0.00           C
ATOM   2810  O   LEU A 171      56.003  37.905  83.551  1.00  0.00           O
ATOM   2811  N   ILE A 172      55.873  39.545  81.961  1.00  0.00           N
ATOM   2812  H   ILE A 172      55.733  39.745  80.981  1.00  0.00           H
ATOM   2813  CA  ILE A 172      55.883  40.635  82.871  1.00  0.00           C
ATOM   2814  HA  ILE A 172      56.683  40.505  83.591  1.00  0.00           H
ATOM   2815  CB  ILE A 172      56.093  42.015  82.061  1.00  0.00           C
ATOM   2816  HB  ILE A 172      55.333  42.095  81.281  1.00  0.00           H
ATOM   2817  CG2 ILE A 172      55.873  43.305  82.941  1.00  0.00           C
ATOM   2818 HG21 ILE A 172      55.693  44.115  82.251  1.00  0.00           H
ATOM   2819 HG22 ILE A 172      55.063  43.235  83.671  1.00  0.00           H
ATOM   2820 HG23 ILE A 172      56.773  43.485  83.531  1.00  0.00           H
ATOM   2821  CG1 ILE A 172      57.493  42.065  81.401  1.00  0.00           C
ATOM   2822 HG12 ILE A 172      58.193  42.275  82.201  1.00  0.00           H
ATOM   2823 HG13 ILE A 172      57.833  41.145  80.931  1.00  0.00           H
ATOM   2824  CD1 ILE A 172      57.643  43.205  80.381  1.00  0.00           C
ATOM   2825 HD11 ILE A 172      57.353  44.175  80.801  1.00  0.00           H
ATOM   2826 HD12 ILE A 172      58.643  43.335  79.981  1.00  0.00           H
ATOM   2827 HD13 ILE A 172      56.963  42.995  79.561  1.00  0.00           H
ATOM   2828  C   ILE A 172      54.633  40.625  83.821  1.00  0.00           C
ATOM   2829  O   ILE A 172      54.833  40.695  85.001  1.00  0.00           O
ATOM   2830  N   GLN A 173      53.433  40.535  83.191  1.00  0.00           N
ATOM   2831  H   GLN A 173      53.303  40.705  82.201  1.00  0.00           H
ATOM   2832  CA  GLN A 173      52.243  40.395  84.041  1.00  0.00           C
ATOM   2833  HA  GLN A 173      52.213  41.345  84.581  1.00  0.00           H
ATOM   2834  CB  GLN A 173      50.973  40.355  83.091  1.00  0.00           C
ATOM   2835  HB2 GLN A 173      50.963  41.135  82.321  1.00  0.00           H
ATOM   2836  HB3 GLN A 173      51.073  39.515  82.401  1.00  0.00           H
ATOM   2837  CG  GLN A 173      49.663  40.355  83.871  1.00  0.00           C
ATOM   2838  HG2 GLN A 173      49.653  39.515  84.561  1.00  0.00           H
ATOM   2839  HG3 GLN A 173      49.583  41.215  84.521  1.00  0.00           H
ATOM   2840  CD  GLN A 173      48.383  40.175  82.971  1.00  0.00           C
ATOM   2841  OE1 GLN A 173      48.323  40.395  81.731  1.00  0.00           O
ATOM   2842  NE2 GLN A 173      47.263  39.725  83.401  1.00  0.00           N
ATOM   2843 HE21 GLN A 173      47.143  39.745  84.401  1.00  0.00           H
ATOM   2844 HE22 GLN A 173      46.573  39.595  82.671  1.00  0.00           H
ATOM   2845  C   GLN A 173      52.283  39.245  85.041  1.00  0.00           C
ATOM   2846  O   GLN A 173      52.063  39.445  86.251  1.00  0.00           O
ATOM   2847  N   TRP A 174      52.493  38.005  84.511  1.00  0.00           N
ATOM   2848  H   TRP A 174      52.743  37.995  83.531  1.00  0.00           H
ATOM   2849  CA  TRP A 174      52.613  36.815  85.261  1.00  0.00           C
ATOM   2850  HA  TRP A 174      51.693  36.615  85.821  1.00  0.00           H
ATOM   2851  CB  TRP A 174      52.963  35.675  84.281  1.00  0.00           C
ATOM   2852  HB2 TRP A 174      52.253  35.715  83.461  1.00  0.00           H
ATOM   2853  HB3 TRP A 174      53.993  35.765  83.941  1.00  0.00           H
ATOM   2854  CG  TRP A 174      52.893  34.195  84.681  1.00  0.00           C
ATOM   2855  CD1 TRP A 174      52.703  33.725  85.941  1.00  0.00           C
ATOM   2856  HD1 TRP A 174      52.533  34.385  86.781  1.00  0.00           H
ATOM   2857  NE1 TRP A 174      52.733  32.325  85.881  1.00  0.00           N
ATOM   2858  HE1 TRP A 174      52.553  31.835  86.741  1.00  0.00           H
ATOM   2859  CE2 TRP A 174      52.983  31.785  84.651  1.00  0.00           C
ATOM   2860  CZ2 TRP A 174      53.273  30.485  84.131  1.00  0.00           C
ATOM   2861  HZ2 TRP A 174      53.243  29.715  84.891  1.00  0.00           H
ATOM   2862  CH2 TRP A 174      53.513  30.365  82.721  1.00  0.00           C
ATOM   2863  HH2 TRP A 174      53.773  29.395  82.331  1.00  0.00           H
ATOM   2864  CZ3 TRP A 174      53.473  31.525  81.881  1.00  0.00           C
ATOM   2865  HZ3 TRP A 174      53.773  31.515  80.841  1.00  0.00           H
ATOM   2866  CE3 TRP A 174      53.273  32.825  82.421  1.00  0.00           C
ATOM   2867  HE3 TRP A 174      53.463  33.725  81.851  1.00  0.00           H
ATOM   2868  CD2 TRP A 174      53.063  32.975  83.841  1.00  0.00           C
ATOM   2869  C   TRP A 174      53.713  36.895  86.361  1.00  0.00           C
ATOM   2870  O   TRP A 174      53.513  36.335  87.421  1.00  0.00           O
ATOM   2871  N   TYR A 175      54.833  37.575  86.171  1.00  0.00           N
ATOM   2872  H   TYR A 175      55.183  37.985  85.311  1.00  0.00           H
ATOM   2873  CA  TYR A 175      55.843  37.785  87.241  1.00  0.00           C
ATOM   2874  HA  TYR A 175      56.143  36.865  87.731  1.00  0.00           H
ATOM   2875  CB  TYR A 175      57.153  38.275  86.601  1.00  0.00           C
ATOM   2876  HB2 TYR A 175      57.343  37.645  85.741  1.00  0.00           H
ATOM   2877  HB3 TYR A 175      56.963  39.265  86.191  1.00  0.00           H
ATOM   2878  CG  TYR A 175      58.363  38.355  87.561  1.00  0.00           C
ATOM   2879  CD1 TYR A 175      59.253  37.325  87.631  1.00  0.00           C
ATOM   2880  HD1 TYR A 175      59.053  36.355  87.211  1.00  0.00           H
ATOM   2881  CE1 TYR A 175      60.523  37.495  88.281  1.00  0.00           C
ATOM   2882  HE1 TYR A 175      61.163  36.625  88.251  1.00  0.00           H
ATOM   2883  CZ  TYR A 175      60.843  38.725  88.891  1.00  0.00           C
ATOM   2884  OH  TYR A 175      62.003  38.865  89.541  1.00  0.00           O
ATOM   2885  HH  TYR A 175      62.043  39.675  90.061  1.00  0.00           H
ATOM   2886  CE2 TYR A 175      59.953  39.805  88.741  1.00  0.00           C
ATOM   2887  HE2 TYR A 175      60.243  40.765  89.141  1.00  0.00           H
ATOM   2888  CD2 TYR A 175      58.633  39.615  88.171  1.00  0.00           C
ATOM   2889  HD2 TYR A 175      57.993  40.465  88.001  1.00  0.00           H
ATOM   2890  C   TYR A 175      55.313  38.745  88.351  1.00  0.00           C
ATOM   2891  O   TYR A 175      55.463  38.405  89.461  1.00  0.00           O
ATOM   2892  N   ILE A 176      54.713  39.905  88.021  1.00  0.00           N
ATOM   2893  H   ILE A 176      54.623  40.135  87.041  1.00  0.00           H
ATOM   2894  CA  ILE A 176      54.363  40.885  89.061  1.00  0.00           C
ATOM   2895  HA  ILE A 176      55.193  40.915  89.771  1.00  0.00           H
ATOM   2896  CB  ILE A 176      54.203  42.315  88.391  1.00  0.00           C
ATOM   2897  HB  ILE A 176      53.503  42.245  87.551  1.00  0.00           H
ATOM   2898  CG2 ILE A 176      53.703  43.305  89.431  1.00  0.00           C
ATOM   2899 HG21 ILE A 176      52.713  43.015  89.811  1.00  0.00           H
ATOM   2900 HG22 ILE A 176      54.443  43.555  90.171  1.00  0.00           H
ATOM   2901 HG23 ILE A 176      53.523  44.215  88.851  1.00  0.00           H
ATOM   2902  CG1 ILE A 176      55.373  42.835  87.651  1.00  0.00           C
ATOM   2903 HG12 ILE A 176      56.113  43.135  88.391  1.00  0.00           H
ATOM   2904 HG13 ILE A 176      55.843  42.105  86.991  1.00  0.00           H
ATOM   2905  CD1 ILE A 176      55.053  43.975  86.651  1.00  0.00           C
ATOM   2906 HD11 ILE A 176      54.803  44.905  87.151  1.00  0.00           H
ATOM   2907 HD12 ILE A 176      55.863  44.135  85.921  1.00  0.00           H
ATOM   2908 HD13 ILE A 176      54.183  43.715  86.051  1.00  0.00           H
ATOM   2909  C   ILE A 176      52.993  40.515  89.731  1.00  0.00           C
ATOM   2910  O   ILE A 176      52.893  40.525  90.961  1.00  0.00           O
ATOM   2911  N   TYR A 177      51.983  40.245  88.961  1.00  0.00           N
ATOM   2912  H   TYR A 177      52.163  40.105  87.981  1.00  0.00           H
ATOM   2913  CA  TYR A 177      50.593  40.025  89.361  1.00  0.00           C
ATOM   2914  HA  TYR A 177      50.483  40.455  90.361  1.00  0.00           H
ATOM   2915  CB  TYR A 177      49.653  40.815  88.421  1.00  0.00           C
ATOM   2916  HB2 TYR A 177      49.533  40.265  87.481  1.00  0.00           H
ATOM   2917  HB3 TYR A 177      48.683  40.925  88.901  1.00  0.00           H
ATOM   2918  CG  TYR A 177      50.033  42.275  88.001  1.00  0.00           C
ATOM   2919  CD1 TYR A 177      50.653  42.535  86.741  1.00  0.00           C
ATOM   2920  HD1 TYR A 177      50.993  41.675  86.191  1.00  0.00           H
ATOM   2921  CE1 TYR A 177      50.973  43.815  86.211  1.00  0.00           C
ATOM   2922  HE1 TYR A 177      51.533  43.955  85.301  1.00  0.00           H
ATOM   2923  CZ  TYR A 177      50.513  44.855  86.971  1.00  0.00           C
ATOM   2924  OH  TYR A 177      50.903  46.115  86.611  1.00  0.00           O
ATOM   2925  HH  TYR A 177      50.373  46.725  87.131  1.00  0.00           H
ATOM   2926  CE2 TYR A 177      49.923  44.695  88.261  1.00  0.00           C
ATOM   2927  HE2 TYR A 177      49.553  45.595  88.721  1.00  0.00           H
ATOM   2928  CD2 TYR A 177      49.533  43.425  88.671  1.00  0.00           C
ATOM   2929  HD2 TYR A 177      49.023  43.285  89.611  1.00  0.00           H
ATOM   2930  C   TYR A 177      50.093  38.535  89.431  1.00  0.00           C
ATOM   2931  O   TYR A 177      49.243  38.135  90.241  1.00  0.00           O
ATOM   2932  N   GLY A 178      50.753  37.725  88.611  1.00  0.00           N
ATOM   2933  H   GLY A 178      51.463  38.235  88.121  1.00  0.00           H
ATOM   2934  CA  GLY A 178      50.443  36.225  88.391  1.00  0.00           C
ATOM   2935  HA2 GLY A 178      51.393  35.855  87.981  1.00  0.00           H
ATOM   2936  HA3 GLY A 178      50.173  35.715  89.311  1.00  0.00           H
ATOM   2937  C   GLY A 178      49.313  35.935  87.431  1.00  0.00           C
ATOM   2938  O   GLY A 178      48.533  36.815  86.981  1.00  0.00           O
ATOM   2939  N   PHE A 179      49.003  34.665  87.201  1.00  0.00           N
ATOM   2940  H   PHE A 179      49.543  34.015  87.761  1.00  0.00           H
ATOM   2941  CA  PHE A 179      47.823  34.125  86.511  1.00  0.00           C
ATOM   2942  HA  PHE A 179      47.113  34.895  86.231  1.00  0.00           H
ATOM   2943  CB  PHE A 179      48.173  33.445  85.161  1.00  0.00           C
ATOM   2944  HB2 PHE A 179      49.033  32.825  85.391  1.00  0.00           H
ATOM   2945  HB3 PHE A 179      47.293  32.875  84.851  1.00  0.00           H
ATOM   2946  CG  PHE A 179      48.573  34.255  84.001  1.00  0.00           C
ATOM   2947  CD1 PHE A 179      49.643  33.925  83.181  1.00  0.00           C
ATOM   2948  HD1 PHE A 179      50.223  33.025  83.331  1.00  0.00           H
ATOM   2949  CE1 PHE A 179      49.953  34.645  82.061  1.00  0.00           C
ATOM   2950  HE1 PHE A 179      50.843  34.385  81.511  1.00  0.00           H
ATOM   2951  CZ  PHE A 179      49.213  35.845  81.861  1.00  0.00           C
ATOM   2952  HZ  PHE A 179      49.513  36.495  81.041  1.00  0.00           H
ATOM   2953  CE2 PHE A 179      47.993  36.085  82.551  1.00  0.00           C
ATOM   2954  HE2 PHE A 179      47.353  36.895  82.251  1.00  0.00           H
ATOM   2955  CD2 PHE A 179      47.733  35.315  83.651  1.00  0.00           C
ATOM   2956  HD2 PHE A 179      46.863  35.605  84.221  1.00  0.00           H
ATOM   2957  C   PHE A 179      47.013  33.255  87.451  1.00  0.00           C
ATOM   2958  O   PHE A 179      45.873  33.085  87.131  1.00  0.00           O
ATOM   2959  N   SER A 180      47.523  32.715  88.531  1.00  0.00           N
ATOM   2960  H   SER A 180      48.533  32.735  88.641  1.00  0.00           H
ATOM   2961  CA  SER A 180      46.683  32.015  89.641  1.00  0.00           C
ATOM   2962  HA  SER A 180      46.113  31.155  89.281  1.00  0.00           H
ATOM   2963  CB  SER A 180      47.643  31.395  90.701  1.00  0.00           C
ATOM   2964  HB2 SER A 180      47.163  30.715  91.401  1.00  0.00           H
ATOM   2965  HB3 SER A 180      48.453  30.895  90.161  1.00  0.00           H
ATOM   2966  OG  SER A 180      48.433  32.375  91.321  1.00  0.00           O
ATOM   2967  HG  SER A 180      49.023  32.665  90.621  1.00  0.00           H
ATOM   2968  C   SER A 180      45.653  32.925  90.411  1.00  0.00           C
ATOM   2969  O   SER A 180      45.983  34.005  90.891  1.00  0.00           O
ATOM   2970  N   LEU A 181      44.503  32.415  90.691  1.00  0.00           N
ATOM   2971  H   LEU A 181      44.263  31.485  90.361  1.00  0.00           H
ATOM   2972  CA  LEU A 181      43.513  33.115  91.561  1.00  0.00           C
ATOM   2973  HA  LEU A 181      43.403  34.125  91.171  1.00  0.00           H
ATOM   2974  CB  LEU A 181      42.183  32.395  91.421  1.00  0.00           C
ATOM   2975  HB2 LEU A 181      42.423  31.345  91.561  1.00  0.00           H
ATOM   2976  HB3 LEU A 181      41.483  32.705  92.201  1.00  0.00           H
ATOM   2977  CG  LEU A 181      41.373  32.545  90.061  1.00  0.00           C
ATOM   2978  HG  LEU A 181      40.923  33.535  90.031  1.00  0.00           H
ATOM   2979  CD1 LEU A 181      42.143  32.265  88.701  1.00  0.00           C
ATOM   2980 HD11 LEU A 181      42.803  33.095  88.461  1.00  0.00           H
ATOM   2981 HD12 LEU A 181      42.713  31.345  88.831  1.00  0.00           H
ATOM   2982 HD13 LEU A 181      41.373  32.165  87.931  1.00  0.00           H
ATOM   2983  CD2 LEU A 181      40.353  31.385  90.101  1.00  0.00           C
ATOM   2984 HD21 LEU A 181      39.543  31.535  90.811  1.00  0.00           H
ATOM   2985 HD22 LEU A 181      39.803  31.515  89.161  1.00  0.00           H
ATOM   2986 HD23 LEU A 181      40.793  30.385  90.101  1.00  0.00           H
ATOM   2987  C   LEU A 181      43.993  33.205  92.991  1.00  0.00           C
ATOM   2988  O   LEU A 181      44.653  32.275  93.461  1.00  0.00           O
ATOM   2989  N   SER A 182      43.633  34.315  93.681  1.00  0.00           N
ATOM   2990  H   SER A 182      43.093  35.035  93.221  1.00  0.00           H
ATOM   2991  CA  SER A 182      43.833  34.565  95.091  1.00  0.00           C
ATOM   2992  HA  SER A 182      43.603  33.625  95.591  1.00  0.00           H
ATOM   2993  CB  SER A 182      45.363  34.835  95.341  1.00  0.00           C
ATOM   2994  HB2 SER A 182      46.013  34.125  94.821  1.00  0.00           H
ATOM   2995  HB3 SER A 182      45.603  35.805  94.901  1.00  0.00           H
ATOM   2996  OG  SER A 182      45.663  34.885  96.691  1.00  0.00           O
ATOM   2997  HG  SER A 182      46.313  34.245  96.991  1.00  0.00           H
ATOM   2998  C   SER A 182      43.003  35.645  95.641  1.00  0.00           C
ATOM   2999  O   SER A 182      42.643  36.675  95.001  1.00  0.00           O
ATOM   3000  N   ALA A 183      42.623  35.525  96.921  1.00  0.00           N
ATOM   3001  H   ALA A 183      42.873  34.645  97.351  1.00  0.00           H
ATOM   3002  CA  ALA A 183      41.903  36.535  97.731  1.00  0.00           C
ATOM   3003  HA  ALA A 183      40.933  36.765  97.291  1.00  0.00           H
ATOM   3004  CB  ALA A 183      41.533  36.075  99.191  1.00  0.00           C
ATOM   3005  HB1 ALA A 183      42.383  35.805  99.811  1.00  0.00           H
ATOM   3006  HB2 ALA A 183      40.933  36.805  99.751  1.00  0.00           H
ATOM   3007  HB3 ALA A 183      40.853  35.255  98.961  1.00  0.00           H
ATOM   3008  C   ALA A 183      42.703  37.865  97.761  1.00  0.00           C
ATOM   3009  O   ALA A 183      42.083  38.915  97.461  1.00  0.00           O
ATOM   3010  N   VAL A 184      44.023  37.895  97.991  1.00  0.00           N
ATOM   3011  H   VAL A 184      44.513  37.015  97.951  1.00  0.00           H
ATOM   3012  CA  VAL A 184      44.783  39.125  98.161  1.00  0.00           C
ATOM   3013  HA  VAL A 184      44.213  39.975  98.531  1.00  0.00           H
ATOM   3014  CB  VAL A 184      45.763  38.965  99.361  1.00  0.00           C
ATOM   3015  HB  VAL A 184      46.433  39.825  99.351  1.00  0.00           H
ATOM   3016  CG1 VAL A 184      45.093  39.025 100.741  1.00  0.00           C
ATOM   3017 HG11 VAL A 184      44.573  39.975 100.841  1.00  0.00           H
ATOM   3018 HG12 VAL A 184      44.283  38.295 100.741  1.00  0.00           H
ATOM   3019 HG13 VAL A 184      45.813  38.855 101.541  1.00  0.00           H
ATOM   3020  CG2 VAL A 184      46.763  37.775  99.231  1.00  0.00           C
ATOM   3021 HG21 VAL A 184      47.503  38.155  98.521  1.00  0.00           H
ATOM   3022 HG22 VAL A 184      47.383  37.555 100.101  1.00  0.00           H
ATOM   3023 HG23 VAL A 184      46.273  36.855  98.921  1.00  0.00           H
ATOM   3024  C   VAL A 184      45.443  39.575  96.851  1.00  0.00           C
ATOM   3025  O   VAL A 184      45.953  38.795  95.991  1.00  0.00           O
ATOM   3026  N   TYR A 185      45.603  40.915  96.871  1.00  0.00           N
ATOM   3027  H   TYR A 185      45.243  41.355  97.711  1.00  0.00           H
ATOM   3028  CA  TYR A 185      46.513  41.705  96.031  1.00  0.00           C
ATOM   3029  HA  TYR A 185      46.123  41.725  95.011  1.00  0.00           H
ATOM   3030  CB  TYR A 185      46.653  43.235  96.411  1.00  0.00           C
ATOM   3031  HB2 TYR A 185      46.873  43.395  97.461  1.00  0.00           H
ATOM   3032  HB3 TYR A 185      47.593  43.625  96.001  1.00  0.00           H
ATOM   3033  CG  TYR A 185      45.533  44.075  95.861  1.00  0.00           C
ATOM   3034  CD1 TYR A 185      44.253  43.985  96.461  1.00  0.00           C
ATOM   3035  HD1 TYR A 185      44.013  43.205  97.161  1.00  0.00           H
ATOM   3036  CE1 TYR A 185      43.233  44.905  96.081  1.00  0.00           C
ATOM   3037  HE1 TYR A 185      42.283  44.865  96.591  1.00  0.00           H
ATOM   3038  CZ  TYR A 185      43.513  45.845  95.071  1.00  0.00           C
ATOM   3039  OH  TYR A 185      42.543  46.715  94.671  1.00  0.00           O
ATOM   3040  HH  TYR A 185      42.803  47.225  93.891  1.00  0.00           H
ATOM   3041  CE2 TYR A 185      44.803  45.945  94.551  1.00  0.00           C
ATOM   3042  HE2 TYR A 185      45.003  46.835  93.971  1.00  0.00           H
ATOM   3043  CD2 TYR A 185      45.813  45.035  94.861  1.00  0.00           C
ATOM   3044  HD2 TYR A 185      46.763  45.045  94.351  1.00  0.00           H
ATOM   3045  C   TYR A 185      47.963  41.065  96.051  1.00  0.00           C
ATOM   3046  O   TYR A 185      48.363  40.535  97.091  1.00  0.00           O
ATOM   3047  N   THR A 186      48.743  41.275  95.001  1.00  0.00           N
ATOM   3048  H   THR A 186      48.453  41.865  94.231  1.00  0.00           H
ATOM   3049  CA  THR A 186      50.133  40.845  94.901  1.00  0.00           C
ATOM   3050  HA  THR A 186      50.093  39.775  95.121  1.00  0.00           H
ATOM   3051  CB  THR A 186      50.683  41.095  93.461  1.00  0.00           C
ATOM   3052  HB  THR A 186      50.033  40.725  92.671  1.00  0.00           H
ATOM   3053  CG2 THR A 186      50.973  42.585  93.091  1.00  0.00           C
ATOM   3054 HG21 THR A 186      51.893  42.935  93.561  1.00  0.00           H
ATOM   3055 HG22 THR A 186      51.063  42.675  92.011  1.00  0.00           H
ATOM   3056 HG23 THR A 186      50.153  43.195  93.461  1.00  0.00           H
ATOM   3057  OG1 THR A 186      51.843  40.345  93.291  1.00  0.00           O
ATOM   3058  HG1 THR A 186      52.123  40.505  92.391  1.00  0.00           H
ATOM   3059  C   THR A 186      51.053  41.465  95.921  1.00  0.00           C
ATOM   3060  O   THR A 186      50.953  42.655  96.341  1.00  0.00           O
ATOM   3061  N   CYS A 187      52.043  40.725  96.321  1.00  0.00           N
ATOM   3062  H   CYS A 187      52.073  39.785  95.941  1.00  0.00           H
ATOM   3063  CA  CYS A 187      53.293  41.135  97.071  1.00  0.00           C
ATOM   3064  HA  CYS A 187      52.973  41.215  98.111  1.00  0.00           H
ATOM   3065  CB  CYS A 187      54.243  39.865  97.051  1.00  0.00           C
ATOM   3066  HB2 CYS A 187      53.713  38.995  97.441  1.00  0.00           H
ATOM   3067  HB3 CYS A 187      54.553  39.575  96.041  1.00  0.00           H
ATOM   3068  SG  CYS A 187      55.753  39.915  98.021  1.00  0.00           S
ATOM   3069  HG  CYS A 187      55.173  40.445  99.101  1.00  0.00           H
ATOM   3070  C   CYS A 187      53.973  42.405  96.521  1.00  0.00           C
ATOM   3071  O   CYS A 187      54.143  42.475  95.271  1.00  0.00           O
ATOM   3072  N   LYS A 188      54.393  43.285  97.441  1.00  0.00           N
ATOM   3073  H   LYS A 188      54.213  42.995  98.391  1.00  0.00           H
ATOM   3074  CA  LYS A 188      55.233  44.515  97.171  1.00  0.00           C
ATOM   3075  HA  LYS A 188      54.893  44.895  96.201  1.00  0.00           H
ATOM   3076  CB  LYS A 188      54.873  45.555  98.291  1.00  0.00           C
ATOM   3077  HB2 LYS A 188      55.243  45.175  99.241  1.00  0.00           H
ATOM   3078  HB3 LYS A 188      55.393  46.485  98.041  1.00  0.00           H
ATOM   3079  CG  LYS A 188      53.403  46.005  98.181  1.00  0.00           C
ATOM   3080  HG2 LYS A 188      53.183  46.355  97.171  1.00  0.00           H
ATOM   3081  HG3 LYS A 188      52.793  45.105  98.341  1.00  0.00           H
ATOM   3082  CD  LYS A 188      53.023  47.115  99.241  1.00  0.00           C
ATOM   3083  HD2 LYS A 188      53.913  47.715  99.441  1.00  0.00           H
ATOM   3084  HD3 LYS A 188      52.253  47.745  98.781  1.00  0.00           H
ATOM   3085  CE  LYS A 188      52.443  46.675 100.591  1.00  0.00           C
ATOM   3086  HE2 LYS A 188      52.243  47.555 101.201  1.00  0.00           H
ATOM   3087  HE3 LYS A 188      51.543  46.105 100.381  1.00  0.00           H
ATOM   3088  NZ  LYS A 188      53.353  45.745 101.321  1.00  0.00           N
ATOM   3089  HZ1 LYS A 188      53.513  44.875 100.851  1.00  0.00           H
ATOM   3090  HZ2 LYS A 188      54.323  46.035 101.371  1.00  0.00           H
ATOM   3091  HZ3 LYS A 188      53.143  45.635 102.301  1.00  0.00           H
ATOM   3092  C   LYS A 188      56.763  44.245  96.931  1.00  0.00           C
ATOM   3093  O   LYS A 188      57.323  43.135  97.171  1.00  0.00           O
ATOM   3094  N   ARG A 189      57.423  45.315  96.471  1.00  0.00           N
ATOM   3095  H   ARG A 189      56.933  46.145  96.181  1.00  0.00           H
ATOM   3096  CA  ARG A 189      58.903  45.475  96.351  1.00  0.00           C
ATOM   3097  HA  ARG A 189      59.403  44.555  96.061  1.00  0.00           H
ATOM   3098  CB  ARG A 189      59.253  46.455  95.171  1.00  0.00           C
ATOM   3099  HB2 ARG A 189      58.953  47.445  95.541  1.00  0.00           H
ATOM   3100  HB3 ARG A 189      60.333  46.575  95.081  1.00  0.00           H
ATOM   3101  CG  ARG A 189      58.823  46.135  93.761  1.00  0.00           C
ATOM   3102  HG2 ARG A 189      59.263  45.155  93.571  1.00  0.00           H
ATOM   3103  HG3 ARG A 189      57.743  45.975  93.691  1.00  0.00           H
ATOM   3104  CD  ARG A 189      59.333  47.145  92.721  1.00  0.00           C
ATOM   3105  HD2 ARG A 189      59.113  46.885  91.691  1.00  0.00           H
ATOM   3106  HD3 ARG A 189      58.883  48.135  92.821  1.00  0.00           H
ATOM   3107  NE  ARG A 189      60.803  47.305  92.621  1.00  0.00           N
ATOM   3108  HE  ARG A 189      61.223  46.405  92.391  1.00  0.00           H
ATOM   3109  CZ  ARG A 189      61.543  48.245  93.131  1.00  0.00           C
ATOM   3110  NH1 ARG A 189      61.213  49.435  93.611  1.00  0.00           N
ATOM   3111 HH11 ARG A 189      60.243  49.725  93.591  1.00  0.00           H
ATOM   3112 HH12 ARG A 189      61.943  50.045  93.941  1.00  0.00           H
ATOM   3113  NH2 ARG A 189      62.823  48.065  93.191  1.00  0.00           N
ATOM   3114 HH21 ARG A 189      63.083  47.095  93.101  1.00  0.00           H
ATOM   3115 HH22 ARG A 189      63.413  48.755  93.641  1.00  0.00           H
ATOM   3116  C   ARG A 189      59.603  45.835  97.691  1.00  0.00           C
ATOM   3117  O   ARG A 189      60.813  45.585  97.901  1.00  0.00           O
ATOM   3118  N   ASP A 190      58.813  46.285  98.731  1.00  0.00           N
ATOM   3119  H   ASP A 190      57.913  46.665  98.481  1.00  0.00           H
ATOM   3120  CA  ASP A 190      59.293  46.645 100.121  1.00  0.00           C
ATOM   3121  HA  ASP A 190      59.853  45.865 100.631  1.00  0.00           H
ATOM   3122  CB  ASP A 190      58.023  46.835 100.971  1.00  0.00           C
ATOM   3123  HB2 ASP A 190      58.333  47.105 101.981  1.00  0.00           H
ATOM   3124  HB3 ASP A 190      57.483  47.715 100.641  1.00  0.00           H
ATOM   3125  CG  ASP A 190      57.063  45.645 101.211  1.00  0.00           C
ATOM   3126  OD1 ASP A 190      57.423  44.435 101.031  1.00  0.00           O
ATOM   3127  OD2 ASP A 190      55.943  45.935 101.751  1.00  0.00           O
ATOM   3128  C   ASP A 190      60.143  47.895 100.181  1.00  0.00           C
ATOM   3129  O   ASP A 190      59.773  48.915  99.561  1.00  0.00           O
ATOM   3130  N   PRO A 191      61.173  47.965 101.031  1.00  0.00           N
ATOM   3131  CD  PRO A 191      62.123  49.095 101.031  1.00  0.00           C
ATOM   3132  HD2 PRO A 191      61.853  49.785 101.821  1.00  0.00           H
ATOM   3133  HD3 PRO A 191      62.173  49.565 100.051  1.00  0.00           H
ATOM   3134  CG  PRO A 191      63.513  48.395 101.411  1.00  0.00           C
ATOM   3135  HG2 PRO A 191      64.253  49.075 101.831  1.00  0.00           H
ATOM   3136  HG3 PRO A 191      63.933  47.925 100.521  1.00  0.00           H
ATOM   3137  CB  PRO A 191      63.053  47.425 102.521  1.00  0.00           C
ATOM   3138  HB2 PRO A 191      62.803  47.945 103.441  1.00  0.00           H
ATOM   3139  HB3 PRO A 191      63.733  46.615 102.791  1.00  0.00           H
ATOM   3140  CA  PRO A 191      61.833  46.865 101.841  1.00  0.00           C
ATOM   3141  HA  PRO A 191      62.113  46.045 101.181  1.00  0.00           H
ATOM   3142  C   PRO A 191      60.933  46.125 102.971  1.00  0.00           C
ATOM   3143  O   PRO A 191      60.833  44.915 102.961  1.00  0.00           O
ATOM   3144  N   CYS A 192      60.313  46.925 103.861  1.00  0.00           N
ATOM   3145  H   CYS A 192      60.423  47.925 103.751  1.00  0.00           H
ATOM   3146  CA  CYS A 192      59.623  46.455 105.091  1.00  0.00           C
ATOM   3147  HA  CYS A 192      59.793  45.385 105.141  1.00  0.00           H
ATOM   3148  CB  CYS A 192      60.333  47.095 106.211  1.00  0.00           C
ATOM   3149  HB2 CYS A 192      61.393  46.885 106.311  1.00  0.00           H
ATOM   3150  HB3 CYS A 192      60.243  48.175 106.091  1.00  0.00           H
ATOM   3151  SG  CYS A 192      59.633  46.635 107.841  1.00  0.00           S
ATOM   3152  HG  CYS A 192      60.573  45.735 108.161  1.00  0.00           H
ATOM   3153  C   CYS A 192      58.103  46.715 105.051  1.00  0.00           C
ATOM   3154  O   CYS A 192      57.633  47.865 104.871  1.00  0.00           O
ATOM   3155  N   PRO A 193      57.263  45.695 105.551  1.00  0.00           N
ATOM   3156  CD  PRO A 193      57.713  44.315 105.791  1.00  0.00           C
ATOM   3157  HD2 PRO A 193      58.513  44.235 106.541  1.00  0.00           H
ATOM   3158  HD3 PRO A 193      58.153  43.915 104.881  1.00  0.00           H
ATOM   3159  CG  PRO A 193      56.483  43.545 106.241  1.00  0.00           C
ATOM   3160  HG2 PRO A 193      56.713  43.025 107.181  1.00  0.00           H
ATOM   3161  HG3 PRO A 193      55.893  43.055 105.461  1.00  0.00           H
ATOM   3162  CB  PRO A 193      55.543  44.595 106.761  1.00  0.00           C
ATOM   3163  HB2 PRO A 193      55.793  44.925 107.771  1.00  0.00           H
ATOM   3164  HB3 PRO A 193      54.533  44.205 106.641  1.00  0.00           H
ATOM   3165  CA  PRO A 193      55.813  45.745 105.761  1.00  0.00           C
ATOM   3166  HA  PRO A 193      55.423  45.635 104.751  1.00  0.00           H
ATOM   3167  C   PRO A 193      55.243  47.095 106.331  1.00  0.00           C
ATOM   3168  O   PRO A 193      55.693  47.505 107.391  1.00  0.00           O
ATOM   3169  N   HIE A 194      54.163  47.595 105.671  1.00  0.00           N
ATOM   3170  H   HIE A 194      53.883  47.125 104.821  1.00  0.00           H
ATOM   3171  CA  HIE A 194      53.263  48.675 106.161  1.00  0.00           C
ATOM   3172  HA  HIE A 194      53.203  48.575 107.251  1.00  0.00           H
ATOM   3173  CB  HIE A 194      53.843  50.065 105.941  1.00  0.00           C
ATOM   3174  HB2 HIE A 194      54.773  50.165 106.501  1.00  0.00           H
ATOM   3175  HB3 HIE A 194      54.133  50.135 104.901  1.00  0.00           H
ATOM   3176  CG  HIE A 194      53.003  51.295 106.211  1.00  0.00           C
ATOM   3177  ND1 HIE A 194      52.433  51.575 107.401  1.00  0.00           N
ATOM   3178  CE1 HIE A 194      51.693  52.715 107.211  1.00  0.00           C
ATOM   3179  HE1 HIE A 194      51.133  53.225 107.981  1.00  0.00           H
ATOM   3180  NE2 HIE A 194      51.903  53.205 106.001  1.00  0.00           N
ATOM   3181  HE2 HIE A 194      51.423  53.995 105.571  1.00  0.00           H
ATOM   3182  CD2 HIE A 194      52.633  52.255 105.281  1.00  0.00           C
ATOM   3183  HD2 HIE A 194      52.923  52.265 104.241  1.00  0.00           H
ATOM   3184  C   HIE A 194      51.793  48.575 105.661  1.00  0.00           C
ATOM   3185  O   HIE A 194      51.593  48.155 104.531  1.00  0.00           O
ATOM   3186  N   GLN A 195      50.823  49.145 106.411  1.00  0.00           N
ATOM   3187  H   GLN A 195      51.173  49.505 107.281  1.00  0.00           H
ATOM   3188  CA  GLN A 195      49.393  49.045 106.161  1.00  0.00           C
ATOM   3189  HA  GLN A 195      49.163  48.935 105.101  1.00  0.00           H
ATOM   3190  CB  GLN A 195      48.703  50.295 106.711  1.00  0.00           C
ATOM   3191  HB2 GLN A 195      48.873  50.315 107.781  1.00  0.00           H
ATOM   3192  HB3 GLN A 195      49.123  51.155 106.181  1.00  0.00           H
ATOM   3193  CG  GLN A 195      47.253  50.235 106.451  1.00  0.00           C
ATOM   3194  HG2 GLN A 195      47.013  49.725 105.511  1.00  0.00           H
ATOM   3195  HG3 GLN A 195      46.793  49.635 107.231  1.00  0.00           H
ATOM   3196  CD  GLN A 195      46.643  51.705 106.381  1.00  0.00           C
ATOM   3197  OE1 GLN A 195      45.963  52.135 105.411  1.00  0.00           O
ATOM   3198  NE2 GLN A 195      46.793  52.515 107.431  1.00  0.00           N
ATOM   3199 HE21 GLN A 195      47.193  52.315 108.331  1.00  0.00           H
ATOM   3200 HE22 GLN A 195      46.143  53.285 107.281  1.00  0.00           H
ATOM   3201  C   GLN A 195      48.853  47.705 106.761  1.00  0.00           C
ATOM   3202  O   GLN A 195      49.233  47.275 107.831  1.00  0.00           O
ATOM   3203  N   VAL A 196      47.903  47.065 106.051  1.00  0.00           N
ATOM   3204  H   VAL A 196      47.543  47.495 105.211  1.00  0.00           H
ATOM   3205  CA  VAL A 196      47.243  45.775 106.331  1.00  0.00           C
ATOM   3206  HA  VAL A 196      47.933  45.175 106.921  1.00  0.00           H
ATOM   3207  CB  VAL A 196      45.833  45.855 106.941  1.00  0.00           C
ATOM   3208  HB  VAL A 196      45.293  44.915 106.801  1.00  0.00           H
ATOM   3209  CG1 VAL A 196      45.833  46.305 108.451  1.00  0.00           C
ATOM   3210 HG11 VAL A 196      44.803  46.345 108.801  1.00  0.00           H
ATOM   3211 HG12 VAL A 196      46.383  45.545 109.011  1.00  0.00           H
ATOM   3212 HG13 VAL A 196      46.363  47.245 108.591  1.00  0.00           H
ATOM   3213  CG2 VAL A 196      44.843  46.835 106.211  1.00  0.00           C
ATOM   3214 HG21 VAL A 196      45.323  47.805 106.071  1.00  0.00           H
ATOM   3215 HG22 VAL A 196      44.573  46.355 105.271  1.00  0.00           H
ATOM   3216 HG23 VAL A 196      43.953  46.985 106.821  1.00  0.00           H
ATOM   3217  C   VAL A 196      47.083  44.955 104.991  1.00  0.00           C
ATOM   3218  O   VAL A 196      46.873  45.595 103.921  1.00  0.00           O
ATOM   3219  N   ASP A 197      47.083  43.625 105.001  1.00  0.00           N
ATOM   3220  H   ASP A 197      47.323  43.095 105.821  1.00  0.00           H
ATOM   3221  CA  ASP A 197      46.903  42.795 103.811  1.00  0.00           C
ATOM   3222  HA  ASP A 197      47.783  42.915 103.171  1.00  0.00           H
ATOM   3223  CB  ASP A 197      46.913  41.265 104.131  1.00  0.00           C
ATOM   3224  HB2 ASP A 197      45.933  41.045 104.551  1.00  0.00           H
ATOM   3225  HB3 ASP A 197      47.133  40.755 103.191  1.00  0.00           H
ATOM   3226  CG  ASP A 197      48.023  40.845 105.081  1.00  0.00           C
ATOM   3227  OD1 ASP A 197      49.103  41.475 105.131  1.00  0.00           O
ATOM   3228  OD2 ASP A 197      47.903  39.765 105.611  1.00  0.00           O
ATOM   3229  C   ASP A 197      45.523  43.085 103.101  1.00  0.00           C
ATOM   3230  O   ASP A 197      44.513  43.255 103.811  1.00  0.00           O
ATOM   3231  N   CYS A 198      45.453  43.185 101.801  1.00  0.00           N
ATOM   3232  H   CYS A 198      46.313  43.055 101.281  1.00  0.00           H
ATOM   3233  CA  CYS A 198      44.313  43.675 101.091  1.00  0.00           C
ATOM   3234  HA  CYS A 198      43.523  44.075 101.731  1.00  0.00           H
ATOM   3235  CB  CYS A 198      44.713  44.835 100.181  1.00  0.00           C
ATOM   3236  HB2 CYS A 198      45.263  45.635 100.681  1.00  0.00           H
ATOM   3237  HB3 CYS A 198      45.363  44.515  99.371  1.00  0.00           H
ATOM   3238  SG  CYS A 198      43.323  45.765  99.511  1.00  0.00           S
ATOM   3239  HG  CYS A 198      43.033  46.515 100.581  1.00  0.00           H
ATOM   3240  C   CYS A 198      43.723  42.695 100.121  1.00  0.00           C
ATOM   3241  O   CYS A 198      44.423  42.115  99.241  1.00  0.00           O
ATOM   3242  N   PHE A 199      42.443  42.385 100.201  1.00  0.00           N
ATOM   3243  H   PHE A 199      41.953  42.835 100.951  1.00  0.00           H
ATOM   3244  CA  PHE A 199      41.563  41.585  99.271  1.00  0.00           C
ATOM   3245  HA  PHE A 199      42.113  40.665  99.081  1.00  0.00           H
ATOM   3246  CB  PHE A 199      40.203  41.225  99.911  1.00  0.00           C
ATOM   3247  HB2 PHE A 199      39.933  42.205 100.321  1.00  0.00           H
ATOM   3248  HB3 PHE A 199      39.493  40.985  99.121  1.00  0.00           H
ATOM   3249  CG  PHE A 199      40.083  40.235 101.121  1.00  0.00           C
ATOM   3250  CD1 PHE A 199      41.053  39.235 101.331  1.00  0.00           C
ATOM   3251  HD1 PHE A 199      41.903  39.085 100.681  1.00  0.00           H
ATOM   3252  CE1 PHE A 199      40.953  38.445 102.511  1.00  0.00           C
ATOM   3253  HE1 PHE A 199      41.723  37.705 102.681  1.00  0.00           H
ATOM   3254  CZ  PHE A 199      39.913  38.655 103.431  1.00  0.00           C
ATOM   3255  HZ  PHE A 199      39.923  38.155 104.391  1.00  0.00           H
ATOM   3256  CE2 PHE A 199      38.963  39.665 103.221  1.00  0.00           C
ATOM   3257  HE2 PHE A 199      38.093  39.875 103.831  1.00  0.00           H
ATOM   3258  CD2 PHE A 199      39.043  40.415 102.031  1.00  0.00           C
ATOM   3259  HD2 PHE A 199      38.443  41.305 101.901  1.00  0.00           H
ATOM   3260  C   PHE A 199      41.313  42.365  97.941  1.00  0.00           C
ATOM   3261  O   PHE A 199      40.783  43.465  97.961  1.00  0.00           O
ATOM   3262  N   LEU A 200      41.413  41.645  96.791  1.00  0.00           N
ATOM   3263  H   LEU A 200      41.693  40.675  96.891  1.00  0.00           H
ATOM   3264  CA  LEU A 200      40.923  41.945  95.371  1.00  0.00           C
ATOM   3265  HA  LEU A 200      41.453  42.855  95.101  1.00  0.00           H
ATOM   3266  CB  LEU A 200      41.403  40.785  94.381  1.00  0.00           C
ATOM   3267  HB2 LEU A 200      41.253  39.845  94.931  1.00  0.00           H
ATOM   3268  HB3 LEU A 200      40.783  40.765  93.491  1.00  0.00           H
ATOM   3269  CG  LEU A 200      42.893  40.855  94.041  1.00  0.00           C
ATOM   3270  HG  LEU A 200      43.553  40.765  94.901  1.00  0.00           H
ATOM   3271  CD1 LEU A 200      43.203  39.655  93.191  1.00  0.00           C
ATOM   3272 HD11 LEU A 200      43.103  38.755  93.791  1.00  0.00           H
ATOM   3273 HD12 LEU A 200      42.543  39.515  92.341  1.00  0.00           H
ATOM   3274 HD13 LEU A 200      44.233  39.675  92.831  1.00  0.00           H
ATOM   3275  CD2 LEU A 200      43.243  42.145  93.301  1.00  0.00           C
ATOM   3276 HD21 LEU A 200      44.333  42.205  93.201  1.00  0.00           H
ATOM   3277 HD22 LEU A 200      42.803  42.265  92.311  1.00  0.00           H
ATOM   3278 HD23 LEU A 200      43.103  43.065  93.871  1.00  0.00           H
ATOM   3279  C   LEU A 200      39.403  42.075  95.301  1.00  0.00           C
ATOM   3280  O   LEU A 200      38.633  41.395  96.001  1.00  0.00           O
ATOM   3281  N   SER A 201      38.833  42.965  94.411  1.00  0.00           N
ATOM   3282  H   SER A 201      39.373  43.375  93.661  1.00  0.00           H
ATOM   3283  CA  SER A 201      37.453  43.445  94.381  1.00  0.00           C
ATOM   3284  HA  SER A 201      36.993  43.365  95.371  1.00  0.00           H
ATOM   3285  CB  SER A 201      37.413  44.905  93.901  1.00  0.00           C
ATOM   3286  HB2 SER A 201      37.943  45.555  94.591  1.00  0.00           H
ATOM   3287  HB3 SER A 201      37.923  44.925  92.931  1.00  0.00           H
ATOM   3288  OG  SER A 201      36.163  45.455  93.681  1.00  0.00           O
ATOM   3289  HG  SER A 201      36.183  46.355  94.021  1.00  0.00           H
ATOM   3290  C   SER A 201      36.673  42.555  93.431  1.00  0.00           C
ATOM   3291  O   SER A 201      36.893  42.665  92.171  1.00  0.00           O
ATOM   3292  N   ARG A 202      35.763  41.775  93.951  1.00  0.00           N
ATOM   3293  H   ARG A 202      35.703  41.765  94.951  1.00  0.00           H
ATOM   3294  CA  ARG A 202      34.753  40.925  93.241  1.00  0.00           C
ATOM   3295  HA  ARG A 202      34.193  40.315  93.951  1.00  0.00           H
ATOM   3296  CB  ARG A 202      33.813  41.815  92.371  1.00  0.00           C
ATOM   3297  HB2 ARG A 202      34.383  42.495  91.741  1.00  0.00           H
ATOM   3298  HB3 ARG A 202      33.153  41.195  91.751  1.00  0.00           H
ATOM   3299  CG  ARG A 202      32.933  42.745  93.171  1.00  0.00           C
ATOM   3300  HG2 ARG A 202      32.303  42.245  93.911  1.00  0.00           H
ATOM   3301  HG3 ARG A 202      33.593  43.445  93.701  1.00  0.00           H
ATOM   3302  CD  ARG A 202      31.893  43.465  92.301  1.00  0.00           C
ATOM   3303  HD2 ARG A 202      31.363  42.645  91.811  1.00  0.00           H
ATOM   3304  HD3 ARG A 202      31.233  43.995  92.981  1.00  0.00           H
ATOM   3305  NE  ARG A 202      32.563  44.445  91.471  1.00  0.00           N
ATOM   3306  HE  ARG A 202      32.743  44.125  90.531  1.00  0.00           H
ATOM   3307  CZ  ARG A 202      32.983  45.695  91.651  1.00  0.00           C
ATOM   3308  NH1 ARG A 202      32.963  46.345  92.811  1.00  0.00           N
ATOM   3309 HH11 ARG A 202      32.553  45.795  93.541  1.00  0.00           H
ATOM   3310 HH12 ARG A 202      33.023  47.355  92.761  1.00  0.00           H
ATOM   3311  NH2 ARG A 202      33.573  46.315  90.631  1.00  0.00           N
ATOM   3312 HH21 ARG A 202      33.733  45.775  89.791  1.00  0.00           H
ATOM   3313 HH22 ARG A 202      33.943  47.235  90.841  1.00  0.00           H
ATOM   3314  C   ARG A 202      35.503  39.795  92.431  1.00  0.00           C
ATOM   3315  O   ARG A 202      35.523  39.925  91.201  1.00  0.00           O
ATOM   3316  N   PRO A 203      36.043  38.745  93.081  1.00  0.00           N
ATOM   3317  CD  PRO A 203      36.053  38.435  94.521  1.00  0.00           C
ATOM   3318  HD2 PRO A 203      35.303  37.675  94.691  1.00  0.00           H
ATOM   3319  HD3 PRO A 203      35.943  39.315  95.141  1.00  0.00           H
ATOM   3320  CG  PRO A 203      37.383  37.795  94.701  1.00  0.00           C
ATOM   3321  HG2 PRO A 203      37.243  37.205  95.611  1.00  0.00           H
ATOM   3322  HG3 PRO A 203      38.193  38.525  94.811  1.00  0.00           H
ATOM   3323  CB  PRO A 203      37.543  37.025  93.411  1.00  0.00           C
ATOM   3324  HB2 PRO A 203      36.993  36.085  93.411  1.00  0.00           H
ATOM   3325  HB3 PRO A 203      38.593  36.835  93.211  1.00  0.00           H
ATOM   3326  CA  PRO A 203      37.003  37.935  92.321  1.00  0.00           C
ATOM   3327  HA  PRO A 203      37.813  38.565  91.951  1.00  0.00           H
ATOM   3328  C   PRO A 203      36.403  37.115  91.161  1.00  0.00           C
ATOM   3329  O   PRO A 203      37.173  36.795  90.261  1.00  0.00           O
ATOM   3330  N   THR A 204      35.093  36.815  91.031  1.00  0.00           N
ATOM   3331  H   THR A 204      34.523  36.995  91.851  1.00  0.00           H
ATOM   3332  CA  THR A 204      34.463  36.325  89.801  1.00  0.00           C
ATOM   3333  HA  THR A 204      35.013  35.415  89.561  1.00  0.00           H
ATOM   3334  CB  THR A 204      32.953  36.045  89.951  1.00  0.00           C
ATOM   3335  HB  THR A 204      32.413  36.945  90.211  1.00  0.00           H
ATOM   3336  CG2 THR A 204      32.323  35.395  88.681  1.00  0.00           C
ATOM   3337 HG21 THR A 204      32.213  36.085  87.841  1.00  0.00           H
ATOM   3338 HG22 THR A 204      32.813  34.445  88.511  1.00  0.00           H
ATOM   3339 HG23 THR A 204      31.293  35.125  88.941  1.00  0.00           H
ATOM   3340  OG1 THR A 204      32.863  35.115  90.981  1.00  0.00           O
ATOM   3341  HG1 THR A 204      32.743  35.685  91.741  1.00  0.00           H
ATOM   3342  C   THR A 204      34.663  37.225  88.681  1.00  0.00           C
ATOM   3343  O   THR A 204      35.323  36.865  87.761  1.00  0.00           O
ATOM   3344  N   GLU A 205      34.263  38.525  88.721  1.00  0.00           N
ATOM   3345  H   GLU A 205      33.953  38.765  89.661  1.00  0.00           H
ATOM   3346  CA  GLU A 205      34.543  39.715  87.881  1.00  0.00           C
ATOM   3347  HA  GLU A 205      34.073  39.425  86.951  1.00  0.00           H
ATOM   3348  CB  GLU A 205      33.923  40.995  88.371  1.00  0.00           C
ATOM   3349  HB2 GLU A 205      32.853  40.835  88.251  1.00  0.00           H
ATOM   3350  HB3 GLU A 205      34.033  40.975  89.451  1.00  0.00           H
ATOM   3351  CG  GLU A 205      34.453  42.295  87.761  1.00  0.00           C
ATOM   3352  HG2 GLU A 205      35.543  42.365  87.761  1.00  0.00           H
ATOM   3353  HG3 GLU A 205      34.213  42.415  86.701  1.00  0.00           H
ATOM   3354  CD  GLU A 205      33.883  43.555  88.381  1.00  0.00           C
ATOM   3355  OE1 GLU A 205      32.673  43.695  88.661  1.00  0.00           O
ATOM   3356  OE2 GLU A 205      34.643  44.445  88.721  1.00  0.00           O
ATOM   3357  C   GLU A 205      36.043  39.935  87.531  1.00  0.00           C
ATOM   3358  O   GLU A 205      36.343  40.105  86.341  1.00  0.00           O
ATOM   3359  N   LYS A 206      36.893  39.875  88.531  1.00  0.00           N
ATOM   3360  H   LYS A 206      36.623  39.535  89.451  1.00  0.00           H
ATOM   3361  CA  LYS A 206      38.313  39.975  88.431  1.00  0.00           C
ATOM   3362  HA  LYS A 206      38.753  39.805  89.411  1.00  0.00           H
ATOM   3363  CB  LYS A 206      38.743  41.405  88.051  1.00  0.00           C
ATOM   3364  HB2 LYS A 206      39.823  41.405  87.891  1.00  0.00           H
ATOM   3365  HB3 LYS A 206      38.193  41.725  87.171  1.00  0.00           H
ATOM   3366  CG  LYS A 206      38.403  42.435  89.191  1.00  0.00           C
ATOM   3367  HG2 LYS A 206      37.423  42.255  89.621  1.00  0.00           H
ATOM   3368  HG3 LYS A 206      39.203  42.385  89.941  1.00  0.00           H
ATOM   3369  CD  LYS A 206      38.463  43.905  88.721  1.00  0.00           C
ATOM   3370  HD2 LYS A 206      39.393  44.185  88.231  1.00  0.00           H
ATOM   3371  HD3 LYS A 206      37.683  44.015  87.971  1.00  0.00           H
ATOM   3372  CE  LYS A 206      38.303  44.785  89.961  1.00  0.00           C
ATOM   3373  HE2 LYS A 206      38.973  44.475  90.761  1.00  0.00           H
ATOM   3374  HE3 LYS A 206      38.653  45.795  89.791  1.00  0.00           H
ATOM   3375  NZ  LYS A 206      36.863  44.775  90.421  1.00  0.00           N
ATOM   3376  HZ1 LYS A 206      36.673  43.915  90.921  1.00  0.00           H
ATOM   3377  HZ2 LYS A 206      36.583  45.565  90.981  1.00  0.00           H
ATOM   3378  HZ3 LYS A 206      36.243  44.875  89.641  1.00  0.00           H
ATOM   3379  C   LYS A 206      38.923  38.965  87.501  1.00  0.00           C
ATOM   3380  O   LYS A 206      39.473  39.225  86.441  1.00  0.00           O
ATOM   3381  N   THR A 207      38.733  37.695  87.891  1.00  0.00           N
ATOM   3382  H   THR A 207      38.223  37.595  88.761  1.00  0.00           H
ATOM   3383  CA  THR A 207      39.173  36.445  87.241  1.00  0.00           C
ATOM   3384  HA  THR A 207      40.263  36.445  87.151  1.00  0.00           H
ATOM   3385  CB  THR A 207      38.643  35.155  87.951  1.00  0.00           C
ATOM   3386  HB  THR A 207      37.553  35.195  87.891  1.00  0.00           H
ATOM   3387  CG2 THR A 207      39.203  33.865  87.371  1.00  0.00           C
ATOM   3388 HG21 THR A 207      40.283  34.015  87.371  1.00  0.00           H
ATOM   3389 HG22 THR A 207      38.853  33.015  87.961  1.00  0.00           H
ATOM   3390 HG23 THR A 207      38.873  33.725  86.341  1.00  0.00           H
ATOM   3391  OG1 THR A 207      39.033  35.165  89.291  1.00  0.00           O
ATOM   3392  HG1 THR A 207      38.373  35.655  89.781  1.00  0.00           H
ATOM   3393  C   THR A 207      38.713  36.375  85.731  1.00  0.00           C
ATOM   3394  O   THR A 207      39.673  36.185  84.931  1.00  0.00           O
ATOM   3395  N   ILE A 208      37.443  36.755  85.391  1.00  0.00           N
ATOM   3396  H   ILE A 208      36.843  36.965  86.171  1.00  0.00           H
ATOM   3397  CA  ILE A 208      36.853  36.985  84.061  1.00  0.00           C
ATOM   3398  HA  ILE A 208      36.843  35.985  83.611  1.00  0.00           H
ATOM   3399  CB  ILE A 208      35.383  37.375  84.151  1.00  0.00           C
ATOM   3400  HB  ILE A 208      35.283  38.085  84.971  1.00  0.00           H
ATOM   3401  CG2 ILE A 208      34.943  38.065  82.831  1.00  0.00           C
ATOM   3402 HG21 ILE A 208      33.863  38.225  82.891  1.00  0.00           H
ATOM   3403 HG22 ILE A 208      35.453  39.005  82.651  1.00  0.00           H
ATOM   3404 HG23 ILE A 208      35.063  37.375  82.001  1.00  0.00           H
ATOM   3405  CG1 ILE A 208      34.543  36.155  84.601  1.00  0.00           C
ATOM   3406 HG12 ILE A 208      34.353  35.495  83.751  1.00  0.00           H
ATOM   3407 HG13 ILE A 208      35.033  35.605  85.411  1.00  0.00           H
ATOM   3408  CD1 ILE A 208      33.263  36.555  85.291  1.00  0.00           C
ATOM   3409 HD11 ILE A 208      32.563  37.065  84.631  1.00  0.00           H
ATOM   3410 HD12 ILE A 208      32.803  35.635  85.671  1.00  0.00           H
ATOM   3411 HD13 ILE A 208      33.443  37.175  86.171  1.00  0.00           H
ATOM   3412  C   ILE A 208      37.753  37.905  83.221  1.00  0.00           C
ATOM   3413  O   ILE A 208      38.353  37.455  82.301  1.00  0.00           O
ATOM   3414  N   PHE A 209      37.853  39.225  83.611  1.00  0.00           N
ATOM   3415  H   PHE A 209      37.233  39.565  84.331  1.00  0.00           H
ATOM   3416  CA  PHE A 209      38.633  40.195  82.791  1.00  0.00           C
ATOM   3417  HA  PHE A 209      38.183  40.195  81.791  1.00  0.00           H
ATOM   3418  CB  PHE A 209      38.503  41.615  83.421  1.00  0.00           C
ATOM   3419  HB2 PHE A 209      38.683  41.565  84.491  1.00  0.00           H
ATOM   3420  HB3 PHE A 209      39.323  42.255  83.091  1.00  0.00           H
ATOM   3421  CG  PHE A 209      37.143  42.255  83.091  1.00  0.00           C
ATOM   3422  CD1 PHE A 209      36.253  42.725  84.091  1.00  0.00           C
ATOM   3423  HD1 PHE A 209      36.363  42.395  85.111  1.00  0.00           H
ATOM   3424  CE1 PHE A 209      35.063  43.385  83.761  1.00  0.00           C
ATOM   3425  HE1 PHE A 209      34.273  43.645  84.451  1.00  0.00           H
ATOM   3426  CZ  PHE A 209      34.783  43.805  82.461  1.00  0.00           C
ATOM   3427  HZ  PHE A 209      33.913  44.395  82.231  1.00  0.00           H
ATOM   3428  CE2 PHE A 209      35.663  43.395  81.441  1.00  0.00           C
ATOM   3429  HE2 PHE A 209      35.503  43.695  80.411  1.00  0.00           H
ATOM   3430  CD2 PHE A 209      36.823  42.605  81.711  1.00  0.00           C
ATOM   3431  HD2 PHE A 209      37.433  42.385  80.851  1.00  0.00           H
ATOM   3432  C   PHE A 209      40.133  39.835  82.631  1.00  0.00           C
ATOM   3433  O   PHE A 209      40.643  39.985  81.491  1.00  0.00           O
ATOM   3434  N   ILE A 210      40.803  39.295  83.691  1.00  0.00           N
ATOM   3435  H   ILE A 210      40.363  39.285  84.601  1.00  0.00           H
ATOM   3436  CA  ILE A 210      42.123  38.695  83.571  1.00  0.00           C
ATOM   3437  HA  ILE A 210      42.743  39.445  83.091  1.00  0.00           H
ATOM   3438  CB  ILE A 210      42.733  38.415  84.971  1.00  0.00           C
ATOM   3439  HB  ILE A 210      42.073  37.755  85.541  1.00  0.00           H
ATOM   3440  CG2 ILE A 210      44.103  37.685  84.941  1.00  0.00           C
ATOM   3441 HG21 ILE A 210      44.853  38.465  84.781  1.00  0.00           H
ATOM   3442 HG22 ILE A 210      44.253  37.125  85.861  1.00  0.00           H
ATOM   3443 HG23 ILE A 210      44.243  36.945  84.161  1.00  0.00           H
ATOM   3444  CG1 ILE A 210      42.813  39.735  85.801  1.00  0.00           C
ATOM   3445 HG12 ILE A 210      43.673  40.325  85.501  1.00  0.00           H
ATOM   3446 HG13 ILE A 210      41.973  40.405  85.641  1.00  0.00           H
ATOM   3447  CD1 ILE A 210      42.943  39.575  87.321  1.00  0.00           C
ATOM   3448 HD11 ILE A 210      43.813  39.035  87.701  1.00  0.00           H
ATOM   3449 HD12 ILE A 210      42.973  40.625  87.601  1.00  0.00           H
ATOM   3450 HD13 ILE A 210      41.993  39.225  87.701  1.00  0.00           H
ATOM   3451  C   ILE A 210      42.153  37.525  82.671  1.00  0.00           C
ATOM   3452  O   ILE A 210      42.973  37.575  81.781  1.00  0.00           O
ATOM   3453  N   ILE A 211      41.413  36.435  82.811  1.00  0.00           N
ATOM   3454  H   ILE A 211      40.793  36.535  83.601  1.00  0.00           H
ATOM   3455  CA  ILE A 211      41.383  35.225  81.891  1.00  0.00           C
ATOM   3456  HA  ILE A 211      42.373  34.785  82.021  1.00  0.00           H
ATOM   3457  CB  ILE A 211      40.393  34.045  82.381  1.00  0.00           C
ATOM   3458  HB  ILE A 211      39.373  34.405  82.571  1.00  0.00           H
ATOM   3459  CG2 ILE A 211      40.173  32.855  81.371  1.00  0.00           C
ATOM   3460 HG21 ILE A 211      41.083  32.325  81.081  1.00  0.00           H
ATOM   3461 HG22 ILE A 211      39.593  32.135  81.941  1.00  0.00           H
ATOM   3462 HG23 ILE A 211      39.803  33.225  80.411  1.00  0.00           H
ATOM   3463  CG1 ILE A 211      40.783  33.485  83.711  1.00  0.00           C
ATOM   3464 HG12 ILE A 211      40.773  34.285  84.451  1.00  0.00           H
ATOM   3465 HG13 ILE A 211      39.993  32.805  84.001  1.00  0.00           H
ATOM   3466  CD1 ILE A 211      42.153  32.825  83.811  1.00  0.00           C
ATOM   3467 HD11 ILE A 211      42.113  31.975  83.121  1.00  0.00           H
ATOM   3468 HD12 ILE A 211      42.923  33.555  83.571  1.00  0.00           H
ATOM   3469 HD13 ILE A 211      42.233  32.495  84.841  1.00  0.00           H
ATOM   3470  C   ILE A 211      41.093  35.665  80.431  1.00  0.00           C
ATOM   3471  O   ILE A 211      41.603  35.105  79.491  1.00  0.00           O
ATOM   3472  N   PHE A 212      40.133  36.635  80.321  1.00  0.00           N
ATOM   3473  H   PHE A 212      39.883  37.045  81.201  1.00  0.00           H
ATOM   3474  CA  PHE A 212      39.593  37.165  78.991  1.00  0.00           C
ATOM   3475  HA  PHE A 212      39.313  36.275  78.431  1.00  0.00           H
ATOM   3476  CB  PHE A 212      38.293  38.015  79.231  1.00  0.00           C
ATOM   3477  HB2 PHE A 212      37.733  37.425  79.961  1.00  0.00           H
ATOM   3478  HB3 PHE A 212      38.583  38.975  79.661  1.00  0.00           H
ATOM   3479  CG  PHE A 212      37.293  38.315  78.171  1.00  0.00           C
ATOM   3480  CD1 PHE A 212      37.753  39.035  77.001  1.00  0.00           C
ATOM   3481  HD1 PHE A 212      38.753  39.445  76.981  1.00  0.00           H
ATOM   3482  CE1 PHE A 212      36.823  39.185  75.921  1.00  0.00           C
ATOM   3483  HE1 PHE A 212      37.233  39.585  75.001  1.00  0.00           H
ATOM   3484  CZ  PHE A 212      35.473  38.655  75.911  1.00  0.00           C
ATOM   3485  HZ  PHE A 212      34.843  38.715  75.041  1.00  0.00           H
ATOM   3486  CE2 PHE A 212      34.993  38.065  77.121  1.00  0.00           C
ATOM   3487  HE2 PHE A 212      33.993  37.655  77.201  1.00  0.00           H
ATOM   3488  CD2 PHE A 212      35.883  37.955  78.241  1.00  0.00           C
ATOM   3489  HD2 PHE A 212      35.463  37.395  79.071  1.00  0.00           H
ATOM   3490  C   PHE A 212      40.693  37.855  78.251  1.00  0.00           C
ATOM   3491  O   PHE A 212      40.933  37.605  77.101  1.00  0.00           O
ATOM   3492  N   MET A 213      41.413  38.795  78.881  1.00  0.00           N
ATOM   3493  H   MET A 213      41.253  38.985  79.861  1.00  0.00           H
ATOM   3494  CA  MET A 213      42.573  39.485  78.241  1.00  0.00           C
ATOM   3495  HA  MET A 213      42.313  39.735  77.211  1.00  0.00           H
ATOM   3496  CB  MET A 213      42.963  40.805  78.991  1.00  0.00           C
ATOM   3497  HB2 MET A 213      43.253  40.545  80.011  1.00  0.00           H
ATOM   3498  HB3 MET A 213      43.833  41.235  78.511  1.00  0.00           H
ATOM   3499  CG  MET A 213      41.863  41.905  79.091  1.00  0.00           C
ATOM   3500  HG2 MET A 213      41.133  41.535  79.801  1.00  0.00           H
ATOM   3501  HG3 MET A 213      42.233  42.865  79.471  1.00  0.00           H
ATOM   3502  SD  MET A 213      40.983  42.285  77.581  1.00  0.00           S
ATOM   3503  CE  MET A 213      42.383  42.685  76.581  1.00  0.00           C
ATOM   3504  HE1 MET A 213      43.053  43.275  77.211  1.00  0.00           H
ATOM   3505  HE2 MET A 213      42.923  41.805  76.241  1.00  0.00           H
ATOM   3506  HE3 MET A 213      42.053  43.325  75.761  1.00  0.00           H
ATOM   3507  C   MET A 213      43.793  38.555  77.941  1.00  0.00           C
ATOM   3508  O   MET A 213      44.493  38.775  76.961  1.00  0.00           O
ATOM   3509  N   LEU A 214      44.063  37.555  78.781  1.00  0.00           N
ATOM   3510  H   LEU A 214      43.403  37.325  79.511  1.00  0.00           H
ATOM   3511  CA  LEU A 214      45.053  36.475  78.441  1.00  0.00           C
ATOM   3512  HA  LEU A 214      46.073  36.825  78.291  1.00  0.00           H
ATOM   3513  CB  LEU A 214      45.243  35.435  79.571  1.00  0.00           C
ATOM   3514  HB2 LEU A 214      45.663  35.935  80.451  1.00  0.00           H
ATOM   3515  HB3 LEU A 214      44.243  35.155  79.911  1.00  0.00           H
ATOM   3516  CG  LEU A 214      45.973  34.075  79.351  1.00  0.00           C
ATOM   3517  HG  LEU A 214      45.553  33.435  78.581  1.00  0.00           H
ATOM   3518  CD1 LEU A 214      47.443  34.325  78.841  1.00  0.00           C
ATOM   3519 HD11 LEU A 214      47.963  33.385  78.641  1.00  0.00           H
ATOM   3520 HD12 LEU A 214      47.533  34.935  77.941  1.00  0.00           H
ATOM   3521 HD13 LEU A 214      48.003  34.955  79.531  1.00  0.00           H
ATOM   3522  CD2 LEU A 214      45.993  33.225  80.581  1.00  0.00           C
ATOM   3523 HD21 LEU A 214      46.653  32.425  80.251  1.00  0.00           H
ATOM   3524 HD22 LEU A 214      46.563  33.795  81.321  1.00  0.00           H
ATOM   3525 HD23 LEU A 214      44.983  32.955  80.881  1.00  0.00           H
ATOM   3526  C   LEU A 214      44.623  35.795  77.081  1.00  0.00           C
ATOM   3527  O   LEU A 214      45.443  35.785  76.151  1.00  0.00           O
ATOM   3528  N   VAL A 215      43.393  35.335  76.991  1.00  0.00           N
ATOM   3529  H   VAL A 215      42.753  35.465  77.761  1.00  0.00           H
ATOM   3530  CA  VAL A 215      42.823  34.625  75.831  1.00  0.00           C
ATOM   3531  HA  VAL A 215      43.483  33.805  75.551  1.00  0.00           H
ATOM   3532  CB  VAL A 215      41.403  34.065  76.321  1.00  0.00           C
ATOM   3533  HB  VAL A 215      40.863  34.855  76.861  1.00  0.00           H
ATOM   3534  CG1 VAL A 215      40.383  33.545  75.281  1.00  0.00           C
ATOM   3535 HG11 VAL A 215      41.003  33.075  74.511  1.00  0.00           H
ATOM   3536 HG12 VAL A 215      39.753  32.795  75.771  1.00  0.00           H
ATOM   3537 HG13 VAL A 215      39.853  34.345  74.751  1.00  0.00           H
ATOM   3538  CG2 VAL A 215      41.803  32.935  77.361  1.00  0.00           C
ATOM   3539 HG21 VAL A 215      40.933  32.365  77.681  1.00  0.00           H
ATOM   3540 HG22 VAL A 215      42.443  32.225  76.841  1.00  0.00           H
ATOM   3541 HG23 VAL A 215      42.443  33.265  78.181  1.00  0.00           H
ATOM   3542  C   VAL A 215      42.783  35.455  74.561  1.00  0.00           C
ATOM   3543  O   VAL A 215      42.953  34.885  73.481  1.00  0.00           O
ATOM   3544  N   VAL A 216      42.713  36.805  74.621  1.00  0.00           N
ATOM   3545  H   VAL A 216      42.473  37.165  75.531  1.00  0.00           H
ATOM   3546  CA  VAL A 216      42.873  37.825  73.501  1.00  0.00           C
ATOM   3547  HA  VAL A 216      42.353  37.415  72.641  1.00  0.00           H
ATOM   3548  CB  VAL A 216      42.153  39.155  73.901  1.00  0.00           C
ATOM   3549  HB  VAL A 216      42.523  39.535  74.851  1.00  0.00           H
ATOM   3550  CG1 VAL A 216      42.353  40.305  72.861  1.00  0.00           C
ATOM   3551 HG11 VAL A 216      41.953  39.945  71.921  1.00  0.00           H
ATOM   3552 HG12 VAL A 216      41.883  41.255  73.111  1.00  0.00           H
ATOM   3553 HG13 VAL A 216      43.413  40.585  72.881  1.00  0.00           H
ATOM   3554  CG2 VAL A 216      40.673  39.115  74.001  1.00  0.00           C
ATOM   3555 HG21 VAL A 216      40.243  40.055  74.331  1.00  0.00           H
ATOM   3556 HG22 VAL A 216      40.213  38.855  73.041  1.00  0.00           H
ATOM   3557 HG23 VAL A 216      40.363  38.235  74.571  1.00  0.00           H
ATOM   3558  C   VAL A 216      44.333  38.065  73.101  1.00  0.00           C
ATOM   3559  O   VAL A 216      44.613  38.095  71.891  1.00  0.00           O
ATOM   3560  N   SER A 217      45.213  38.255  74.101  1.00  0.00           N
ATOM   3561  H   SER A 217      44.843  38.155  75.031  1.00  0.00           H
ATOM   3562  CA  SER A 217      46.643  38.335  74.051  1.00  0.00           C
ATOM   3563  HA  SER A 217      46.943  39.185  73.451  1.00  0.00           H
ATOM   3564  CB  SER A 217      47.253  38.435  75.491  1.00  0.00           C
ATOM   3565  HB2 SER A 217      47.193  39.475  75.811  1.00  0.00           H
ATOM   3566  HB3 SER A 217      46.793  37.715  76.171  1.00  0.00           H
ATOM   3567  OG  SER A 217      48.643  38.195  75.491  1.00  0.00           O
ATOM   3568  HG  SER A 217      49.023  38.975  75.081  1.00  0.00           H
ATOM   3569  C   SER A 217      47.093  37.035  73.241  1.00  0.00           C
ATOM   3570  O   SER A 217      47.843  37.305  72.311  1.00  0.00           O
ATOM   3571  N   LEU A 218      46.833  35.785  73.631  1.00  0.00           N
ATOM   3572  H   LEU A 218      46.303  35.725  74.491  1.00  0.00           H
ATOM   3573  CA  LEU A 218      47.193  34.575  72.951  1.00  0.00           C
ATOM   3574  HA  LEU A 218      48.273  34.605  72.811  1.00  0.00           H
ATOM   3575  CB  LEU A 218      46.763  33.365  73.831  1.00  0.00           C
ATOM   3576  HB2 LEU A 218      45.683  33.375  74.001  1.00  0.00           H
ATOM   3577  HB3 LEU A 218      46.883  32.465  73.221  1.00  0.00           H
ATOM   3578  CG  LEU A 218      47.603  33.165  75.141  1.00  0.00           C
ATOM   3579  HG  LEU A 218      47.393  34.035  75.771  1.00  0.00           H
ATOM   3580  CD1 LEU A 218      47.093  31.995  75.961  1.00  0.00           C
ATOM   3581 HD11 LEU A 218      46.863  31.075  75.421  1.00  0.00           H
ATOM   3582 HD12 LEU A 218      47.803  31.725  76.741  1.00  0.00           H
ATOM   3583 HD13 LEU A 218      46.123  32.195  76.401  1.00  0.00           H
ATOM   3584  CD2 LEU A 218      49.083  32.925  74.941  1.00  0.00           C
ATOM   3585 HD21 LEU A 218      49.463  33.855  74.531  1.00  0.00           H
ATOM   3586 HD22 LEU A 218      49.603  32.795  75.891  1.00  0.00           H
ATOM   3587 HD23 LEU A 218      49.283  32.155  74.211  1.00  0.00           H
ATOM   3588  C   LEU A 218      46.653  34.545  71.491  1.00  0.00           C
ATOM   3589  O   LEU A 218      47.393  34.125  70.591  1.00  0.00           O
ATOM   3590  N   VAL A 219      45.373  34.955  71.241  1.00  0.00           N
ATOM   3591  H   VAL A 219      44.893  35.285  72.071  1.00  0.00           H
ATOM   3592  CA  VAL A 219      44.763  35.025  69.921  1.00  0.00           C
ATOM   3593  HA  VAL A 219      44.753  34.015  69.511  1.00  0.00           H
ATOM   3594  CB  VAL A 219      43.213  35.335  70.011  1.00  0.00           C
ATOM   3595  HB  VAL A 219      43.023  36.185  70.671  1.00  0.00           H
ATOM   3596  CG1 VAL A 219      42.573  35.605  68.711  1.00  0.00           C
ATOM   3597 HG11 VAL A 219      42.713  34.735  68.081  1.00  0.00           H
ATOM   3598 HG12 VAL A 219      41.523  35.805  68.961  1.00  0.00           H
ATOM   3599 HG13 VAL A 219      42.973  36.455  68.151  1.00  0.00           H
ATOM   3600  CG2 VAL A 219      42.383  34.145  70.571  1.00  0.00           C
ATOM   3601 HG21 VAL A 219      41.383  34.355  70.951  1.00  0.00           H
ATOM   3602 HG22 VAL A 219      42.203  33.295  69.901  1.00  0.00           H
ATOM   3603 HG23 VAL A 219      42.863  33.625  71.391  1.00  0.00           H
ATOM   3604  C   VAL A 219      45.593  35.925  68.991  1.00  0.00           C
ATOM   3605  O   VAL A 219      45.963  35.475  67.891  1.00  0.00           O
ATOM   3606  N   SER A 220      45.883  37.175  69.431  1.00  0.00           N
ATOM   3607  H   SER A 220      45.543  37.365  70.361  1.00  0.00           H
ATOM   3608  CA  SER A 220      46.793  38.075  68.681  1.00  0.00           C
ATOM   3609  HA  SER A 220      46.443  38.175  67.651  1.00  0.00           H
ATOM   3610  CB  SER A 220      46.763  39.435  69.341  1.00  0.00           C
ATOM   3611  HB2 SER A 220      45.743  39.695  69.631  1.00  0.00           H
ATOM   3612  HB3 SER A 220      47.313  39.325  70.281  1.00  0.00           H
ATOM   3613  OG  SER A 220      47.353  40.405  68.431  1.00  0.00           O
ATOM   3614  HG  SER A 220      48.203  40.735  68.731  1.00  0.00           H
ATOM   3615  C   SER A 220      48.243  37.505  68.451  1.00  0.00           C
ATOM   3616  O   SER A 220      48.733  37.625  67.301  1.00  0.00           O
ATOM   3617  N   LEU A 221      48.903  36.945  69.491  1.00  0.00           N
ATOM   3618  H   LEU A 221      48.473  36.945  70.411  1.00  0.00           H
ATOM   3619  CA  LEU A 221      50.193  36.195  69.361  1.00  0.00           C
ATOM   3620  HA  LEU A 221      50.913  36.915  68.961  1.00  0.00           H
ATOM   3621  CB  LEU A 221      50.663  35.635  70.761  1.00  0.00           C
ATOM   3622  HB2 LEU A 221      50.603  36.475  71.461  1.00  0.00           H
ATOM   3623  HB3 LEU A 221      50.003  34.875  71.181  1.00  0.00           H
ATOM   3624  CG  LEU A 221      52.063  35.025  70.881  1.00  0.00           C
ATOM   3625  HG  LEU A 221      52.203  34.175  70.221  1.00  0.00           H
ATOM   3626  CD1 LEU A 221      53.163  36.035  70.561  1.00  0.00           C
ATOM   3627 HD11 LEU A 221      53.073  36.275  69.491  1.00  0.00           H
ATOM   3628 HD12 LEU A 221      53.023  36.995  71.051  1.00  0.00           H
ATOM   3629 HD13 LEU A 221      54.153  35.645  70.761  1.00  0.00           H
ATOM   3630  CD2 LEU A 221      52.263  34.475  72.301  1.00  0.00           C
ATOM   3631 HD21 LEU A 221      51.493  33.735  72.501  1.00  0.00           H
ATOM   3632 HD22 LEU A 221      53.253  34.055  72.481  1.00  0.00           H
ATOM   3633 HD23 LEU A 221      52.143  35.205  73.101  1.00  0.00           H
ATOM   3634  C   LEU A 221      50.073  35.045  68.291  1.00  0.00           C
ATOM   3635  O   LEU A 221      50.893  34.925  67.351  1.00  0.00           O
ATOM   3636  N   ALA A 222      49.033  34.185  68.381  1.00  0.00           N
ATOM   3637  H   ALA A 222      48.253  34.285  69.011  1.00  0.00           H
ATOM   3638  CA  ALA A 222      48.843  33.035  67.431  1.00  0.00           C
ATOM   3639  HA  ALA A 222      49.633  32.285  67.471  1.00  0.00           H
ATOM   3640  CB  ALA A 222      47.583  32.365  67.861  1.00  0.00           C
ATOM   3641  HB1 ALA A 222      47.753  31.855  68.811  1.00  0.00           H
ATOM   3642  HB2 ALA A 222      46.753  33.075  67.971  1.00  0.00           H
ATOM   3643  HB3 ALA A 222      47.143  31.625  67.191  1.00  0.00           H
ATOM   3644  C   ALA A 222      48.693  33.575  65.951  1.00  0.00           C
ATOM   3645  O   ALA A 222      49.403  33.095  65.101  1.00  0.00           O
ATOM   3646  N   LEU A 223      47.773  34.515  65.661  1.00  0.00           N
ATOM   3647  H   LEU A 223      47.283  34.825  66.491  1.00  0.00           H
ATOM   3648  CA  LEU A 223      47.593  35.135  64.311  1.00  0.00           C
ATOM   3649  HA  LEU A 223      47.353  34.385  63.561  1.00  0.00           H
ATOM   3650  CB  LEU A 223      46.433  36.185  64.401  1.00  0.00           C
ATOM   3651  HB2 LEU A 223      46.703  37.025  65.051  1.00  0.00           H
ATOM   3652  HB3 LEU A 223      46.363  36.575  63.391  1.00  0.00           H
ATOM   3653  CG  LEU A 223      45.143  35.415  64.811  1.00  0.00           C
ATOM   3654  HG  LEU A 223      45.353  34.795  65.691  1.00  0.00           H
ATOM   3655  CD1 LEU A 223      44.183  36.535  65.321  1.00  0.00           C
ATOM   3656 HD11 LEU A 223      43.833  37.175  64.511  1.00  0.00           H
ATOM   3657 HD12 LEU A 223      43.303  35.995  65.681  1.00  0.00           H
ATOM   3658 HD13 LEU A 223      44.613  37.065  66.171  1.00  0.00           H
ATOM   3659  CD2 LEU A 223      44.553  34.635  63.581  1.00  0.00           C
ATOM   3660 HD21 LEU A 223      45.143  33.775  63.261  1.00  0.00           H
ATOM   3661 HD22 LEU A 223      43.583  34.175  63.801  1.00  0.00           H
ATOM   3662 HD23 LEU A 223      44.343  35.285  62.731  1.00  0.00           H
ATOM   3663  C   LEU A 223      48.953  35.735  63.731  1.00  0.00           C
ATOM   3664  O   LEU A 223      49.293  35.525  62.551  1.00  0.00           O
ATOM   3665  N   ASN A 224      49.663  36.515  64.531  1.00  0.00           N
ATOM   3666  H   ASN A 224      49.323  36.665  65.461  1.00  0.00           H
ATOM   3667  CA  ASN A 224      50.953  37.075  64.251  1.00  0.00           C
ATOM   3668  HA  ASN A 224      50.923  37.755  63.391  1.00  0.00           H
ATOM   3669  CB  ASN A 224      51.333  37.965  65.451  1.00  0.00           C
ATOM   3670  HB2 ASN A 224      50.903  37.575  66.371  1.00  0.00           H
ATOM   3671  HB3 ASN A 224      52.423  37.975  65.441  1.00  0.00           H
ATOM   3672  CG  ASN A 224      50.863  39.415  65.301  1.00  0.00           C
ATOM   3673  OD1 ASN A 224      51.203  40.085  64.291  1.00  0.00           O
ATOM   3674  ND2 ASN A 224      49.983  39.865  66.151  1.00  0.00           N
ATOM   3675 HD21 ASN A 224      49.433  40.685  65.911  1.00  0.00           H
ATOM   3676 HD22 ASN A 224      49.683  39.155  66.801  1.00  0.00           H
ATOM   3677  C   ASN A 224      52.073  36.045  63.961  1.00  0.00           C
ATOM   3678  O   ASN A 224      52.923  36.415  63.101  1.00  0.00           O
ATOM   3679  N   ILE A 225      52.193  34.975  64.751  1.00  0.00           N
ATOM   3680  H   ILE A 225      51.473  34.735  65.421  1.00  0.00           H
ATOM   3681  CA  ILE A 225      53.173  33.925  64.361  1.00  0.00           C
ATOM   3682  HA  ILE A 225      54.133  34.395  64.111  1.00  0.00           H
ATOM   3683  CB  ILE A 225      53.473  32.985  65.551  1.00  0.00           C
ATOM   3684  HB  ILE A 225      52.463  32.835  65.941  1.00  0.00           H
ATOM   3685  CG2 ILE A 225      54.103  31.685  65.141  1.00  0.00           C
ATOM   3686 HG21 ILE A 225      55.023  31.755  64.561  1.00  0.00           H
ATOM   3687 HG22 ILE A 225      54.373  31.085  66.011  1.00  0.00           H
ATOM   3688 HG23 ILE A 225      53.453  31.115  64.481  1.00  0.00           H
ATOM   3689  CG1 ILE A 225      54.123  33.775  66.741  1.00  0.00           C
ATOM   3690 HG12 ILE A 225      53.533  34.625  67.101  1.00  0.00           H
ATOM   3691 HG13 ILE A 225      54.043  33.075  67.561  1.00  0.00           H
ATOM   3692  CD1 ILE A 225      55.593  34.285  66.771  1.00  0.00           C
ATOM   3693 HD11 ILE A 225      55.803  35.115  66.101  1.00  0.00           H
ATOM   3694 HD12 ILE A 225      55.783  34.755  67.741  1.00  0.00           H
ATOM   3695 HD13 ILE A 225      56.203  33.395  66.681  1.00  0.00           H
ATOM   3696  C   ILE A 225      52.703  33.155  63.131  1.00  0.00           C
ATOM   3697  O   ILE A 225      53.553  32.825  62.321  1.00  0.00           O
ATOM   3698  N   ILE A 226      51.413  32.935  62.961  1.00  0.00           N
ATOM   3699  H   ILE A 226      50.743  33.215  63.661  1.00  0.00           H
ATOM   3700  CA  ILE A 226      50.833  32.465  61.651  1.00  0.00           C
ATOM   3701  HA  ILE A 226      51.283  31.495  61.431  1.00  0.00           H
ATOM   3702  CB  ILE A 226      49.293  32.195  61.721  1.00  0.00           C
ATOM   3703  HB  ILE A 226      48.813  33.115  62.041  1.00  0.00           H
ATOM   3704  CG2 ILE A 226      48.693  31.765  60.331  1.00  0.00           C
ATOM   3705 HG21 ILE A 226      47.623  31.985  60.331  1.00  0.00           H
ATOM   3706 HG22 ILE A 226      49.063  32.455  59.571  1.00  0.00           H
ATOM   3707 HG23 ILE A 226      48.903  30.785  59.901  1.00  0.00           H
ATOM   3708  CG1 ILE A 226      48.963  30.975  62.601  1.00  0.00           C
ATOM   3709 HG12 ILE A 226      49.253  30.085  62.031  1.00  0.00           H
ATOM   3710 HG13 ILE A 226      49.613  30.965  63.481  1.00  0.00           H
ATOM   3711  CD1 ILE A 226      47.463  31.035  62.901  1.00  0.00           C
ATOM   3712 HD11 ILE A 226      47.303  31.855  63.601  1.00  0.00           H
ATOM   3713 HD12 ILE A 226      46.803  31.005  62.031  1.00  0.00           H
ATOM   3714 HD13 ILE A 226      47.263  30.215  63.591  1.00  0.00           H
ATOM   3715  C   ILE A 226      51.243  33.375  60.501  1.00  0.00           C
ATOM   3716  O   ILE A 226      51.833  32.805  59.561  1.00  0.00           O
ATOM   3717  N   GLU A 227      51.003  34.685  60.621  1.00  0.00           N
ATOM   3718  H   GLU A 227      50.583  34.895  61.511  1.00  0.00           H
ATOM   3719  CA  GLU A 227      51.403  35.715  59.621  1.00  0.00           C
ATOM   3720  HA  GLU A 227      51.023  35.335  58.671  1.00  0.00           H
ATOM   3721  CB  GLU A 227      50.773  37.105  59.941  1.00  0.00           C
ATOM   3722  HB2 GLU A 227      49.703  37.035  60.151  1.00  0.00           H
ATOM   3723  HB3 GLU A 227      51.263  37.435  60.851  1.00  0.00           H
ATOM   3724  CG  GLU A 227      51.043  38.125  58.771  1.00  0.00           C
ATOM   3725  HG2 GLU A 227      52.123  38.275  58.731  1.00  0.00           H
ATOM   3726  HG3 GLU A 227      50.793  37.615  57.841  1.00  0.00           H
ATOM   3727  CD  GLU A 227      50.223  39.425  59.011  1.00  0.00           C
ATOM   3728  OE1 GLU A 227      49.763  39.785  60.111  1.00  0.00           O
ATOM   3729  OE2 GLU A 227      50.023  40.175  57.991  1.00  0.00           O
ATOM   3730  C   GLU A 227      52.913  35.655  59.391  1.00  0.00           C
ATOM   3731  O   GLU A 227      53.333  35.375  58.251  1.00  0.00           O
ATOM   3732  N   LEU A 228      53.683  35.715  60.431  1.00  0.00           N
ATOM   3733  H   LEU A 228      53.273  36.015  61.311  1.00  0.00           H
ATOM   3734  CA  LEU A 228      55.183  35.575  60.401  1.00  0.00           C
ATOM   3735  HA  LEU A 228      55.523  36.495  59.931  1.00  0.00           H
ATOM   3736  CB  LEU A 228      55.773  35.685  61.841  1.00  0.00           C
ATOM   3737  HB2 LEU A 228      55.483  36.625  62.311  1.00  0.00           H
ATOM   3738  HB3 LEU A 228      55.403  34.865  62.461  1.00  0.00           H
ATOM   3739  CG  LEU A 228      57.343  35.565  61.851  1.00  0.00           C
ATOM   3740  HG  LEU A 228      57.653  34.575  61.521  1.00  0.00           H
ATOM   3741  CD1 LEU A 228      57.983  36.565  60.921  1.00  0.00           C
ATOM   3742 HD11 LEU A 228      57.973  36.285  59.871  1.00  0.00           H
ATOM   3743 HD12 LEU A 228      57.513  37.545  61.051  1.00  0.00           H
ATOM   3744 HD13 LEU A 228      59.003  36.655  61.291  1.00  0.00           H
ATOM   3745  CD2 LEU A 228      57.893  35.775  63.261  1.00  0.00           C
ATOM   3746 HD21 LEU A 228      57.833  36.845  63.451  1.00  0.00           H
ATOM   3747 HD22 LEU A 228      57.393  35.155  64.001  1.00  0.00           H
ATOM   3748 HD23 LEU A 228      58.943  35.485  63.211  1.00  0.00           H
ATOM   3749  C   LEU A 228      55.673  34.335  59.591  1.00  0.00           C
ATOM   3750  O   LEU A 228      56.623  34.435  58.791  1.00  0.00           O
ATOM   3751  N   PHE A 229      55.043  33.155  59.641  1.00  0.00           N
ATOM   3752  H   PHE A 229      54.193  33.205  60.181  1.00  0.00           H
ATOM   3753  CA  PHE A 229      55.323  32.005  58.741  1.00  0.00           C
ATOM   3754  HA  PHE A 229      56.403  31.925  58.601  1.00  0.00           H
ATOM   3755  CB  PHE A 229      54.683  30.715  59.231  1.00  0.00           C
ATOM   3756  HB2 PHE A 229      55.073  30.505  60.221  1.00  0.00           H
ATOM   3757  HB3 PHE A 229      53.603  30.875  59.331  1.00  0.00           H
ATOM   3758  CG  PHE A 229      54.923  29.565  58.211  1.00  0.00           C
ATOM   3759  CD1 PHE A 229      54.133  29.425  57.041  1.00  0.00           C
ATOM   3760  HD1 PHE A 229      53.433  30.205  56.781  1.00  0.00           H
ATOM   3761  CE1 PHE A 229      54.283  28.265  56.251  1.00  0.00           C
ATOM   3762  HE1 PHE A 229      53.763  28.295  55.301  1.00  0.00           H
ATOM   3763  CZ  PHE A 229      55.383  27.435  56.551  1.00  0.00           C
ATOM   3764  HZ  PHE A 229      55.673  26.685  55.821  1.00  0.00           H
ATOM   3765  CE2 PHE A 229      56.223  27.635  57.691  1.00  0.00           C
ATOM   3766  HE2 PHE A 229      57.063  27.045  58.021  1.00  0.00           H
ATOM   3767  CD2 PHE A 229      55.893  28.655  58.581  1.00  0.00           C
ATOM   3768  HD2 PHE A 229      56.473  28.745  59.481  1.00  0.00           H
ATOM   3769  C   PHE A 229      54.763  32.305  57.351  1.00  0.00           C
ATOM   3770  O   PHE A 229      55.523  32.205  56.391  1.00  0.00           O
ATOM   3771  N   TYR A 230      53.543  32.705  57.161  1.00  0.00           N
ATOM   3772  H   TYR A 230      53.013  32.795  58.021  1.00  0.00           H
ATOM   3773  CA  TYR A 230      52.793  32.905  55.891  1.00  0.00           C
ATOM   3774  HA  TYR A 230      52.753  31.985  55.301  1.00  0.00           H
ATOM   3775  CB  TYR A 230      51.413  33.285  56.301  1.00  0.00           C
ATOM   3776  HB2 TYR A 230      51.073  32.405  56.861  1.00  0.00           H
ATOM   3777  HB3 TYR A 230      51.443  34.175  56.931  1.00  0.00           H
ATOM   3778  CG  TYR A 230      50.453  33.515  55.141  1.00  0.00           C
ATOM   3779  CD1 TYR A 230      50.133  34.845  54.821  1.00  0.00           C
ATOM   3780  HD1 TYR A 230      50.553  35.675  55.361  1.00  0.00           H
ATOM   3781  CE1 TYR A 230      49.213  35.085  53.761  1.00  0.00           C
ATOM   3782  HE1 TYR A 230      48.883  36.085  53.511  1.00  0.00           H
ATOM   3783  CZ  TYR A 230      48.583  33.975  53.121  1.00  0.00           C
ATOM   3784  OH  TYR A 230      47.693  34.245  52.121  1.00  0.00           O
ATOM   3785  HH  TYR A 230      47.423  33.375  51.821  1.00  0.00           H
ATOM   3786  CE2 TYR A 230      49.013  32.665  53.381  1.00  0.00           C
ATOM   3787  HE2 TYR A 230      48.573  31.845  52.841  1.00  0.00           H
ATOM   3788  CD2 TYR A 230      49.913  32.395  54.461  1.00  0.00           C
ATOM   3789  HD2 TYR A 230      50.123  31.375  54.751  1.00  0.00           H
ATOM   3790  C   TYR A 230      53.473  33.915  54.961  1.00  0.00           C
ATOM   3791  O   TYR A 230      53.863  33.565  53.871  1.00  0.00           O
ATOM   3792  N   VAL A 231      53.683  35.095  55.531  1.00  0.00           N
ATOM   3793  H   VAL A 231      53.483  35.245  56.511  1.00  0.00           H
ATOM   3794  CA  VAL A 231      54.293  36.275  54.811  1.00  0.00           C
ATOM   3795  HA  VAL A 231      53.783  36.485  53.881  1.00  0.00           H
ATOM   3796  CB  VAL A 231      54.213  37.535  55.661  1.00  0.00           C
ATOM   3797  HB  VAL A 231      54.753  37.355  56.591  1.00  0.00           H
ATOM   3798  CG1 VAL A 231      54.873  38.735  54.891  1.00  0.00           C
ATOM   3799 HG11 VAL A 231      54.343  38.875  53.951  1.00  0.00           H
ATOM   3800 HG12 VAL A 231      54.913  39.595  55.561  1.00  0.00           H
ATOM   3801 HG13 VAL A 231      55.923  38.585  54.651  1.00  0.00           H
ATOM   3802  CG2 VAL A 231      52.773  37.935  55.991  1.00  0.00           C
ATOM   3803 HG21 VAL A 231      52.123  37.165  56.411  1.00  0.00           H
ATOM   3804 HG22 VAL A 231      52.813  38.775  56.681  1.00  0.00           H
ATOM   3805 HG23 VAL A 231      52.313  38.375  55.111  1.00  0.00           H
ATOM   3806  C   VAL A 231      55.733  35.955  54.321  1.00  0.00           C
ATOM   3807  O   VAL A 231      56.123  36.265  53.231  1.00  0.00           O
ATOM   3808  N   PHE A 232      56.433  35.205  55.151  1.00  0.00           N
ATOM   3809  H   PHE A 232      56.073  34.955  56.061  1.00  0.00           H
ATOM   3810  CA  PHE A 232      57.773  34.675  54.791  1.00  0.00           C
ATOM   3811  HA  PHE A 232      58.373  35.495  54.411  1.00  0.00           H
ATOM   3812  CB  PHE A 232      58.533  34.125  55.981  1.00  0.00           C
ATOM   3813  HB2 PHE A 232      58.573  34.855  56.791  1.00  0.00           H
ATOM   3814  HB3 PHE A 232      57.913  33.325  56.381  1.00  0.00           H
ATOM   3815  CG  PHE A 232      59.903  33.535  55.661  1.00  0.00           C
ATOM   3816  CD1 PHE A 232      60.343  32.355  56.391  1.00  0.00           C
ATOM   3817  HD1 PHE A 232      59.593  31.725  56.841  1.00  0.00           H
ATOM   3818  CE1 PHE A 232      61.673  31.855  56.241  1.00  0.00           C
ATOM   3819  HE1 PHE A 232      61.903  31.015  56.881  1.00  0.00           H
ATOM   3820  CZ  PHE A 232      62.603  32.565  55.481  1.00  0.00           C
ATOM   3821  HZ  PHE A 232      63.653  32.285  55.451  1.00  0.00           H
ATOM   3822  CE2 PHE A 232      62.213  33.725  54.821  1.00  0.00           C
ATOM   3823  HE2 PHE A 232      62.953  34.095  54.131  1.00  0.00           H
ATOM   3824  CD2 PHE A 232      60.903  34.215  54.901  1.00  0.00           C
ATOM   3825  HD2 PHE A 232      60.633  35.225  54.631  1.00  0.00           H
ATOM   3826  C   PHE A 232      57.643  33.595  53.711  1.00  0.00           C
ATOM   3827  O   PHE A 232      58.343  33.665  52.681  1.00  0.00           O
ATOM   3828  N   PHE A 233      56.923  32.495  53.941  1.00  0.00           N
ATOM   3829  H   PHE A 233      56.563  32.415  54.891  1.00  0.00           H
ATOM   3830  CA  PHE A 233      56.603  31.465  52.901  1.00  0.00           C
ATOM   3831  HA  PHE A 233      57.473  30.865  52.631  1.00  0.00           H
ATOM   3832  CB  PHE A 233      55.573  30.515  53.541  1.00  0.00           C
ATOM   3833  HB2 PHE A 233      56.133  29.995  54.311  1.00  0.00           H
ATOM   3834  HB3 PHE A 233      54.753  31.035  54.031  1.00  0.00           H
ATOM   3835  CG  PHE A 233      54.813  29.475  52.621  1.00  0.00           C
ATOM   3836  CD1 PHE A 233      55.413  28.175  52.501  1.00  0.00           C
ATOM   3837  HD1 PHE A 233      56.333  27.985  53.031  1.00  0.00           H
ATOM   3838  CE1 PHE A 233      54.743  27.115  51.851  1.00  0.00           C
ATOM   3839  HE1 PHE A 233      55.213  26.145  51.741  1.00  0.00           H
ATOM   3840  CZ  PHE A 233      53.493  27.295  51.291  1.00  0.00           C
ATOM   3841  HZ  PHE A 233      52.943  26.475  50.851  1.00  0.00           H
ATOM   3842  CE2 PHE A 233      52.983  28.635  51.211  1.00  0.00           C
ATOM   3843  HE2 PHE A 233      52.103  28.875  50.631  1.00  0.00           H
ATOM   3844  CD2 PHE A 233      53.603  29.675  51.921  1.00  0.00           C
ATOM   3845  HD2 PHE A 233      53.113  30.635  51.921  1.00  0.00           H
ATOM   3846  C   PHE A 233      56.213  31.965  51.491  1.00  0.00           C
ATOM   3847  O   PHE A 233      56.783  31.425  50.541  1.00  0.00           O
ATOM   3848  N   LYS A 234      55.353  32.945  51.341  1.00  0.00           N
ATOM   3849  H   LYS A 234      54.783  33.115  52.161  1.00  0.00           H
ATOM   3850  CA  LYS A 234      55.023  33.635  50.071  1.00  0.00           C
ATOM   3851  HA  LYS A 234      54.763  32.835  49.381  1.00  0.00           H
ATOM   3852  CB  LYS A 234      53.903  34.615  50.381  1.00  0.00           C
ATOM   3853  HB2 LYS A 234      54.143  35.315  51.181  1.00  0.00           H
ATOM   3854  HB3 LYS A 234      53.803  35.255  49.511  1.00  0.00           H
ATOM   3855  CG  LYS A 234      52.533  33.945  50.611  1.00  0.00           C
ATOM   3856  HG2 LYS A 234      52.173  33.435  49.721  1.00  0.00           H
ATOM   3857  HG3 LYS A 234      52.543  33.175  51.391  1.00  0.00           H
ATOM   3858  CD  LYS A 234      51.343  34.905  50.941  1.00  0.00           C
ATOM   3859  HD2 LYS A 234      50.353  34.525  50.701  1.00  0.00           H
ATOM   3860  HD3 LYS A 234      51.363  34.995  52.031  1.00  0.00           H
ATOM   3861  CE  LYS A 234      51.403  36.325  50.261  1.00  0.00           C
ATOM   3862  HE2 LYS A 234      50.983  37.045  50.961  1.00  0.00           H
ATOM   3863  HE3 LYS A 234      52.423  36.565  49.971  1.00  0.00           H
ATOM   3864  NZ  LYS A 234      50.653  36.405  49.051  1.00  0.00           N
ATOM   3865  HZ1 LYS A 234      49.653  36.245  49.151  1.00  0.00           H
ATOM   3866  HZ2 LYS A 234      50.643  37.355  48.701  1.00  0.00           H
ATOM   3867  HZ3 LYS A 234      50.943  35.805  48.301  1.00  0.00           H
ATOM   3868  C   LYS A 234      56.203  34.435  49.471  1.00  0.00           C
ATOM   3869  O   LYS A 234      56.543  34.225  48.281  1.00  0.00           O
ATOM   3870  N   GLY A 235      56.893  35.185  50.271  1.00  0.00           N
ATOM   3871  H   GLY A 235      56.523  35.345  51.201  1.00  0.00           H
ATOM   3872  CA  GLY A 235      58.233  35.815  50.081  1.00  0.00           C
ATOM   3873  HA2 GLY A 235      58.083  36.785  49.591  1.00  0.00           H
ATOM   3874  HA3 GLY A 235      58.803  35.925  51.001  1.00  0.00           H
ATOM   3875  C   GLY A 235      59.263  34.955  49.321  1.00  0.00           C
ATOM   3876  O   GLY A 235      59.753  35.285  48.231  1.00  0.00           O
ATOM   3877  N   VAL A 236      59.563  33.735  49.821  1.00  0.00           N
ATOM   3878  H   VAL A 236      59.153  33.525  50.721  1.00  0.00           H
ATOM   3879  CA  VAL A 236      60.503  32.735  49.321  1.00  0.00           C
ATOM   3880  HA  VAL A 236      61.243  33.295  48.751  1.00  0.00           H
ATOM   3881  CB  VAL A 236      61.213  31.945  50.511  1.00  0.00           C
ATOM   3882  HB  VAL A 236      62.063  31.425  50.061  1.00  0.00           H
ATOM   3883  CG1 VAL A 236      61.903  32.895  51.511  1.00  0.00           C
ATOM   3884 HG11 VAL A 236      62.563  32.345  52.181  1.00  0.00           H
ATOM   3885 HG12 VAL A 236      62.423  33.755  51.081  1.00  0.00           H
ATOM   3886 HG13 VAL A 236      61.083  33.325  52.091  1.00  0.00           H
ATOM   3887  CG2 VAL A 236      60.383  30.825  51.181  1.00  0.00           C
ATOM   3888 HG21 VAL A 236      61.053  30.215  51.781  1.00  0.00           H
ATOM   3889 HG22 VAL A 236      59.673  31.295  51.881  1.00  0.00           H
ATOM   3890 HG23 VAL A 236      59.933  30.155  50.451  1.00  0.00           H
ATOM   3891  C   VAL A 236      59.933  31.725  48.271  1.00  0.00           C
ATOM   3892  O   VAL A 236      60.673  31.435  47.311  1.00  0.00           O
ATOM   3893  N   LYS A 237      58.603  31.425  48.311  1.00  0.00           N
ATOM   3894  H   LYS A 237      58.063  31.675  49.131  1.00  0.00           H
ATOM   3895  CA  LYS A 237      58.063  30.675  47.151  1.00  0.00           C
ATOM   3896  HA  LYS A 237      58.883  30.095  46.731  1.00  0.00           H
ATOM   3897  CB  LYS A 237      56.793  29.845  47.521  1.00  0.00           C
ATOM   3898  HB2 LYS A 237      56.063  30.465  48.041  1.00  0.00           H
ATOM   3899  HB3 LYS A 237      56.243  29.555  46.631  1.00  0.00           H
ATOM   3900  CG  LYS A 237      57.023  28.555  48.401  1.00  0.00           C
ATOM   3901  HG2 LYS A 237      57.713  27.875  47.901  1.00  0.00           H
ATOM   3902  HG3 LYS A 237      57.493  28.735  49.361  1.00  0.00           H
ATOM   3903  CD  LYS A 237      55.753  27.875  48.671  1.00  0.00           C
ATOM   3904  HD2 LYS A 237      55.993  27.025  49.321  1.00  0.00           H
ATOM   3905  HD3 LYS A 237      55.103  28.655  49.061  1.00  0.00           H
ATOM   3906  CE  LYS A 237      55.013  27.245  47.461  1.00  0.00           C
ATOM   3907  HE2 LYS A 237      54.933  27.995  46.671  1.00  0.00           H
ATOM   3908  HE3 LYS A 237      55.533  26.395  47.021  1.00  0.00           H
ATOM   3909  NZ  LYS A 237      53.663  26.715  47.771  1.00  0.00           N
ATOM   3910  HZ1 LYS A 237      53.743  26.025  48.501  1.00  0.00           H
ATOM   3911  HZ2 LYS A 237      52.913  27.315  48.071  1.00  0.00           H
ATOM   3912  HZ3 LYS A 237      53.353  26.145  46.991  1.00  0.00           H
ATOM   3913  C   LYS A 237      57.803  31.565  45.821  1.00  0.00           C
ATOM   3914  O   LYS A 237      57.623  31.035  44.741  1.00  0.00           O
ATOM   3915  N   ASP A 238      57.773  32.925  45.901  1.00  0.00           N
ATOM   3916  H   ASP A 238      57.743  33.345  46.811  1.00  0.00           H
ATOM   3917  CA  ASP A 238      57.593  33.765  44.721  1.00  0.00           C
ATOM   3918  HA  ASP A 238      56.793  33.355  44.111  1.00  0.00           H
ATOM   3919  CB  ASP A 238      57.073  35.165  45.221  1.00  0.00           C
ATOM   3920  HB2 ASP A 238      57.673  35.635  46.001  1.00  0.00           H
ATOM   3921  HB3 ASP A 238      57.113  35.785  44.321  1.00  0.00           H
ATOM   3922  CG  ASP A 238      55.613  35.385  45.561  1.00  0.00           C
ATOM   3923  OD1 ASP A 238      55.303  36.435  46.111  1.00  0.00           O
ATOM   3924  OD2 ASP A 238      54.723  34.505  45.301  1.00  0.00           O
ATOM   3925  C   ASP A 238      58.853  33.955  43.801  1.00  0.00           C
ATOM   3926  O   ASP A 238      58.703  34.525  42.631  1.00  0.00           O
ATOM   3927  N   ARG A 239      60.033  33.645  44.271  1.00  0.00           N
ATOM   3928  H   ARG A 239      59.913  33.125  45.131  1.00  0.00           H
ATOM   3929  CA  ARG A 239      61.383  33.765  43.601  1.00  0.00           C
ATOM   3930  HA  ARG A 239      61.473  34.835  43.441  1.00  0.00           H
ATOM   3931  CB  ARG A 239      62.483  33.385  44.551  1.00  0.00           C
ATOM   3932  HB2 ARG A 239      62.253  33.805  45.531  1.00  0.00           H
ATOM   3933  HB3 ARG A 239      62.493  32.295  44.591  1.00  0.00           H
ATOM   3934  CG  ARG A 239      63.933  33.775  44.131  1.00  0.00           C
ATOM   3935  HG2 ARG A 239      64.143  33.325  43.161  1.00  0.00           H
ATOM   3936  HG3 ARG A 239      64.143  34.825  43.991  1.00  0.00           H
ATOM   3937  CD  ARG A 239      64.943  33.185  45.161  1.00  0.00           C
ATOM   3938  HD2 ARG A 239      64.643  33.635  46.101  1.00  0.00           H
ATOM   3939  HD3 ARG A 239      64.953  32.095  45.151  1.00  0.00           H
ATOM   3940  NE  ARG A 239      66.393  33.615  44.921  1.00  0.00           N
ATOM   3941  HE  ARG A 239      66.543  34.365  44.261  1.00  0.00           H
ATOM   3942  CZ  ARG A 239      67.443  32.835  45.211  1.00  0.00           C
ATOM   3943  NH1 ARG A 239      67.323  31.815  45.981  1.00  0.00           N
ATOM   3944 HH11 ARG A 239      66.463  31.775  46.521  1.00  0.00           H
ATOM   3945 HH12 ARG A 239      67.873  30.975  46.101  1.00  0.00           H
ATOM   3946  NH2 ARG A 239      68.633  32.935  44.621  1.00  0.00           N
ATOM   3947 HH21 ARG A 239      68.673  33.715  43.971  1.00  0.00           H
ATOM   3948 HH22 ARG A 239      69.323  32.235  44.851  1.00  0.00           H
ATOM   3949  C   ARG A 239      61.453  33.135  42.181  1.00  0.00           C
ATOM   3950  O   ARG A 239      62.303  33.485  41.331  1.00  0.00           O
ATOM   3951  N   VAL A 240      60.603  32.145  41.921  1.00  0.00           N
ATOM   3952  H   VAL A 240      60.023  31.795  42.661  1.00  0.00           H
ATOM   3953  CA  VAL A 240      60.513  31.415  40.611  1.00  0.00           C
ATOM   3954  HA  VAL A 240      61.553  31.305  40.291  1.00  0.00           H
ATOM   3955  CB  VAL A 240      59.953  30.015  40.941  1.00  0.00           C
ATOM   3956  HB  VAL A 240      60.543  29.545  41.731  1.00  0.00           H
ATOM   3957  CG1 VAL A 240      58.463  30.135  41.251  1.00  0.00           C
ATOM   3958 HG11 VAL A 240      58.043  29.145  41.411  1.00  0.00           H
ATOM   3959 HG12 VAL A 240      58.353  30.565  42.241  1.00  0.00           H
ATOM   3960 HG13 VAL A 240      57.913  30.665  40.471  1.00  0.00           H
ATOM   3961  CG2 VAL A 240      60.083  29.115  39.731  1.00  0.00           C
ATOM   3962 HG21 VAL A 240      59.583  29.655  38.931  1.00  0.00           H
ATOM   3963 HG22 VAL A 240      61.133  29.125  39.451  1.00  0.00           H
ATOM   3964 HG23 VAL A 240      59.553  28.175  39.861  1.00  0.00           H
ATOM   3965  C   VAL A 240      59.893  32.235  39.411  1.00  0.00           C
ATOM   3966  O   VAL A 240      59.993  31.915  38.231  1.00  0.00           O
ATOM   3967  N   LYS A 241      59.183  33.235  39.811  1.00  0.00           N
ATOM   3968  H   LYS A 241      59.143  33.445  40.801  1.00  0.00           H
ATOM   3969  CA  LYS A 241      58.373  34.105  38.881  1.00  0.00           C
ATOM   3970  HA  LYS A 241      57.903  33.345  38.251  1.00  0.00           H
ATOM   3971  CB  LYS A 241      57.313  34.705  39.841  1.00  0.00           C
ATOM   3972  HB2 LYS A 241      57.833  35.325  40.571  1.00  0.00           H
ATOM   3973  HB3 LYS A 241      56.763  35.395  39.211  1.00  0.00           H
ATOM   3974  CG  LYS A 241      56.303  33.685  40.491  1.00  0.00           C
ATOM   3975  HG2 LYS A 241      55.843  33.035  39.741  1.00  0.00           H
ATOM   3976  HG3 LYS A 241      56.873  32.945  41.061  1.00  0.00           H
ATOM   3977  CD  LYS A 241      55.273  34.365  41.401  1.00  0.00           C
ATOM   3978  HD2 LYS A 241      55.873  34.705  42.231  1.00  0.00           H
ATOM   3979  HD3 LYS A 241      54.763  35.205  40.941  1.00  0.00           H
ATOM   3980  CE  LYS A 241      54.353  33.225  41.901  1.00  0.00           C
ATOM   3981  HE2 LYS A 241      53.863  32.935  40.971  1.00  0.00           H
ATOM   3982  HE3 LYS A 241      54.913  32.285  42.011  1.00  0.00           H
ATOM   3983  NZ  LYS A 241      53.393  33.605  42.971  1.00  0.00           N
ATOM   3984  HZ1 LYS A 241      52.773  34.355  42.711  1.00  0.00           H
ATOM   3985  HZ2 LYS A 241      52.803  32.815  43.171  1.00  0.00           H
ATOM   3986  HZ3 LYS A 241      53.833  33.895  43.831  1.00  0.00           H
ATOM   3987  C   LYS A 241      59.163  35.025  37.961  1.00  0.00           C
ATOM   3988  O   LYS A 241      60.403  35.095  38.021  1.00  0.00           O
ATOM   3989  N   GLY A 242      58.433  35.825  37.161  1.00  0.00           N
ATOM   3990  H   GLY A 242      57.423  35.855  37.261  1.00  0.00           H
ATOM   3991  CA  GLY A 242      59.193  36.925  36.451  1.00  0.00           C
ATOM   3992  HA2 GLY A 242      58.523  37.785  36.411  1.00  0.00           H
ATOM   3993  HA3 GLY A 242      59.983  37.355  37.071  1.00  0.00           H
ATOM   3994  C   GLY A 242      59.723  36.815  35.031  1.00  0.00           C
ATOM   3995  O   GLY A 242      60.413  37.705  34.651  1.00  0.00           O
ATOM   3996  N   LYS A 243      59.453  35.695  34.341  1.00  0.00           N
ATOM   3997  H   LYS A 243      58.763  35.085  34.751  1.00  0.00           H
ATOM   3998  CA  LYS A 243      60.073  35.375  33.001  1.00  0.00           C
ATOM   3999  HA  LYS A 243      61.143  35.265  33.121  1.00  0.00           H
ATOM   4000  CB  LYS A 243      59.483  34.035  32.541  1.00  0.00           C
ATOM   4001  HB2 LYS A 243      58.423  34.245  32.471  1.00  0.00           H
ATOM   4002  HB3 LYS A 243      59.943  33.785  31.581  1.00  0.00           H
ATOM   4003  CG  LYS A 243      59.673  32.815  33.511  1.00  0.00           C
ATOM   4004  HG2 LYS A 243      60.743  32.605  33.621  1.00  0.00           H
ATOM   4005  HG3 LYS A 243      59.303  33.085  34.501  1.00  0.00           H
ATOM   4006  CD  LYS A 243      58.953  31.605  32.981  1.00  0.00           C
ATOM   4007  HD2 LYS A 243      57.993  31.895  32.541  1.00  0.00           H
ATOM   4008  HD3 LYS A 243      59.533  31.085  32.221  1.00  0.00           H
ATOM   4009  CE  LYS A 243      58.753  30.705  34.111  1.00  0.00           C
ATOM   4010  HE2 LYS A 243      59.733  30.225  34.121  1.00  0.00           H
ATOM   4011  HE3 LYS A 243      58.453  31.285  34.991  1.00  0.00           H
ATOM   4012  NZ  LYS A 243      57.703  29.665  33.861  1.00  0.00           N
ATOM   4013  HZ1 LYS A 243      57.703  28.955  34.581  1.00  0.00           H
ATOM   4014  HZ2 LYS A 243      56.773  30.045  33.751  1.00  0.00           H
ATOM   4015  HZ3 LYS A 243      57.933  29.085  33.071  1.00  0.00           H
ATOM   4016  C   LYS A 243      59.833  36.425  31.901  1.00  0.00           C
ATOM   4017  O   LYS A 243      58.823  37.095  31.981  1.00  0.00           O
ATOM   4018  N   SER A 244      60.643  36.495  30.821  1.00  0.00           N
ATOM   4019  H   SER A 244      61.463  35.915  30.861  1.00  0.00           H
ATOM   4020  CA  SER A 244      60.523  37.375  29.691  1.00  0.00           C
ATOM   4021  HA  SER A 244      61.173  36.965  28.911  1.00  0.00           H
ATOM   4022  CB  SER A 244      59.113  37.345  29.061  1.00  0.00           C
ATOM   4023  HB2 SER A 244      58.453  38.025  29.601  1.00  0.00           H
ATOM   4024  HB3 SER A 244      59.163  37.555  28.001  1.00  0.00           H
ATOM   4025  OG  SER A 244      58.613  36.025  29.131  1.00  0.00           O
ATOM   4026  HG  SER A 244      59.283  35.615  28.581  1.00  0.00           H
ATOM   4027  C   SER A 244      61.063  38.835  29.891  1.00  0.00           C
ATOM   4028  O   SER A 244      62.033  39.235  29.331  1.00  0.00           O
ATOM   4029  N   ASP A 245      60.293  39.555  30.721  1.00  0.00           N
ATOM   4030  H   ASP A 245      59.583  38.995  31.171  1.00  0.00           H
ATOM   4031  CA  ASP A 245      60.413  40.905  31.191  1.00  0.00           C
ATOM   4032  HA  ASP A 245      61.153  41.365  30.551  1.00  0.00           H
ATOM   4033  CB  ASP A 245      59.003  41.605  31.021  1.00  0.00           C
ATOM   4034  HB2 ASP A 245      58.263  41.085  31.631  1.00  0.00           H
ATOM   4035  HB3 ASP A 245      59.003  42.585  31.481  1.00  0.00           H
ATOM   4036  CG  ASP A 245      58.453  41.585  29.571  1.00  0.00           C
ATOM   4037  OD1 ASP A 245      57.263  42.045  29.401  1.00  0.00           O
ATOM   4038  OD2 ASP A 245      59.133  41.445  28.521  1.00  0.00           O
ATOM   4039  C   ASP A 245      61.073  41.015  32.581  1.00  0.00           C
ATOM   4040  O   ASP A 245      60.363  41.285  33.521  1.00  0.00           O
ATOM   4041  N   PRO A 246      62.433  40.935  32.701  1.00  0.00           N
ATOM   4042  CD  PRO A 246      63.393  40.885  31.661  1.00  0.00           C
ATOM   4043  HD2 PRO A 246      63.203  41.515  30.791  1.00  0.00           H
ATOM   4044  HD3 PRO A 246      63.303  39.855  31.341  1.00  0.00           H
ATOM   4045  CG  PRO A 246      64.783  41.245  32.301  1.00  0.00           C
ATOM   4046  HG2 PRO A 246      64.863  42.325  32.391  1.00  0.00           H
ATOM   4047  HG3 PRO A 246      65.603  40.845  31.711  1.00  0.00           H
ATOM   4048  CB  PRO A 246      64.593  40.785  33.721  1.00  0.00           C
ATOM   4049  HB2 PRO A 246      65.213  41.385  34.391  1.00  0.00           H
ATOM   4050  HB3 PRO A 246      64.913  39.745  33.801  1.00  0.00           H
ATOM   4051  CA  PRO A 246      63.043  40.955  34.021  1.00  0.00           C
ATOM   4052  HA  PRO A 246      62.593  40.225  34.681  1.00  0.00           H
ATOM   4053  C   PRO A 246      62.853  42.245  34.831  1.00  0.00           C
ATOM   4054  O   PRO A 246      62.823  42.275  36.091  1.00  0.00           O
ATOM   4055  N   TYR A 247      62.623  43.365  34.071  1.00  0.00           N
ATOM   4056  H   TYR A 247      62.383  43.195  33.101  1.00  0.00           H
ATOM   4057  CA  TYR A 247      62.383  44.685  34.681  1.00  0.00           C
ATOM   4058  HA  TYR A 247      62.373  44.565  35.771  1.00  0.00           H
ATOM   4059  CB  TYR A 247      63.553  45.615  34.521  1.00  0.00           C
ATOM   4060  HB2 TYR A 247      63.353  46.515  35.101  1.00  0.00           H
ATOM   4061  HB3 TYR A 247      64.493  45.175  34.871  1.00  0.00           H
ATOM   4062  CG  TYR A 247      63.693  46.195  33.091  1.00  0.00           C
ATOM   4063  CD1 TYR A 247      63.143  47.445  32.831  1.00  0.00           C
ATOM   4064  HD1 TYR A 247      62.723  48.025  33.641  1.00  0.00           H
ATOM   4065  CE1 TYR A 247      63.213  48.095  31.571  1.00  0.00           C
ATOM   4066  HE1 TYR A 247      62.793  49.065  31.381  1.00  0.00           H
ATOM   4067  CZ  TYR A 247      63.803  47.345  30.491  1.00  0.00           C
ATOM   4068  OH  TYR A 247      63.723  47.785  29.211  1.00  0.00           O
ATOM   4069  HH  TYR A 247      64.213  47.145  28.671  1.00  0.00           H
ATOM   4070  CE2 TYR A 247      64.323  46.085  30.781  1.00  0.00           C
ATOM   4071  HE2 TYR A 247      64.703  45.485  29.971  1.00  0.00           H
ATOM   4072  CD2 TYR A 247      64.333  45.545  32.071  1.00  0.00           C
ATOM   4073  HD2 TYR A 247      64.843  44.595  32.181  1.00  0.00           H
ATOM   4074  C   TYR A 247      61.003  45.325  34.481  1.00  0.00           C
ATOM   4075  O   TYR A 247      60.783  46.495  34.661  1.00  0.00           O
ATOM   4076  N   HIE A 248      59.943  44.515  34.101  1.00  0.00           N
ATOM   4077  H   HIE A 248      60.223  43.595  33.811  1.00  0.00           H
ATOM   4078  CA  HIE A 248      58.503  44.685  34.111  1.00  0.00           C
ATOM   4079  HA  HIE A 248      58.003  43.715  34.101  1.00  0.00           H
ATOM   4080  CB  HIE A 248      57.853  45.385  35.301  1.00  0.00           C
ATOM   4081  HB2 HIE A 248      58.283  44.965  36.211  1.00  0.00           H
ATOM   4082  HB3 HIE A 248      58.083  46.445  35.251  1.00  0.00           H
ATOM   4083  CG  HIE A 248      56.363  45.245  35.351  1.00  0.00           C
ATOM   4084  ND1 HIE A 248      55.743  43.975  35.351  1.00  0.00           N
ATOM   4085  CE1 HIE A 248      54.413  44.165  35.451  1.00  0.00           C
ATOM   4086  HE1 HIE A 248      53.663  43.395  35.281  1.00  0.00           H
ATOM   4087  NE2 HIE A 248      54.213  45.495  35.551  1.00  0.00           N
ATOM   4088  HE2 HIE A 248      53.283  45.845  35.341  1.00  0.00           H
ATOM   4089  CD2 HIE A 248      55.403  46.175  35.471  1.00  0.00           C
ATOM   4090  HD2 HIE A 248      55.563  47.235  35.391  1.00  0.00           H
ATOM   4091  C   HIE A 248      57.883  45.385  32.891  1.00  0.00           C
ATOM   4092  O   HIE A 248      56.843  45.025  32.361  1.00  0.00           O
ATOM   4093  N   ALA A 249      58.523  46.445  32.391  1.00  0.00           N
ATOM   4094  H   ALA A 249      59.243  46.795  33.001  1.00  0.00           H
ATOM   4095  CA  ALA A 249      58.283  46.865  30.981  1.00  0.00           C
ATOM   4096  HA  ALA A 249      57.213  46.995  30.811  1.00  0.00           H
ATOM   4097  CB  ALA A 249      59.003  48.145  30.831  1.00  0.00           C
ATOM   4098  HB1 ALA A 249      59.013  48.505  29.801  1.00  0.00           H
ATOM   4099  HB2 ALA A 249      58.413  48.865  31.401  1.00  0.00           H
ATOM   4100  HB3 ALA A 249      60.033  48.105  31.191  1.00  0.00           H
ATOM   4101  C   ALA A 249      58.683  45.785  29.881  1.00  0.00           C
ATOM   4102  O   ALA A 249      59.463  44.925  30.201  1.00  0.00           O
ATOM   4103  N   THR A 250      58.193  45.955  28.681  1.00  0.00           N
ATOM   4104  H   THR A 250      57.603  46.765  28.521  1.00  0.00           H
ATOM   4105  CA  THR A 250      58.303  44.965  27.601  1.00  0.00           C
ATOM   4106  HA  THR A 250      58.113  44.005  28.091  1.00  0.00           H
ATOM   4107  CB  THR A 250      57.223  45.155  26.511  1.00  0.00           C
ATOM   4108  HB  THR A 250      56.273  45.495  26.911  1.00  0.00           H
ATOM   4109  CG2 THR A 250      57.553  46.285  25.461  1.00  0.00           C
ATOM   4110 HG21 THR A 250      56.663  46.505  24.871  1.00  0.00           H
ATOM   4111 HG22 THR A 250      57.723  47.245  25.961  1.00  0.00           H
ATOM   4112 HG23 THR A 250      58.303  45.875  24.781  1.00  0.00           H
ATOM   4113  OG1 THR A 250      57.043  43.875  25.891  1.00  0.00           O
ATOM   4114  HG1 THR A 250      56.533  43.415  26.571  1.00  0.00           H
ATOM   4115  C   THR A 250      59.693  44.915  26.971  1.00  0.00           C
ATOM   4116  O   THR A 250      60.323  45.915  26.581  1.00  0.00           O
ATOM   4117  N   SER A 251      60.223  43.655  26.961  1.00  0.00           N
ATOM   4118  H   SER A 251      59.803  42.885  27.441  1.00  0.00           H
ATOM   4119  CA  SER A 251      61.463  43.215  26.231  1.00  0.00           C
ATOM   4120  HA  SER A 251      62.273  43.895  26.511  1.00  0.00           H
ATOM   4121  CB  SER A 251      61.863  41.785  26.681  1.00  0.00           C
ATOM   4122  HB2 SER A 251      62.793  41.345  26.311  1.00  0.00           H
ATOM   4123  HB3 SER A 251      62.113  41.845  27.741  1.00  0.00           H
ATOM   4124  OG  SER A 251      60.803  40.845  26.531  1.00  0.00           O
ATOM   4125  HG  SER A 251      60.313  40.935  27.351  1.00  0.00           H
ATOM   4126  C   SER A 251      61.293  43.355  24.671  1.00  0.00           C
ATOM   4127  O   SER A 251      62.243  43.595  23.931  1.00  0.00           O
ATOM   4128  N   GLY A 252      60.033  43.325  24.211  1.00  0.00           N
ATOM   4129  H   GLY A 252      59.393  43.375  24.991  1.00  0.00           H
ATOM   4130  CA  GLY A 252      59.533  43.375  22.831  1.00  0.00           C
ATOM   4131  HA2 GLY A 252      58.453  43.375  22.991  1.00  0.00           H
ATOM   4132  HA3 GLY A 252      59.933  44.325  22.471  1.00  0.00           H
ATOM   4133  C   GLY A 252      59.913  42.265  21.951  1.00  0.00           C
ATOM   4134  O   GLY A 252      59.633  41.075  22.191  1.00  0.00           O
ATOM   4135  N   ALA A 253      60.523  42.685  20.851  1.00  0.00           N
ATOM   4136  H   ALA A 253      60.593  43.695  20.781  1.00  0.00           H
ATOM   4137  CA  ALA A 253      61.263  41.845  19.921  1.00  0.00           C
ATOM   4138  HA  ALA A 253      60.953  40.815  20.071  1.00  0.00           H
ATOM   4139  CB  ALA A 253      60.983  42.225  18.531  1.00  0.00           C
ATOM   4140  HB1 ALA A 253      60.883  41.305  17.961  1.00  0.00           H
ATOM   4141  HB2 ALA A 253      60.053  42.785  18.391  1.00  0.00           H
ATOM   4142  HB3 ALA A 253      61.773  42.905  18.211  1.00  0.00           H
ATOM   4143  C   ALA A 253      62.853  41.845  20.281  1.00  0.00           C
ATOM   4144  O   ALA A 253      63.433  42.925  20.441  1.00  0.00           O
ATOM   4145  N   LEU A 254      63.403  40.635  20.361  1.00  0.00           N
ATOM   4146  H   LEU A 254      62.873  39.785  20.211  1.00  0.00           H
ATOM   4147  CA  LEU A 254      64.893  40.405  20.511  1.00  0.00           C
ATOM   4148  HA  LEU A 254      65.423  41.325  20.771  1.00  0.00           H
ATOM   4149  CB  LEU A 254      65.093  39.385  21.681  1.00  0.00           C
ATOM   4150  HB2 LEU A 254      64.753  38.395  21.381  1.00  0.00           H
ATOM   4151  HB3 LEU A 254      66.183  39.355  21.791  1.00  0.00           H
ATOM   4152  CG  LEU A 254      64.453  39.635  23.081  1.00  0.00           C
ATOM   4153  HG  LEU A 254      63.373  39.545  23.001  1.00  0.00           H
ATOM   4154  CD1 LEU A 254      65.023  38.715  24.101  1.00  0.00           C
ATOM   4155 HD11 LEU A 254      64.403  38.835  24.991  1.00  0.00           H
ATOM   4156 HD12 LEU A 254      64.853  37.715  23.711  1.00  0.00           H
ATOM   4157 HD13 LEU A 254      66.113  38.795  24.151  1.00  0.00           H
ATOM   4158  CD2 LEU A 254      64.683  41.135  23.491  1.00  0.00           C
ATOM   4159 HD21 LEU A 254      65.713  41.445  23.351  1.00  0.00           H
ATOM   4160 HD22 LEU A 254      63.953  41.825  23.081  1.00  0.00           H
ATOM   4161 HD23 LEU A 254      64.513  41.175  24.561  1.00  0.00           H
ATOM   4162  C   LEU A 254      65.453  39.765  19.181  1.00  0.00           C
ATOM   4163  O   LEU A 254      65.013  38.745  18.711  1.00  0.00           O
ATOM   4164  N   SER A 255      66.493  40.395  18.661  1.00  0.00           N
ATOM   4165  H   SER A 255      66.993  41.095  19.191  1.00  0.00           H
ATOM   4166  CA  SER A 255      67.053  40.035  17.351  1.00  0.00           C
ATOM   4167  HA  SER A 255      67.363  38.995  17.461  1.00  0.00           H
ATOM   4168  CB  SER A 255      68.273  40.785  16.961  1.00  0.00           C
ATOM   4169  HB2 SER A 255      68.073  41.855  16.961  1.00  0.00           H
ATOM   4170  HB3 SER A 255      69.073  40.575  17.681  1.00  0.00           H
ATOM   4171  OG  SER A 255      68.873  40.415  15.751  1.00  0.00           O
ATOM   4172  HG  SER A 255      69.073  41.175  15.201  1.00  0.00           H
ATOM   4173  C   SER A 255      66.063  40.265  16.151  1.00  0.00           C
ATOM   4174  O   SER A 255      66.033  39.305  15.321  1.00  0.00           O
ATOM   4175  N   PRO A 256      65.213  41.325  16.041  1.00  0.00           N
ATOM   4176  CD  PRO A 256      64.973  42.335  17.121  1.00  0.00           C
ATOM   4177  HD2 PRO A 256      65.883  42.655  17.631  1.00  0.00           H
ATOM   4178  HD3 PRO A 256      64.413  41.835  17.911  1.00  0.00           H
ATOM   4179  CG  PRO A 256      64.353  43.455  16.391  1.00  0.00           C
ATOM   4180  HG2 PRO A 256      65.103  44.105  15.951  1.00  0.00           H
ATOM   4181  HG3 PRO A 256      63.683  44.005  17.061  1.00  0.00           H
ATOM   4182  CB  PRO A 256      63.583  42.885  15.191  1.00  0.00           C
ATOM   4183  HB2 PRO A 256      63.693  43.605  14.381  1.00  0.00           H
ATOM   4184  HB3 PRO A 256      62.553  42.595  15.401  1.00  0.00           H
ATOM   4185  CA  PRO A 256      64.363  41.645  14.861  1.00  0.00           C
ATOM   4186  HA  PRO A 256      63.773  40.745  14.691  1.00  0.00           H
ATOM   4187  C   PRO A 256      65.103  41.835  13.561  1.00  0.00           C
ATOM   4188  O   PRO A 256      66.353  41.945  13.461  1.00  0.00           O
ATOM   4189  N   ALA A 257      64.373  41.685  12.481  1.00  0.00           N
ATOM   4190  H   ALA A 257      63.403  41.435  12.601  1.00  0.00           H
ATOM   4191  CA  ALA A 257      64.873  41.895  11.141  1.00  0.00           C
ATOM   4192  HA  ALA A 257      65.623  41.115  11.071  1.00  0.00           H
ATOM   4193  CB  ALA A 257      63.793  41.515  10.161  1.00  0.00           C
ATOM   4194  HB1 ALA A 257      63.503  40.495  10.431  1.00  0.00           H
ATOM   4195  HB2 ALA A 257      62.953  42.185  10.361  1.00  0.00           H
ATOM   4196  HB3 ALA A 257      64.123  41.595   9.121  1.00  0.00           H
ATOM   4197  C   ALA A 257      65.563  43.315  10.831  1.00  0.00           C
ATOM   4198  O   ALA A 257      65.283  44.265  11.581  1.00  0.00           O
ATOM   4199  N   LYS A 258      66.353  43.465   9.771  1.00  0.00           N
ATOM   4200  H   LYS A 258      66.563  42.675   9.171  1.00  0.00           H
ATOM   4201  CA  LYS A 258      66.983  44.725   9.281  1.00  0.00           C
ATOM   4202  HA  LYS A 258      66.193  45.475   9.211  1.00  0.00           H
ATOM   4203  CB  LYS A 258      67.663  44.525   7.901  1.00  0.00           C
ATOM   4204  HB2 LYS A 258      66.983  44.225   7.101  1.00  0.00           H
ATOM   4205  HB3 LYS A 258      67.973  45.525   7.601  1.00  0.00           H
ATOM   4206  CG  LYS A 258      68.873  43.575   7.741  1.00  0.00           C
ATOM   4207  HG2 LYS A 258      69.703  43.925   8.351  1.00  0.00           H
ATOM   4208  HG3 LYS A 258      68.483  42.685   8.231  1.00  0.00           H
ATOM   4209  CD  LYS A 258      69.333  43.455   6.301  1.00  0.00           C
ATOM   4210  HD2 LYS A 258      68.563  42.925   5.751  1.00  0.00           H
ATOM   4211  HD3 LYS A 258      69.423  44.435   5.841  1.00  0.00           H
ATOM   4212  CE  LYS A 258      70.583  42.585   6.141  1.00  0.00           C
ATOM   4213  HE2 LYS A 258      71.333  42.795   6.901  1.00  0.00           H
ATOM   4214  HE3 LYS A 258      70.233  41.565   6.301  1.00  0.00           H
ATOM   4215  NZ  LYS A 258      71.253  42.725   4.791  1.00  0.00           N
ATOM   4216  HZ1 LYS A 258      72.163  42.295   4.881  1.00  0.00           H
ATOM   4217  HZ2 LYS A 258      70.763  42.165   4.101  1.00  0.00           H
ATOM   4218  HZ3 LYS A 258      71.333  43.705   4.591  1.00  0.00           H
ATOM   4219  C   LYS A 258      67.993  45.365  10.261  1.00  0.00           C
ATOM   4220  O   LYS A 258      68.333  44.805  11.351  1.00  0.00           O
ATOM   4221  N   ASP A 259      68.483  46.525   9.911  1.00  0.00           N
ATOM   4222  H   ASP A 259      68.133  46.965   9.071  1.00  0.00           H
ATOM   4223  CA  ASP A 259      69.383  47.345  10.731  1.00  0.00           C
ATOM   4224  HA  ASP A 259      70.293  46.755  10.781  1.00  0.00           H
ATOM   4225  CB  ASP A 259      69.973  48.555   9.951  1.00  0.00           C
ATOM   4226  HB2 ASP A 259      70.313  48.215   8.971  1.00  0.00           H
ATOM   4227  HB3 ASP A 259      69.173  49.295   9.831  1.00  0.00           H
ATOM   4228  CG  ASP A 259      71.163  49.175  10.581  1.00  0.00           C
ATOM   4229  OD1 ASP A 259      72.303  48.765  10.201  1.00  0.00           O
ATOM   4230  OD2 ASP A 259      70.983  50.115  11.351  1.00  0.00           O
ATOM   4231  C   ASP A 259      68.923  47.685  12.221  1.00  0.00           C
ATOM   4232  O   ASP A 259      67.853  48.245  12.441  1.00  0.00           O
ATOM   4233  N   CYS A 260      69.893  47.515  13.191  1.00  0.00           N
ATOM   4234  H   CYS A 260      70.793  47.175  12.891  1.00  0.00           H
ATOM   4235  CA  CYS A 260      69.813  47.695  14.691  1.00  0.00           C
ATOM   4236  HA  CYS A 260      68.823  47.335  14.981  1.00  0.00           H
ATOM   4237  CB  CYS A 260      70.813  46.785  15.401  1.00  0.00           C
ATOM   4238  HB2 CYS A 260      70.743  46.995  16.471  1.00  0.00           H
ATOM   4239  HB3 CYS A 260      70.483  45.755  15.331  1.00  0.00           H
ATOM   4240  SG  CYS A 260      72.593  47.185  14.871  1.00  0.00           S
ATOM   4241  HG  CYS A 260      72.613  46.385  13.801  1.00  0.00           H
ATOM   4242  C   CYS A 260      69.753  49.145  15.211  1.00  0.00           C
ATOM   4243  O   CYS A 260      69.603  49.415  16.381  1.00  0.00           O
ATOM   4244  N   GLY A 261      69.903  50.085  14.231  1.00  0.00           N
ATOM   4245  H   GLY A 261      69.983  49.705  13.301  1.00  0.00           H
ATOM   4246  CA  GLY A 261      69.963  51.555  14.551  1.00  0.00           C
ATOM   4247  HA2 GLY A 261      70.103  51.975  13.561  1.00  0.00           H
ATOM   4248  HA3 GLY A 261      69.063  51.955  15.011  1.00  0.00           H
ATOM   4249  C   GLY A 261      71.143  52.175  15.361  1.00  0.00           C
ATOM   4250  O   GLY A 261      72.113  51.455  15.441  1.00  0.00           O
ATOM   4251  N   SER A 262      71.133  53.455  15.861  1.00  0.00           N
ATOM   4252  H   SER A 262      70.333  54.035  15.661  1.00  0.00           H
ATOM   4253  CA  SER A 262      72.233  54.145  16.521  1.00  0.00           C
ATOM   4254  HA  SER A 262      73.043  53.795  15.891  1.00  0.00           H
ATOM   4255  CB  SER A 262      72.103  55.605  16.451  1.00  0.00           C
ATOM   4256  HB2 SER A 262      71.973  55.935  15.421  1.00  0.00           H
ATOM   4257  HB3 SER A 262      71.203  55.885  16.991  1.00  0.00           H
ATOM   4258  OG  SER A 262      73.193  56.215  17.011  1.00  0.00           O
ATOM   4259  HG  SER A 262      72.983  57.155  17.021  1.00  0.00           H
ATOM   4260  C   SER A 262      72.323  53.525  17.921  1.00  0.00           C
ATOM   4261  O   SER A 262      71.323  53.395  18.611  1.00  0.00           O
ATOM   4262  N   GLN A 263      73.513  53.055  18.181  1.00  0.00           N
ATOM   4263  H   GLN A 263      74.253  53.175  17.511  1.00  0.00           H
ATOM   4264  CA  GLN A 263      73.943  52.525  19.511  1.00  0.00           C
ATOM   4265  HA  GLN A 263      73.193  52.885  20.211  1.00  0.00           H
ATOM   4266  CB  GLN A 263      73.783  51.005  19.571  1.00  0.00           C
ATOM   4267  HB2 GLN A 263      74.643  50.485  19.151  1.00  0.00           H
ATOM   4268  HB3 GLN A 263      73.913  50.655  20.601  1.00  0.00           H
ATOM   4269  CG  GLN A 263      72.513  50.235  19.041  1.00  0.00           C
ATOM   4270  HG2 GLN A 263      72.283  50.495  18.011  1.00  0.00           H
ATOM   4271  HG3 GLN A 263      72.693  49.165  18.941  1.00  0.00           H
ATOM   4272  CD  GLN A 263      71.283  50.425  19.871  1.00  0.00           C
ATOM   4273  OE1 GLN A 263      71.213  50.925  21.031  1.00  0.00           O
ATOM   4274  NE2 GLN A 263      70.223  49.915  19.291  1.00  0.00           N
ATOM   4275 HE21 GLN A 263      70.263  49.535  18.361  1.00  0.00           H
ATOM   4276 HE22 GLN A 263      69.343  50.245  19.651  1.00  0.00           H
ATOM   4277  C   GLN A 263      75.293  52.995  20.071  1.00  0.00           C
ATOM   4278  O   GLN A 263      76.243  53.205  19.271  1.00  0.00           O
ATOM   4279  N   LYS A 264      75.353  53.165  21.421  1.00  0.00           N
ATOM   4280  H   LYS A 264      74.503  53.035  21.961  1.00  0.00           H
ATOM   4281  CA  LYS A 264      76.493  53.335  22.321  1.00  0.00           C
ATOM   4282  HA  LYS A 264      77.423  53.325  21.751  1.00  0.00           H
ATOM   4283  CB  LYS A 264      76.393  54.735  22.921  1.00  0.00           C
ATOM   4284  HB2 LYS A 264      76.473  55.515  22.161  1.00  0.00           H
ATOM   4285  HB3 LYS A 264      75.503  54.775  23.551  1.00  0.00           H
ATOM   4286  CG  LYS A 264      77.653  55.025  23.841  1.00  0.00           C
ATOM   4287  HG2 LYS A 264      77.603  54.385  24.711  1.00  0.00           H
ATOM   4288  HG3 LYS A 264      78.563  54.695  23.331  1.00  0.00           H
ATOM   4289  CD  LYS A 264      77.853  56.485  24.171  1.00  0.00           C
ATOM   4290  HD2 LYS A 264      76.963  56.775  24.721  1.00  0.00           H
ATOM   4291  HD3 LYS A 264      78.663  56.495  24.891  1.00  0.00           H
ATOM   4292  CE  LYS A 264      78.283  57.475  23.041  1.00  0.00           C
ATOM   4293  HE2 LYS A 264      77.493  57.335  22.291  1.00  0.00           H
ATOM   4294  HE3 LYS A 264      78.383  58.495  23.411  1.00  0.00           H
ATOM   4295  NZ  LYS A 264      79.633  57.075  22.531  1.00  0.00           N
ATOM   4296  HZ1 LYS A 264      80.223  56.515  23.141  1.00  0.00           H
ATOM   4297  HZ2 LYS A 264      79.503  56.455  21.751  1.00  0.00           H
ATOM   4298  HZ3 LYS A 264      80.143  57.825  22.081  1.00  0.00           H
ATOM   4299  C   LYS A 264      76.593  52.195  23.401  1.00  0.00           C
ATOM   4300  O   LYS A 264      77.693  51.925  23.841  1.00  0.00           O
ATOM   4301  N   TYR A 265      75.523  51.435  23.691  1.00  0.00           N
ATOM   4302  H   TYR A 265      74.673  51.835  23.311  1.00  0.00           H
ATOM   4303  CA  TYR A 265      75.493  50.335  24.691  1.00  0.00           C
ATOM   4304  HA  TYR A 265      76.513  50.295  25.091  1.00  0.00           H
ATOM   4305  CB  TYR A 265      74.623  50.545  25.881  1.00  0.00           C
ATOM   4306  HB2 TYR A 265      73.553  50.505  25.721  1.00  0.00           H
ATOM   4307  HB3 TYR A 265      74.873  49.745  26.571  1.00  0.00           H
ATOM   4308  CG  TYR A 265      74.913  51.985  26.501  1.00  0.00           C
ATOM   4309  CD1 TYR A 265      76.093  52.225  27.231  1.00  0.00           C
ATOM   4310  HD1 TYR A 265      76.753  51.445  27.591  1.00  0.00           H
ATOM   4311  CE1 TYR A 265      76.403  53.535  27.561  1.00  0.00           C
ATOM   4312  HE1 TYR A 265      77.273  53.795  28.141  1.00  0.00           H
ATOM   4313  CZ  TYR A 265      75.433  54.575  27.311  1.00  0.00           C
ATOM   4314  OH  TYR A 265      75.753  55.835  27.711  1.00  0.00           O
ATOM   4315  HH  TYR A 265      75.193  56.505  27.311  1.00  0.00           H
ATOM   4316  CE2 TYR A 265      74.233  54.285  26.641  1.00  0.00           C
ATOM   4317  HE2 TYR A 265      73.503  55.055  26.421  1.00  0.00           H
ATOM   4318  CD2 TYR A 265      74.043  53.005  26.211  1.00  0.00           C
ATOM   4319  HD2 TYR A 265      73.233  52.845  25.521  1.00  0.00           H
ATOM   4320  C   TYR A 265      75.033  48.975  23.931  1.00  0.00           C
ATOM   4321  O   TYR A 265      74.103  48.945  23.161  1.00  0.00           O
ATOM   4322  N   ALA A 266      75.793  47.865  24.211  1.00  0.00           N
ATOM   4323  H   ALA A 266      76.683  48.035  24.661  1.00  0.00           H
ATOM   4324  CA  ALA A 266      75.263  46.495  24.071  1.00  0.00           C
ATOM   4325  HA  ALA A 266      74.653  46.365  23.171  1.00  0.00           H
ATOM   4326  CB  ALA A 266      76.563  45.625  23.921  1.00  0.00           C
ATOM   4327  HB1 ALA A 266      77.293  45.885  24.691  1.00  0.00           H
ATOM   4328  HB2 ALA A 266      76.403  44.575  24.151  1.00  0.00           H
ATOM   4329  HB3 ALA A 266      77.133  45.755  23.011  1.00  0.00           H
ATOM   4330  C   ALA A 266      74.403  46.075  25.291  1.00  0.00           C
ATOM   4331  O   ALA A 266      74.813  46.285  26.411  1.00  0.00           O
ATOM   4332  N   TYR A 267      73.213  45.455  25.031  1.00  0.00           N
ATOM   4333  H   TYR A 267      73.013  45.315  24.051  1.00  0.00           H
ATOM   4334  CA  TYR A 267      72.183  45.095  25.991  1.00  0.00           C
ATOM   4335  HA  TYR A 267      72.643  45.415  26.921  1.00  0.00           H
ATOM   4336  CB  TYR A 267      70.873  45.775  25.701  1.00  0.00           C
ATOM   4337  HB2 TYR A 267      70.593  45.515  24.681  1.00  0.00           H
ATOM   4338  HB3 TYR A 267      70.083  45.415  26.361  1.00  0.00           H
ATOM   4339  CG  TYR A 267      70.963  47.305  25.791  1.00  0.00           C
ATOM   4340  CD1 TYR A 267      71.443  48.175  24.751  1.00  0.00           C
ATOM   4341  HD1 TYR A 267      72.093  47.735  24.001  1.00  0.00           H
ATOM   4342  CE1 TYR A 267      71.183  49.495  24.791  1.00  0.00           C
ATOM   4343  HE1 TYR A 267      71.763  50.095  24.101  1.00  0.00           H
ATOM   4344  CZ  TYR A 267      70.533  50.115  25.861  1.00  0.00           C
ATOM   4345  OH  TYR A 267      70.313  51.435  25.931  1.00  0.00           O
ATOM   4346  HH  TYR A 267      70.493  51.855  25.091  1.00  0.00           H
ATOM   4347  CE2 TYR A 267      70.053  49.275  26.881  1.00  0.00           C
ATOM   4348  HE2 TYR A 267      69.603  49.705  27.761  1.00  0.00           H
ATOM   4349  CD2 TYR A 267      70.323  47.875  26.861  1.00  0.00           C
ATOM   4350  HD2 TYR A 267      70.153  47.335  27.781  1.00  0.00           H
ATOM   4351  C   TYR A 267      71.913  43.565  26.041  1.00  0.00           C
ATOM   4352  O   TYR A 267      72.013  42.925  24.981  1.00  0.00           O
ATOM   4353  N   PHE A 268      71.563  43.065  27.221  1.00  0.00           N
ATOM   4354  H   PHE A 268      71.443  43.645  28.041  1.00  0.00           H
ATOM   4355  CA  PHE A 268      71.353  41.575  27.481  1.00  0.00           C
ATOM   4356  HA  PHE A 268      71.263  41.035  26.541  1.00  0.00           H
ATOM   4357  CB  PHE A 268      72.613  41.045  28.191  1.00  0.00           C
ATOM   4358  HB2 PHE A 268      72.743  41.565  29.141  1.00  0.00           H
ATOM   4359  HB3 PHE A 268      72.543  40.015  28.521  1.00  0.00           H
ATOM   4360  CG  PHE A 268      73.843  41.105  27.231  1.00  0.00           C
ATOM   4361  CD1 PHE A 268      74.653  42.235  27.291  1.00  0.00           C
ATOM   4362  HD1 PHE A 268      74.373  43.075  27.901  1.00  0.00           H
ATOM   4363  CE1 PHE A 268      75.783  42.375  26.501  1.00  0.00           C
ATOM   4364  HE1 PHE A 268      76.463  43.205  26.601  1.00  0.00           H
ATOM   4365  CZ  PHE A 268      76.143  41.305  25.661  1.00  0.00           C
ATOM   4366  HZ  PHE A 268      77.133  41.345  25.221  1.00  0.00           H
ATOM   4367  CE2 PHE A 268      75.333  40.145  25.581  1.00  0.00           C
ATOM   4368  HE2 PHE A 268      75.553  39.505  24.741  1.00  0.00           H
ATOM   4369  CD2 PHE A 268      74.193  40.095  26.321  1.00  0.00           C
ATOM   4370  HD2 PHE A 268      73.583  39.225  26.131  1.00  0.00           H
ATOM   4371  C   PHE A 268      70.093  41.205  28.271  1.00  0.00           C
ATOM   4372  O   PHE A 268      69.953  41.865  29.291  1.00  0.00           O
ATOM   4373  N   ASN A 269      69.243  40.325  27.831  1.00  0.00           N
ATOM   4374  H   ASN A 269      69.543  39.845  26.991  1.00  0.00           H
ATOM   4375  CA  ASN A 269      68.003  39.845  28.481  1.00  0.00           C
ATOM   4376  HA  ASN A 269      67.613  40.605  29.151  1.00  0.00           H
ATOM   4377  CB  ASN A 269      66.893  39.585  27.371  1.00  0.00           C
ATOM   4378  HB2 ASN A 269      66.983  40.235  26.501  1.00  0.00           H
ATOM   4379  HB3 ASN A 269      67.003  38.555  27.031  1.00  0.00           H
ATOM   4380  CG  ASN A 269      65.513  39.855  27.871  1.00  0.00           C
ATOM   4381  OD1 ASN A 269      65.263  41.035  28.051  1.00  0.00           O
ATOM   4382  ND2 ASN A 269      64.723  38.835  28.131  1.00  0.00           N
ATOM   4383 HD21 ASN A 269      63.863  39.015  28.631  1.00  0.00           H
ATOM   4384 HD22 ASN A 269      64.733  37.925  27.681  1.00  0.00           H
ATOM   4385  C   ASN A 269      68.193  38.625  29.321  1.00  0.00           C
ATOM   4386  O   ASN A 269      69.213  37.915  29.341  1.00  0.00           O
ATOM   4387  N   GLY A 270      67.193  38.355  30.201  1.00  0.00           N
ATOM   4388  H   GLY A 270      66.503  39.085  30.241  1.00  0.00           H
ATOM   4389  CA  GLY A 270      67.193  37.215  31.211  1.00  0.00           C
ATOM   4390  HA2 GLY A 270      67.413  36.265  30.731  1.00  0.00           H
ATOM   4391  HA3 GLY A 270      68.063  37.425  31.851  1.00  0.00           H
ATOM   4392  C   GLY A 270      65.863  37.205  32.011  1.00  0.00           C
ATOM   4393  O   GLY A 270      64.783  37.565  31.431  1.00  0.00           O
ATOM   4394  N   CYS A 271      65.883  36.945  33.351  1.00  0.00           N
ATOM   4395  H   CYS A 271      66.773  36.725  33.771  1.00  0.00           H
ATOM   4396  CA  CYS A 271      64.703  36.955  34.271  1.00  0.00           C
ATOM   4397  HA  CYS A 271      63.953  37.535  33.731  1.00  0.00           H
ATOM   4398  CB  CYS A 271      64.203  35.455  34.451  1.00  0.00           C
ATOM   4399  HB2 CYS A 271      63.813  35.045  33.531  1.00  0.00           H
ATOM   4400  HB3 CYS A 271      65.063  34.825  34.671  1.00  0.00           H
ATOM   4401  SG  CYS A 271      62.803  35.435  35.751  1.00  0.00           S
ATOM   4402  HG  CYS A 271      62.613  34.125  35.571  1.00  0.00           H
ATOM   4403  C   CYS A 271      64.903  37.655  35.591  1.00  0.00           C
ATOM   4404  O   CYS A 271      65.963  37.505  36.161  1.00  0.00           O
ATOM   4405  N   SER A 272      63.853  38.285  36.151  1.00  0.00           N
ATOM   4406  H   SER A 272      62.953  38.305  35.691  1.00  0.00           H
ATOM   4407  CA  SER A 272      63.813  38.665  37.611  1.00  0.00           C
ATOM   4408  HA  SER A 272      64.043  37.745  38.151  1.00  0.00           H
ATOM   4409  CB  SER A 272      64.823  39.805  38.031  1.00  0.00           C
ATOM   4410  HB2 SER A 272      64.633  40.135  39.051  1.00  0.00           H
ATOM   4411  HB3 SER A 272      65.823  39.355  38.031  1.00  0.00           H
ATOM   4412  OG  SER A 272      64.833  40.855  37.121  1.00  0.00           O
ATOM   4413  HG  SER A 272      63.933  41.165  36.961  1.00  0.00           H
ATOM   4414  C   SER A 272      62.413  38.935  38.071  1.00  0.00           C
ATOM   4415  O   SER A 272      61.843  39.815  37.511  1.00  0.00           O
ATOM   4416  N   SER A 273      61.783  38.315  39.031  1.00  0.00           N
ATOM   4417  H   SER A 273      62.223  37.475  39.391  1.00  0.00           H
ATOM   4418  CA  SER A 273      60.763  38.855  39.951  1.00  0.00           C
ATOM   4419  HA  SER A 273      60.113  39.475  39.351  1.00  0.00           H
ATOM   4420  CB  SER A 273      59.853  37.705  40.441  1.00  0.00           C
ATOM   4421  HB2 SER A 273      59.513  37.085  39.621  1.00  0.00           H
ATOM   4422  HB3 SER A 273      60.423  37.025  41.081  1.00  0.00           H
ATOM   4423  OG  SER A 273      58.783  38.195  41.311  1.00  0.00           O
ATOM   4424  HG  SER A 273      58.023  38.355  40.741  1.00  0.00           H
ATOM   4425  C   SER A 273      61.493  39.665  41.081  1.00  0.00           C
ATOM   4426  O   SER A 273      62.643  39.325  41.341  1.00  0.00           O
ATOM   4427  N   PRO A 274      60.863  40.705  41.641  1.00  0.00           N
ATOM   4428  CD  PRO A 274      59.553  41.205  41.341  1.00  0.00           C
ATOM   4429  HD2 PRO A 274      58.973  40.505  41.941  1.00  0.00           H
ATOM   4430  HD3 PRO A 274      59.223  41.135  40.301  1.00  0.00           H
ATOM   4431  CG  PRO A 274      59.483  42.635  41.931  1.00  0.00           C
ATOM   4432  HG2 PRO A 274      58.483  42.955  42.221  1.00  0.00           H
ATOM   4433  HG3 PRO A 274      59.833  43.385  41.211  1.00  0.00           H
ATOM   4434  CB  PRO A 274      60.413  42.525  43.201  1.00  0.00           C
ATOM   4435  HB2 PRO A 274      59.833  42.115  44.031  1.00  0.00           H
ATOM   4436  HB3 PRO A 274      60.943  43.425  43.501  1.00  0.00           H
ATOM   4437  CA  PRO A 274      61.463  41.575  42.701  1.00  0.00           C
ATOM   4438  HA  PRO A 274      62.253  42.085  42.161  1.00  0.00           H
ATOM   4439  C   PRO A 274      62.063  40.815  43.861  1.00  0.00           C
ATOM   4440  O   PRO A 274      61.653  39.705  44.281  1.00  0.00           O
ATOM   4441  N   THR A 275      63.083  41.455  44.381  1.00  0.00           N
ATOM   4442  H   THR A 275      63.223  42.315  43.861  1.00  0.00           H
ATOM   4443  CA  THR A 275      64.093  40.965  45.331  1.00  0.00           C
ATOM   4444  HA  THR A 275      64.823  40.315  44.851  1.00  0.00           H
ATOM   4445  CB  THR A 275      64.923  42.065  45.981  1.00  0.00           C
ATOM   4446  HB  THR A 275      64.323  42.695  46.641  1.00  0.00           H
ATOM   4447  CG2 THR A 275      66.083  41.625  46.831  1.00  0.00           C
ATOM   4448 HG21 THR A 275      66.563  42.505  47.251  1.00  0.00           H
ATOM   4449 HG22 THR A 275      65.753  41.045  47.701  1.00  0.00           H
ATOM   4450 HG23 THR A 275      66.773  41.025  46.251  1.00  0.00           H
ATOM   4451  OG1 THR A 275      65.533  42.935  45.041  1.00  0.00           O
ATOM   4452  HG1 THR A 275      66.143  42.405  44.521  1.00  0.00           H
ATOM   4453  C   THR A 275      63.533  40.105  46.491  1.00  0.00           C
ATOM   4454  O   THR A 275      62.843  40.645  47.351  1.00  0.00           O
ATOM   4455  N   ALA A 276      63.773  38.755  46.501  1.00  0.00           N
ATOM   4456  H   ALA A 276      64.263  38.385  45.701  1.00  0.00           H
ATOM   4457  CA  ALA A 276      63.263  37.855  47.501  1.00  0.00           C
ATOM   4458  HA  ALA A 276      62.173  37.805  47.491  1.00  0.00           H
ATOM   4459  CB  ALA A 276      63.713  36.435  47.021  1.00  0.00           C
ATOM   4460  HB1 ALA A 276      63.483  36.175  45.991  1.00  0.00           H
ATOM   4461  HB2 ALA A 276      64.783  36.405  47.211  1.00  0.00           H
ATOM   4462  HB3 ALA A 276      63.213  35.705  47.651  1.00  0.00           H
ATOM   4463  C   ALA A 276      63.933  38.145  48.951  1.00  0.00           C
ATOM   4464  O   ALA A 276      65.003  38.805  48.991  1.00  0.00           O
ATOM   4465  N   PRO A 277      63.233  37.875  50.081  1.00  0.00           N
ATOM   4466  CD  PRO A 277      61.953  37.215  50.091  1.00  0.00           C
ATOM   4467  HD2 PRO A 277      62.153  36.185  49.781  1.00  0.00           H
ATOM   4468  HD3 PRO A 277      61.163  37.615  49.461  1.00  0.00           H
ATOM   4469  CG  PRO A 277      61.413  37.385  51.521  1.00  0.00           C
ATOM   4470  HG2 PRO A 277      60.653  36.665  51.821  1.00  0.00           H
ATOM   4471  HG3 PRO A 277      60.943  38.345  51.731  1.00  0.00           H
ATOM   4472  CB  PRO A 277      62.703  37.395  52.321  1.00  0.00           C
ATOM   4473  HB2 PRO A 277      63.063  36.405  52.591  1.00  0.00           H
ATOM   4474  HB3 PRO A 277      62.603  38.115  53.141  1.00  0.00           H
ATOM   4475  CA  PRO A 277      63.713  38.095  51.431  1.00  0.00           C
ATOM   4476  HA  PRO A 277      63.623  39.175  51.551  1.00  0.00           H
ATOM   4477  C   PRO A 277      65.203  37.765  51.781  1.00  0.00           C
ATOM   4478  O   PRO A 277      65.713  38.425  52.671  1.00  0.00           O
ATOM   4479  N   LEU A 278      65.833  36.805  51.161  1.00  0.00           N
ATOM   4480  H   LEU A 278      65.293  36.375  50.421  1.00  0.00           H
ATOM   4481  CA  LEU A 278      67.193  36.305  51.381  1.00  0.00           C
ATOM   4482  HA  LEU A 278      67.533  36.625  52.371  1.00  0.00           H
ATOM   4483  CB  LEU A 278      67.053  34.745  51.451  1.00  0.00           C
ATOM   4484  HB2 LEU A 278      66.673  34.425  50.481  1.00  0.00           H
ATOM   4485  HB3 LEU A 278      68.033  34.285  51.621  1.00  0.00           H
ATOM   4486  CG  LEU A 278      66.273  34.105  52.641  1.00  0.00           C
ATOM   4487  HG  LEU A 278      65.213  34.275  52.451  1.00  0.00           H
ATOM   4488  CD1 LEU A 278      66.573  32.525  52.641  1.00  0.00           C
ATOM   4489 HD11 LEU A 278      66.203  32.075  51.721  1.00  0.00           H
ATOM   4490 HD12 LEU A 278      67.613  32.255  52.831  1.00  0.00           H
ATOM   4491 HD13 LEU A 278      66.013  32.065  53.461  1.00  0.00           H
ATOM   4492  CD2 LEU A 278      66.503  34.585  54.061  1.00  0.00           C
ATOM   4493 HD21 LEU A 278      65.963  33.955  54.761  1.00  0.00           H
ATOM   4494 HD22 LEU A 278      67.573  34.515  54.271  1.00  0.00           H
ATOM   4495 HD23 LEU A 278      66.213  35.635  54.161  1.00  0.00           H
ATOM   4496  C   LEU A 278      68.173  36.705  50.241  1.00  0.00           C
ATOM   4497  O   LEU A 278      69.393  36.625  50.441  1.00  0.00           O
ATOM   4498  N   SER A 279      67.683  37.205  49.081  1.00  0.00           N
ATOM   4499  H   SER A 279      66.683  37.205  48.931  1.00  0.00           H
ATOM   4500  CA  SER A 279      68.463  37.875  48.021  1.00  0.00           C
ATOM   4501  HA  SER A 279      69.353  37.305  47.771  1.00  0.00           H
ATOM   4502  CB  SER A 279      67.573  38.035  46.781  1.00  0.00           C
ATOM   4503  HB2 SER A 279      66.683  38.515  47.181  1.00  0.00           H
ATOM   4504  HB3 SER A 279      68.003  38.695  46.031  1.00  0.00           H
ATOM   4505  OG  SER A 279      67.263  36.775  46.131  1.00  0.00           O
ATOM   4506  HG  SER A 279      68.073  36.355  45.841  1.00  0.00           H
ATOM   4507  C   SER A 279      68.853  39.285  48.441  1.00  0.00           C
ATOM   4508  O   SER A 279      68.123  39.955  49.201  1.00  0.00           O
ATOM   4509  N   PRO A 280      70.033  39.735  48.031  1.00  0.00           N
ATOM   4510  CD  PRO A 280      71.063  38.995  47.321  1.00  0.00           C
ATOM   4511  HD2 PRO A 280      70.713  38.515  46.401  1.00  0.00           H
ATOM   4512  HD3 PRO A 280      71.623  38.315  47.961  1.00  0.00           H
ATOM   4513  CG  PRO A 280      72.113  40.075  46.961  1.00  0.00           C
ATOM   4514  HG2 PRO A 280      71.823  40.435  45.971  1.00  0.00           H
ATOM   4515  HG3 PRO A 280      73.103  39.615  46.941  1.00  0.00           H
ATOM   4516  CB  PRO A 280      71.963  41.085  48.151  1.00  0.00           C
ATOM   4517  HB2 PRO A 280      72.333  42.085  47.971  1.00  0.00           H
ATOM   4518  HB3 PRO A 280      72.473  40.635  49.001  1.00  0.00           H
ATOM   4519  CA  PRO A 280      70.473  41.085  48.351  1.00  0.00           C
ATOM   4520  HA  PRO A 280      70.323  41.305  49.411  1.00  0.00           H
ATOM   4521  C   PRO A 280      69.803  42.165  47.441  1.00  0.00           C
ATOM   4522  O   PRO A 280      69.303  41.815  46.361  1.00  0.00           O
ATOM   4523  N   MET A 281      69.743  43.425  47.811  1.00  0.00           N
ATOM   4524  H   MET A 281      70.183  43.685  48.681  1.00  0.00           H
ATOM   4525  CA  MET A 281      69.213  44.565  47.101  1.00  0.00           C
ATOM   4526  HA  MET A 281      68.303  44.275  46.571  1.00  0.00           H
ATOM   4527  CB  MET A 281      68.903  45.815  47.991  1.00  0.00           C
ATOM   4528  HB2 MET A 281      69.653  45.845  48.781  1.00  0.00           H
ATOM   4529  HB3 MET A 281      69.003  46.715  47.381  1.00  0.00           H
ATOM   4530  CG  MET A 281      67.503  45.815  48.601  1.00  0.00           C
ATOM   4531  HG2 MET A 281      67.303  46.815  48.971  1.00  0.00           H
ATOM   4532  HG3 MET A 281      66.783  45.585  47.821  1.00  0.00           H
ATOM   4533  SD  MET A 281      67.193  44.745  50.121  1.00  0.00           S
ATOM   4534  CE  MET A 281      67.943  45.875  51.251  1.00  0.00           C
ATOM   4535  HE1 MET A 281      68.003  45.495  52.271  1.00  0.00           H
ATOM   4536  HE2 MET A 281      68.973  46.105  50.961  1.00  0.00           H
ATOM   4537  HE3 MET A 281      67.293  46.745  51.371  1.00  0.00           H
ATOM   4538  C   MET A 281      70.223  44.835  46.021  1.00  0.00           C
ATOM   4539  O   MET A 281      71.393  45.275  46.191  1.00  0.00           O
ATOM   4540  N   SER A 282      69.903  44.365  44.791  1.00  0.00           N
ATOM   4541  H   SER A 282      69.023  43.865  44.751  1.00  0.00           H
ATOM   4542  CA  SER A 282      70.813  44.035  43.641  1.00  0.00           C
ATOM   4543  HA  SER A 282      71.713  44.645  43.661  1.00  0.00           H
ATOM   4544  CB  SER A 282      71.333  42.625  43.671  1.00  0.00           C
ATOM   4545  HB2 SER A 282      71.833  42.335  42.751  1.00  0.00           H
ATOM   4546  HB3 SER A 282      72.063  42.545  44.481  1.00  0.00           H
ATOM   4547  OG  SER A 282      70.293  41.715  43.941  1.00  0.00           O
ATOM   4548  HG  SER A 282      70.203  41.835  44.891  1.00  0.00           H
ATOM   4549  C   SER A 282      70.163  44.315  42.291  1.00  0.00           C
ATOM   4550  O   SER A 282      68.983  44.095  42.141  1.00  0.00           O
ATOM   4551  N   PRO A 283      70.923  44.815  41.271  1.00  0.00           N
ATOM   4552  CD  PRO A 283      72.303  45.125  41.241  1.00  0.00           C
ATOM   4553  HD2 PRO A 283      72.833  44.175  41.391  1.00  0.00           H
ATOM   4554  HD3 PRO A 283      72.593  45.745  42.091  1.00  0.00           H
ATOM   4555  CG  PRO A 283      72.583  45.795  39.831  1.00  0.00           C
ATOM   4556  HG2 PRO A 283      73.573  45.615  39.421  1.00  0.00           H
ATOM   4557  HG3 PRO A 283      72.323  46.825  40.081  1.00  0.00           H
ATOM   4558  CB  PRO A 283      71.493  45.235  38.881  1.00  0.00           C
ATOM   4559  HB2 PRO A 283      71.803  44.235  38.571  1.00  0.00           H
ATOM   4560  HB3 PRO A 283      71.053  45.835  38.081  1.00  0.00           H
ATOM   4561  CA  PRO A 283      70.313  44.955  39.911  1.00  0.00           C
ATOM   4562  HA  PRO A 283      69.723  45.875  39.871  1.00  0.00           H
ATOM   4563  C   PRO A 283      69.443  43.775  39.401  1.00  0.00           C
ATOM   4564  O   PRO A 283      69.693  42.615  39.661  1.00  0.00           O
ATOM   4565  N   PRO A 284      68.393  43.995  38.551  1.00  0.00           N
ATOM   4566  CD  PRO A 284      68.033  45.275  37.981  1.00  0.00           C
ATOM   4567  HD2 PRO A 284      68.913  45.735  37.531  1.00  0.00           H
ATOM   4568  HD3 PRO A 284      67.653  45.925  38.761  1.00  0.00           H
ATOM   4569  CG  PRO A 284      66.983  45.015  36.941  1.00  0.00           C
ATOM   4570  HG2 PRO A 284      67.343  44.975  35.921  1.00  0.00           H
ATOM   4571  HG3 PRO A 284      66.183  45.765  37.011  1.00  0.00           H
ATOM   4572  CB  PRO A 284      66.353  43.695  37.321  1.00  0.00           C
ATOM   4573  HB2 PRO A 284      65.843  43.265  36.461  1.00  0.00           H
ATOM   4574  HB3 PRO A 284      65.633  43.835  38.131  1.00  0.00           H
ATOM   4575  CA  PRO A 284      67.613  42.885  37.881  1.00  0.00           C
ATOM   4576  HA  PRO A 284      67.163  42.185  38.581  1.00  0.00           H
ATOM   4577  C   PRO A 284      68.243  42.095  36.801  1.00  0.00           C
ATOM   4578  O   PRO A 284      69.463  42.135  36.481  1.00  0.00           O
ATOM   4579  N   GLY A 285      67.403  41.255  36.121  1.00  0.00           N
ATOM   4580  H   GLY A 285      66.453  41.185  36.451  1.00  0.00           H
ATOM   4581  CA  GLY A 285      67.793  40.245  35.141  1.00  0.00           C
ATOM   4582  HA2 GLY A 285      68.673  39.785  35.601  1.00  0.00           H
ATOM   4583  HA3 GLY A 285      66.983  39.525  34.981  1.00  0.00           H
ATOM   4584  C   GLY A 285      68.153  40.695  33.691  1.00  0.00           C
ATOM   4585  O   GLY A 285      67.693  40.055  32.651  1.00  0.00           O
ATOM   4586  N   TYR A 286      68.963  41.725  33.561  1.00  0.00           N
ATOM   4587  H   TYR A 286      69.243  42.115  34.451  1.00  0.00           H
ATOM   4588  CA  TYR A 286      69.233  42.525  32.391  1.00  0.00           C
ATOM   4589  HA  TYR A 286      69.623  41.795  31.681  1.00  0.00           H
ATOM   4590  CB  TYR A 286      67.873  43.245  32.021  1.00  0.00           C
ATOM   4591  HB2 TYR A 286      67.313  42.395  31.641  1.00  0.00           H
ATOM   4592  HB3 TYR A 286      67.353  43.605  32.911  1.00  0.00           H
ATOM   4593  CG  TYR A 286      67.863  44.295  30.871  1.00  0.00           C
ATOM   4594  CD1 TYR A 286      67.483  43.925  29.561  1.00  0.00           C
ATOM   4595  HD1 TYR A 286      67.293  42.895  29.311  1.00  0.00           H
ATOM   4596  CE1 TYR A 286      67.163  44.865  28.561  1.00  0.00           C
ATOM   4597  HE1 TYR A 286      66.833  44.495  27.601  1.00  0.00           H
ATOM   4598  CZ  TYR A 286      67.373  46.285  28.811  1.00  0.00           C
ATOM   4599  OH  TYR A 286      67.093  47.275  27.871  1.00  0.00           O
ATOM   4600  HH  TYR A 286      66.363  47.025  27.301  1.00  0.00           H
ATOM   4601  CE2 TYR A 286      67.693  46.675  30.151  1.00  0.00           C
ATOM   4602  HE2 TYR A 286      67.633  47.715  30.441  1.00  0.00           H
ATOM   4603  CD2 TYR A 286      67.813  45.675  31.191  1.00  0.00           C
ATOM   4604  HD2 TYR A 286      67.933  45.885  32.241  1.00  0.00           H
ATOM   4605  C   TYR A 286      70.433  43.475  32.591  1.00  0.00           C
ATOM   4606  O   TYR A 286      70.523  44.105  33.681  1.00  0.00           O
ATOM   4607  N   LYS A 287      71.303  43.595  31.571  1.00  0.00           N
ATOM   4608  H   LYS A 287      70.993  43.205  30.701  1.00  0.00           H
ATOM   4609  CA  LYS A 287      72.613  44.345  31.661  1.00  0.00           C
ATOM   4610  HA  LYS A 287      72.613  44.935  32.581  1.00  0.00           H
ATOM   4611  CB  LYS A 287      73.703  43.325  31.891  1.00  0.00           C
ATOM   4612  HB2 LYS A 287      73.383  42.505  32.531  1.00  0.00           H
ATOM   4613  HB3 LYS A 287      73.983  42.845  30.951  1.00  0.00           H
ATOM   4614  CG  LYS A 287      74.933  43.945  32.521  1.00  0.00           C
ATOM   4615  HG2 LYS A 287      75.493  44.545  31.811  1.00  0.00           H
ATOM   4616  HG3 LYS A 287      74.623  44.545  33.371  1.00  0.00           H
ATOM   4617  CD  LYS A 287      75.913  42.845  32.891  1.00  0.00           C
ATOM   4618  HD2 LYS A 287      75.453  42.045  33.461  1.00  0.00           H
ATOM   4619  HD3 LYS A 287      76.313  42.405  31.971  1.00  0.00           H
ATOM   4620  CE  LYS A 287      77.073  43.375  33.731  1.00  0.00           C
ATOM   4621  HE2 LYS A 287      77.783  42.565  33.911  1.00  0.00           H
ATOM   4622  HE3 LYS A 287      77.603  44.115  33.121  1.00  0.00           H
ATOM   4623  NZ  LYS A 287      76.703  44.005  35.031  1.00  0.00           N
ATOM   4624  HZ1 LYS A 287      76.413  43.255  35.641  1.00  0.00           H
ATOM   4625  HZ2 LYS A 287      77.473  44.505  35.441  1.00  0.00           H
ATOM   4626  HZ3 LYS A 287      75.973  44.695  34.901  1.00  0.00           H
ATOM   4627  C   LYS A 287      72.873  45.265  30.431  1.00  0.00           C
ATOM   4628  O   LYS A 287      72.253  45.075  29.341  1.00  0.00           O
ATOM   4629  N   LEU A 288      73.643  46.315  30.751  1.00  0.00           N
ATOM   4630  H   LEU A 288      73.803  46.465  31.741  1.00  0.00           H
ATOM   4631  CA  LEU A 288      74.083  47.315  29.821  1.00  0.00           C
ATOM   4632  HA  LEU A 288      73.803  47.085  28.781  1.00  0.00           H
ATOM   4633  CB  LEU A 288      73.643  48.685  30.171  1.00  0.00           C
ATOM   4634  HB2 LEU A 288      74.133  48.945  31.111  1.00  0.00           H
ATOM   4635  HB3 LEU A 288      73.973  49.405  29.421  1.00  0.00           H
ATOM   4636  CG  LEU A 288      72.113  48.905  30.391  1.00  0.00           C
ATOM   4637  HG  LEU A 288      71.583  48.425  29.561  1.00  0.00           H
ATOM   4638  CD1 LEU A 288      71.453  48.395  31.691  1.00  0.00           C
ATOM   4639 HD11 LEU A 288      70.393  48.635  31.731  1.00  0.00           H
ATOM   4640 HD12 LEU A 288      71.503  47.305  31.751  1.00  0.00           H
ATOM   4641 HD13 LEU A 288      71.893  48.845  32.581  1.00  0.00           H
ATOM   4642  CD2 LEU A 288      71.753  50.415  30.191  1.00  0.00           C
ATOM   4643 HD21 LEU A 288      72.073  50.955  31.081  1.00  0.00           H
ATOM   4644 HD22 LEU A 288      72.233  50.755  29.271  1.00  0.00           H
ATOM   4645 HD23 LEU A 288      70.673  50.505  30.191  1.00  0.00           H
ATOM   4646  C   LEU A 288      75.623  47.315  29.851  1.00  0.00           C
ATOM   4647  O   LEU A 288      76.223  47.425  30.941  1.00  0.00           O
ATOM   4648  N   VAL A 289      76.323  47.335  28.701  1.00  0.00           N
ATOM   4649  H   VAL A 289      75.783  47.165  27.861  1.00  0.00           H
ATOM   4650  CA  VAL A 289      77.753  47.355  28.481  1.00  0.00           C
ATOM   4651  HA  VAL A 289      78.303  47.585  29.391  1.00  0.00           H
ATOM   4652  CB  VAL A 289      78.223  45.875  27.981  1.00  0.00           C
ATOM   4653  HB  VAL A 289      77.823  45.705  26.981  1.00  0.00           H
ATOM   4654  CG1 VAL A 289      79.713  45.915  27.931  1.00  0.00           C
ATOM   4655 HG11 VAL A 289      80.143  46.315  28.851  1.00  0.00           H
ATOM   4656 HG12 VAL A 289      80.093  44.895  27.771  1.00  0.00           H
ATOM   4657 HG13 VAL A 289      80.093  46.465  27.081  1.00  0.00           H
ATOM   4658  CG2 VAL A 289      77.763  44.835  28.921  1.00  0.00           C
ATOM   4659 HG21 VAL A 289      78.273  43.895  28.711  1.00  0.00           H
ATOM   4660 HG22 VAL A 289      78.033  45.195  29.911  1.00  0.00           H
ATOM   4661 HG23 VAL A 289      76.673  44.755  28.891  1.00  0.00           H
ATOM   4662  C   VAL A 289      78.113  48.435  27.411  1.00  0.00           C
ATOM   4663  O   VAL A 289      77.603  48.345  26.311  1.00  0.00           O
ATOM   4664  N   THR A 290      79.043  49.365  27.601  1.00  0.00           N
ATOM   4665  H   THR A 290      79.393  49.435  28.541  1.00  0.00           H
ATOM   4666  CA  THR A 290      79.373  50.505  26.701  1.00  0.00           C
ATOM   4667  HA  THR A 290      78.503  50.885  26.181  1.00  0.00           H
ATOM   4668  CB  THR A 290      79.943  51.625  27.581  1.00  0.00           C
ATOM   4669  HB  THR A 290      80.913  51.375  28.001  1.00  0.00           H
ATOM   4670  CG2 THR A 290      80.003  52.935  26.731  1.00  0.00           C
ATOM   4671 HG21 THR A 290      80.523  53.705  27.311  1.00  0.00           H
ATOM   4672 HG22 THR A 290      80.443  52.755  25.751  1.00  0.00           H
ATOM   4673 HG23 THR A 290      78.993  53.365  26.751  1.00  0.00           H
ATOM   4674  OG1 THR A 290      79.083  51.855  28.701  1.00  0.00           O
ATOM   4675  HG1 THR A 290      79.473  51.225  29.321  1.00  0.00           H
ATOM   4676  C   THR A 290      80.403  50.125  25.591  1.00  0.00           C
ATOM   4677  O   THR A 290      81.423  49.475  25.761  1.00  0.00           O
ATOM   4678  N   GLY A 291      80.023  50.415  24.371  1.00  0.00           N
ATOM   4679  H   GLY A 291      79.123  50.865  24.321  1.00  0.00           H
ATOM   4680  CA  GLY A 291      80.843  50.235  23.091  1.00  0.00           C
ATOM   4681  HA2 GLY A 291      81.703  50.895  23.141  1.00  0.00           H
ATOM   4682  HA3 GLY A 291      81.113  49.185  22.981  1.00  0.00           H
ATOM   4683  C   GLY A 291      79.983  50.485  21.851  1.00  0.00           C
ATOM   4684  O   GLY A 291      78.953  49.805  21.741  1.00  0.00           O
ATOM   4685  N   ASP A 292      80.353  51.505  21.021  1.00  0.00           N
ATOM   4686  H   ASP A 292      81.253  51.955  21.081  1.00  0.00           H
ATOM   4687  CA  ASP A 292      79.533  52.065  19.881  1.00  0.00           C
ATOM   4688  HA  ASP A 292      78.613  52.505  20.281  1.00  0.00           H
ATOM   4689  CB  ASP A 292      80.233  53.245  19.301  1.00  0.00           C
ATOM   4690  HB2 ASP A 292      81.153  52.805  18.911  1.00  0.00           H
ATOM   4691  HB3 ASP A 292      79.583  53.645  18.531  1.00  0.00           H
ATOM   4692  CG  ASP A 292      80.553  54.375  20.301  1.00  0.00           C
ATOM   4693  OD1 ASP A 292      79.553  54.885  20.821  1.00  0.00           O
ATOM   4694  OD2 ASP A 292      81.773  54.595  20.451  1.00  0.00           O
ATOM   4695  C   ASP A 292      79.123  51.075  18.831  1.00  0.00           C
ATOM   4696  O   ASP A 292      79.773  50.045  18.681  1.00  0.00           O
ATOM   4697  N   ARG A 293      78.143  51.485  18.001  1.00  0.00           N
ATOM   4698  H   ARG A 293      77.643  52.325  18.261  1.00  0.00           H
ATOM   4699  CA  ARG A 293      77.763  50.935  16.691  1.00  0.00           C
ATOM   4700  HA  ARG A 293      77.513  49.895  16.881  1.00  0.00           H
ATOM   4701  CB  ARG A 293      76.563  51.755  16.171  1.00  0.00           C
ATOM   4702  HB2 ARG A 293      75.833  51.955  16.961  1.00  0.00           H
ATOM   4703  HB3 ARG A 293      76.963  52.715  15.831  1.00  0.00           H
ATOM   4704  CG  ARG A 293      75.993  51.235  14.941  1.00  0.00           C
ATOM   4705  HG2 ARG A 293      75.343  51.945  14.421  1.00  0.00           H
ATOM   4706  HG3 ARG A 293      76.773  50.955  14.241  1.00  0.00           H
ATOM   4707  CD  ARG A 293      75.213  49.965  15.241  1.00  0.00           C
ATOM   4708  HD2 ARG A 293      75.823  49.395  15.951  1.00  0.00           H
ATOM   4709  HD3 ARG A 293      74.273  50.185  15.741  1.00  0.00           H
ATOM   4710  NE  ARG A 293      75.113  49.175  14.001  1.00  0.00           N
ATOM   4711  HE  ARG A 293      75.983  48.695  13.881  1.00  0.00           H
ATOM   4712  CZ  ARG A 293      74.293  49.365  13.011  1.00  0.00           C
ATOM   4713  NH1 ARG A 293      73.193  50.185  13.101  1.00  0.00           N
ATOM   4714 HH11 ARG A 293      73.163  50.875  13.831  1.00  0.00           H
ATOM   4715 HH12 ARG A 293      72.503  50.145  12.371  1.00  0.00           H
ATOM   4716  NH2 ARG A 293      74.423  48.755  11.921  1.00  0.00           N
ATOM   4717 HH21 ARG A 293      75.163  48.115  11.681  1.00  0.00           H
ATOM   4718 HH22 ARG A 293      73.683  48.865  11.231  1.00  0.00           H
ATOM   4719  C   ARG A 293      79.033  50.975  15.771  1.00  0.00           C
ATOM   4720  O   ARG A 293      79.903  51.805  15.901  1.00  0.00           O
ATOM   4721  N   ASN A 294      79.143  50.005  14.911  1.00  0.00           N
ATOM   4722  H   ASN A 294      78.493  49.235  14.971  1.00  0.00           H
ATOM   4723  CA  ASN A 294      80.233  49.815  13.911  1.00  0.00           C
ATOM   4724  HA  ASN A 294      80.993  50.525  14.221  1.00  0.00           H
ATOM   4725  CB  ASN A 294      80.723  48.405  14.071  1.00  0.00           C
ATOM   4726  HB2 ASN A 294      80.613  48.145  15.121  1.00  0.00           H
ATOM   4727  HB3 ASN A 294      80.143  47.735  13.441  1.00  0.00           H
ATOM   4728  CG  ASN A 294      82.213  48.155  13.741  1.00  0.00           C
ATOM   4729  OD1 ASN A 294      82.593  47.575  12.741  1.00  0.00           O
ATOM   4730  ND2 ASN A 294      83.183  48.585  14.601  1.00  0.00           N
ATOM   4731 HD21 ASN A 294      84.133  48.255  14.511  1.00  0.00           H
ATOM   4732 HD22 ASN A 294      82.923  49.095  15.441  1.00  0.00           H
ATOM   4733  C   ASN A 294      79.733  50.005  12.461  1.00  0.00           C
ATOM   4734  O   ASN A 294      78.533  49.955  12.161  1.00  0.00           O
ATOM   4735  N   ASN A 295      80.643  50.335  11.551  1.00  0.00           N
ATOM   4736  H   ASN A 295      81.553  50.605  11.901  1.00  0.00           H
ATOM   4737  CA  ASN A 295      80.393  50.555  10.081  1.00  0.00           C
ATOM   4738  HA  ASN A 295      79.453  51.105  10.001  1.00  0.00           H
ATOM   4739  CB  ASN A 295      81.593  51.305   9.481  1.00  0.00           C
ATOM   4740  HB2 ASN A 295      81.363  51.625   8.461  1.00  0.00           H
ATOM   4741  HB3 ASN A 295      81.483  52.245  10.021  1.00  0.00           H
ATOM   4742  CG  ASN A 295      83.033  50.765   9.531  1.00  0.00           C
ATOM   4743  OD1 ASN A 295      83.313  49.645   9.151  1.00  0.00           O
ATOM   4744  ND2 ASN A 295      84.003  51.515   9.981  1.00  0.00           N
ATOM   4745 HD21 ASN A 295      84.893  51.175  10.331  1.00  0.00           H
ATOM   4746 HD22 ASN A 295      83.903  52.465  10.311  1.00  0.00           H
ATOM   4747  C   ASN A 295      80.113  49.185   9.351  1.00  0.00           C
ATOM   4748  O   ASN A 295      79.193  49.155   8.531  1.00  0.00           O
ATOM   4749  N   SER A 296      80.893  48.115   9.731  1.00  0.00           N
ATOM   4750  H   SER A 296      81.523  48.265  10.511  1.00  0.00           H
ATOM   4751  CA  SER A 296      80.493  46.715   9.471  1.00  0.00           C
ATOM   4752  HA  SER A 296      80.353  46.485   8.421  1.00  0.00           H
ATOM   4753  CB  SER A 296      81.623  45.775  10.001  1.00  0.00           C
ATOM   4754  HB2 SER A 296      82.603  46.205   9.811  1.00  0.00           H
ATOM   4755  HB3 SER A 296      81.433  45.715  11.071  1.00  0.00           H
ATOM   4756  OG  SER A 296      81.553  44.405   9.461  1.00  0.00           O
ATOM   4757  HG  SER A 296      82.103  44.475   8.681  1.00  0.00           H
ATOM   4758  C   SER A 296      79.073  46.365  10.081  1.00  0.00           C
ATOM   4759  O   SER A 296      78.753  46.895  11.111  1.00  0.00           O
ATOM   4760  N   SER A 297      78.313  45.415   9.491  1.00  0.00           N
ATOM   4761  H   SER A 297      78.753  45.055   8.661  1.00  0.00           H
ATOM   4762  CA  SER A 297      77.043  44.705   9.791  1.00  0.00           C
ATOM   4763  HA  SER A 297      76.873  43.945   9.031  1.00  0.00           H
ATOM   4764  CB  SER A 297      77.383  43.855  11.031  1.00  0.00           C
ATOM   4765  HB2 SER A 297      78.253  43.225  10.841  1.00  0.00           H
ATOM   4766  HB3 SER A 297      77.653  44.605  11.771  1.00  0.00           H
ATOM   4767  OG  SER A 297      76.213  43.075  11.341  1.00  0.00           O
ATOM   4768  HG  SER A 297      76.163  42.345  10.721  1.00  0.00           H
ATOM   4769  C   SER A 297      75.753  45.525   9.971  1.00  0.00           C
ATOM   4770  O   SER A 297      75.823  46.635  10.521  1.00  0.00           O
ATOM   4771  N   CYS A 298      74.583  44.945   9.771  1.00  0.00           N
ATOM   4772  H   CYS A 298      74.603  43.995   9.431  1.00  0.00           H
ATOM   4773  CA  CYS A 298      73.323  45.495  10.211  1.00  0.00           C
ATOM   4774  HA  CYS A 298      73.293  46.565  10.041  1.00  0.00           H
ATOM   4775  CB  CYS A 298      72.283  44.705   9.351  1.00  0.00           C
ATOM   4776  HB2 CYS A 298      72.343  43.665   9.651  1.00  0.00           H
ATOM   4777  HB3 CYS A 298      71.273  45.095   9.491  1.00  0.00           H
ATOM   4778  SG  CYS A 298      72.623  44.915   7.591  1.00  0.00           S
ATOM   4779  HG  CYS A 298      71.993  46.085   7.461  1.00  0.00           H
ATOM   4780  C   CYS A 298      72.933  45.245  11.701  1.00  0.00           C
ATOM   4781  O   CYS A 298      71.913  45.835  12.091  1.00  0.00           O
ATOM   4782  N   ARG A 299      73.653  44.455  12.531  1.00  0.00           N
ATOM   4783  H   ARG A 299      74.493  44.065  12.141  1.00  0.00           H
ATOM   4784  CA  ARG A 299      73.283  43.925  13.911  1.00  0.00           C
ATOM   4785  HA  ARG A 299      72.693  44.745  14.341  1.00  0.00           H
ATOM   4786  CB  ARG A 299      72.293  42.795  13.861  1.00  0.00           C
ATOM   4787  HB2 ARG A 299      71.913  42.705  14.881  1.00  0.00           H
ATOM   4788  HB3 ARG A 299      71.443  42.925  13.201  1.00  0.00           H
ATOM   4789  CG  ARG A 299      72.903  41.435  13.471  1.00  0.00           C
ATOM   4790  HG2 ARG A 299      73.443  41.525  12.531  1.00  0.00           H
ATOM   4791  HG3 ARG A 299      73.703  41.135  14.151  1.00  0.00           H
ATOM   4792  CD  ARG A 299      71.733  40.425  13.341  1.00  0.00           C
ATOM   4793  HD2 ARG A 299      71.383  40.165  14.341  1.00  0.00           H
ATOM   4794  HD3 ARG A 299      70.993  40.825  12.661  1.00  0.00           H
ATOM   4795  NE  ARG A 299      72.173  39.145  12.701  1.00  0.00           N
ATOM   4796  HE  ARG A 299      73.053  38.755  12.991  1.00  0.00           H
ATOM   4797  CZ  ARG A 299      71.613  38.305  11.841  1.00  0.00           C
ATOM   4798  NH1 ARG A 299      70.473  38.525  11.271  1.00  0.00           N
ATOM   4799 HH11 ARG A 299      69.973  39.355  11.561  1.00  0.00           H
ATOM   4800 HH12 ARG A 299      70.053  37.825  10.671  1.00  0.00           H
ATOM   4801  NH2 ARG A 299      72.173  37.205  11.531  1.00  0.00           N
ATOM   4802 HH21 ARG A 299      72.903  36.855  12.131  1.00  0.00           H
ATOM   4803 HH22 ARG A 299      71.953  36.585  10.771  1.00  0.00           H
ATOM   4804  C   ARG A 299      74.453  43.825  14.861  1.00  0.00           C
ATOM   4805  O   ARG A 299      74.193  43.995  16.031  1.00  0.00           O
ATOM   4806  N   ASN A 300      75.633  43.425  14.481  1.00  0.00           N
ATOM   4807  H   ASN A 300      75.763  43.275  13.491  1.00  0.00           H
ATOM   4808  CA  ASN A 300      76.803  43.175  15.311  1.00  0.00           C
ATOM   4809  HA  ASN A 300      76.413  42.875  16.281  1.00  0.00           H
ATOM   4810  CB  ASN A 300      77.563  41.925  14.821  1.00  0.00           C
ATOM   4811  HB2 ASN A 300      78.163  42.235  13.961  1.00  0.00           H
ATOM   4812  HB3 ASN A 300      78.223  41.645  15.641  1.00  0.00           H
ATOM   4813  CG  ASN A 300      76.593  40.755  14.581  1.00  0.00           C
ATOM   4814  OD1 ASN A 300      75.923  40.165  15.461  1.00  0.00           O
ATOM   4815  ND2 ASN A 300      76.533  40.395  13.251  1.00  0.00           N
ATOM   4816 HD21 ASN A 300      76.083  39.505  13.111  1.00  0.00           H
ATOM   4817 HD22 ASN A 300      76.963  40.875  12.471  1.00  0.00           H
ATOM   4818  C   ASN A 300      77.663  44.415  15.551  1.00  0.00           C
ATOM   4819  O   ASN A 300      77.803  45.205  14.671  1.00  0.00           O
ATOM   4820  N   TYR A 301      78.233  44.665  16.731  1.00  0.00           N
ATOM   4821  H   TYR A 301      77.983  44.005  17.451  1.00  0.00           H
ATOM   4822  CA  TYR A 301      79.003  45.805  17.331  1.00  0.00           C
ATOM   4823  HA  TYR A 301      79.133  45.635  18.401  1.00  0.00           H
ATOM   4824  CB  TYR A 301      78.233  47.115  17.231  1.00  0.00           C
ATOM   4825  HB2 TYR A 301      78.833  47.985  17.471  1.00  0.00           H
ATOM   4826  HB3 TYR A 301      77.973  47.295  16.191  1.00  0.00           H
ATOM   4827  CG  TYR A 301      76.953  47.265  18.101  1.00  0.00           C
ATOM   4828  CD1 TYR A 301      77.063  47.915  19.411  1.00  0.00           C
ATOM   4829  HD1 TYR A 301      77.993  48.315  19.781  1.00  0.00           H
ATOM   4830  CE1 TYR A 301      75.953  47.895  20.281  1.00  0.00           C
ATOM   4831  HE1 TYR A 301      76.103  48.255  21.291  1.00  0.00           H
ATOM   4832  CZ  TYR A 301      74.673  47.475  19.921  1.00  0.00           C
ATOM   4833  OH  TYR A 301      73.583  47.565  20.711  1.00  0.00           O
ATOM   4834  HH  TYR A 301      73.613  48.115  21.501  1.00  0.00           H
ATOM   4835  CE2 TYR A 301      74.633  46.835  18.641  1.00  0.00           C
ATOM   4836  HE2 TYR A 301      73.683  46.435  18.331  1.00  0.00           H
ATOM   4837  CD2 TYR A 301      75.693  46.635  17.771  1.00  0.00           C
ATOM   4838  HD2 TYR A 301      75.513  46.035  16.891  1.00  0.00           H
ATOM   4839  C   TYR A 301      80.383  45.835  16.641  1.00  0.00           C
ATOM   4840  O   TYR A 301      80.613  45.355  15.561  1.00  0.00           O
ATOM   4841  N   ASN A 302      81.403  46.325  17.381  1.00  0.00           N
ATOM   4842  H   ASN A 302      81.173  46.685  18.301  1.00  0.00           H
ATOM   4843  CA  ASN A 302      82.713  45.745  17.291  1.00  0.00           C
ATOM   4844  HA  ASN A 302      83.063  45.835  16.261  1.00  0.00           H
ATOM   4845  CB  ASN A 302      83.663  46.575  18.121  1.00  0.00           C
ATOM   4846  HB2 ASN A 302      83.603  47.645  17.911  1.00  0.00           H
ATOM   4847  HB3 ASN A 302      83.443  46.555  19.191  1.00  0.00           H
ATOM   4848  CG  ASN A 302      85.103  45.985  18.041  1.00  0.00           C
ATOM   4849  OD1 ASN A 302      85.373  44.955  18.681  1.00  0.00           O
ATOM   4850  ND2 ASN A 302      85.983  46.565  17.261  1.00  0.00           N
ATOM   4851 HD21 ASN A 302      86.913  46.195  17.301  1.00  0.00           H
ATOM   4852 HD22 ASN A 302      85.873  47.435  16.751  1.00  0.00           H
ATOM   4853  C   ASN A 302      82.573  44.185  17.621  1.00  0.00           C
ATOM   4854  O   ASN A 302      82.083  43.895  18.701  1.00  0.00           O
ATOM   4855  N   LYS A 303      83.103  43.315  16.701  1.00  0.00           N
ATOM   4856  H   LYS A 303      83.663  43.755  15.981  1.00  0.00           H
ATOM   4857  CA  LYS A 303      83.023  41.845  16.771  1.00  0.00           C
ATOM   4858  HA  LYS A 303      81.993  41.475  16.771  1.00  0.00           H
ATOM   4859  CB  LYS A 303      83.593  41.325  15.441  1.00  0.00           C
ATOM   4860  HB2 LYS A 303      84.673  41.485  15.411  1.00  0.00           H
ATOM   4861  HB3 LYS A 303      83.493  40.235  15.461  1.00  0.00           H
ATOM   4862  CG  LYS A 303      82.953  41.955  14.191  1.00  0.00           C
ATOM   4863  HG2 LYS A 303      81.873  41.845  14.271  1.00  0.00           H
ATOM   4864  HG3 LYS A 303      83.223  43.005  14.171  1.00  0.00           H
ATOM   4865  CD  LYS A 303      83.563  41.075  13.001  1.00  0.00           C
ATOM   4866  HD2 LYS A 303      84.653  40.985  13.051  1.00  0.00           H
ATOM   4867  HD3 LYS A 303      83.193  40.045  12.971  1.00  0.00           H
ATOM   4868  CE  LYS A 303      83.093  41.675  11.691  1.00  0.00           C
ATOM   4869  HE2 LYS A 303      83.443  42.695  11.511  1.00  0.00           H
ATOM   4870  HE3 LYS A 303      83.413  41.095  10.831  1.00  0.00           H
ATOM   4871  NZ  LYS A 303      81.573  41.765  11.471  1.00  0.00           N
ATOM   4872  HZ1 LYS A 303      81.253  42.515  12.061  1.00  0.00           H
ATOM   4873  HZ2 LYS A 303      81.473  42.115  10.531  1.00  0.00           H
ATOM   4874  HZ3 LYS A 303      81.023  40.935  11.671  1.00  0.00           H
ATOM   4875  C   LYS A 303      83.683  41.375  18.051  1.00  0.00           C
ATOM   4876  O   LYS A 303      83.043  40.725  18.861  1.00  0.00           O
ATOM   4877  N   GLN A 304      84.913  41.775  18.271  1.00  0.00           N
ATOM   4878  H   GLN A 304      85.463  42.065  17.471  1.00  0.00           H
ATOM   4879  CA  GLN A 304      85.703  41.365  19.451  1.00  0.00           C
ATOM   4880  HA  GLN A 304      85.743  40.285  19.471  1.00  0.00           H
ATOM   4881  CB  GLN A 304      87.153  41.925  19.311  1.00  0.00           C
ATOM   4882  HB2 GLN A 304      87.023  43.005  19.281  1.00  0.00           H
ATOM   4883  HB3 GLN A 304      87.643  41.515  20.191  1.00  0.00           H
ATOM   4884  CG  GLN A 304      87.903  41.345  18.081  1.00  0.00           C
ATOM   4885  HG2 GLN A 304      88.113  40.285  18.101  1.00  0.00           H
ATOM   4886  HG3 GLN A 304      87.293  41.625  17.221  1.00  0.00           H
ATOM   4887  CD  GLN A 304      89.293  42.075  17.851  1.00  0.00           C
ATOM   4888  OE1 GLN A 304      89.843  42.515  18.831  1.00  0.00           O
ATOM   4889  NE2 GLN A 304      89.843  42.255  16.651  1.00  0.00           N
ATOM   4890 HE21 GLN A 304      89.293  41.925  15.871  1.00  0.00           H
ATOM   4891 HE22 GLN A 304      90.673  42.825  16.671  1.00  0.00           H
ATOM   4892  C   GLN A 304      85.053  41.795  20.801  1.00  0.00           C
ATOM   4893  O   GLN A 304      85.043  41.095  21.821  1.00  0.00           O
ATOM   4894  N   ALA A 305      84.483  42.995  20.831  1.00  0.00           N
ATOM   4895  H   ALA A 305      84.633  43.545  19.991  1.00  0.00           H
ATOM   4896  CA  ALA A 305      83.833  43.625  21.981  1.00  0.00           C
ATOM   4897  HA  ALA A 305      84.303  43.415  22.931  1.00  0.00           H
ATOM   4898  CB  ALA A 305      83.693  45.135  21.801  1.00  0.00           C
ATOM   4899  HB1 ALA A 305      84.593  45.575  21.381  1.00  0.00           H
ATOM   4900  HB2 ALA A 305      82.873  45.235  21.091  1.00  0.00           H
ATOM   4901  HB3 ALA A 305      83.413  45.595  22.751  1.00  0.00           H
ATOM   4902  C   ALA A 305      82.403  42.955  22.161  1.00  0.00           C
ATOM   4903  O   ALA A 305      82.053  42.715  23.311  1.00  0.00           O
ATOM   4904  N   SER A 306      81.693  42.635  21.081  1.00  0.00           N
ATOM   4905  H   SER A 306      82.083  42.585  20.151  1.00  0.00           H
ATOM   4906  CA  SER A 306      80.513  41.825  21.191  1.00  0.00           C
ATOM   4907  HA  SER A 306      79.803  42.485  21.701  1.00  0.00           H
ATOM   4908  CB  SER A 306      79.943  41.615  19.791  1.00  0.00           C
ATOM   4909  HB2 SER A 306      80.733  41.215  19.151  1.00  0.00           H
ATOM   4910  HB3 SER A 306      79.123  40.895  19.821  1.00  0.00           H
ATOM   4911  OG  SER A 306      79.473  42.855  19.211  1.00  0.00           O
ATOM   4912  HG  SER A 306      80.253  43.385  19.011  1.00  0.00           H
ATOM   4913  C   SER A 306      80.573  40.495  21.811  1.00  0.00           C
ATOM   4914  O   SER A 306      79.713  40.145  22.611  1.00  0.00           O
ATOM   4915  N   GLU A 307      81.553  39.745  21.481  1.00  0.00           N
ATOM   4916  H   GLU A 307      82.173  40.015  20.721  1.00  0.00           H
ATOM   4917  CA  GLU A 307      81.823  38.415  22.111  1.00  0.00           C
ATOM   4918  HA  GLU A 307      80.823  37.985  22.171  1.00  0.00           H
ATOM   4919  CB  GLU A 307      82.563  37.465  21.161  1.00  0.00           C
ATOM   4920  HB2 GLU A 307      82.283  36.425  21.341  1.00  0.00           H
ATOM   4921  HB3 GLU A 307      82.053  37.675  20.221  1.00  0.00           H
ATOM   4922  CG  GLU A 307      84.133  37.515  21.061  1.00  0.00           C
ATOM   4923  HG2 GLU A 307      84.443  38.515  21.331  1.00  0.00           H
ATOM   4924  HG3 GLU A 307      84.573  36.815  21.771  1.00  0.00           H
ATOM   4925  CD  GLU A 307      84.603  37.185  19.641  1.00  0.00           C
ATOM   4926  OE1 GLU A 307      85.663  37.725  19.241  1.00  0.00           O
ATOM   4927  OE2 GLU A 307      83.993  36.395  18.861  1.00  0.00           O
ATOM   4928  C   GLU A 307      82.353  38.605  23.561  1.00  0.00           C
ATOM   4929  O   GLU A 307      81.863  37.935  24.471  1.00  0.00           O
ATOM   4930  N   GLN A 308      83.253  39.555  23.861  1.00  0.00           N
ATOM   4931  H   GLN A 308      83.523  40.185  23.111  1.00  0.00           H
ATOM   4932  CA  GLN A 308      83.713  39.885  25.221  1.00  0.00           C
ATOM   4933  HA  GLN A 308      84.223  39.065  25.721  1.00  0.00           H
ATOM   4934  CB  GLN A 308      84.693  41.035  25.141  1.00  0.00           C
ATOM   4935  HB2 GLN A 308      85.523  40.845  24.461  1.00  0.00           H
ATOM   4936  HB3 GLN A 308      84.243  41.975  24.821  1.00  0.00           H
ATOM   4937  CG  GLN A 308      85.403  41.385  26.471  1.00  0.00           C
ATOM   4938  HG2 GLN A 308      86.133  42.155  26.241  1.00  0.00           H
ATOM   4939  HG3 GLN A 308      84.713  41.855  27.171  1.00  0.00           H
ATOM   4940  CD  GLN A 308      86.123  40.195  27.191  1.00  0.00           C
ATOM   4941  OE1 GLN A 308      87.353  40.095  27.091  1.00  0.00           O
ATOM   4942  NE2 GLN A 308      85.553  39.315  27.971  1.00  0.00           N
ATOM   4943 HE21 GLN A 308      84.553  39.285  28.081  1.00  0.00           H
ATOM   4944 HE22 GLN A 308      86.163  38.715  28.521  1.00  0.00           H
ATOM   4945  C   GLN A 308      82.503  40.225  26.101  1.00  0.00           C
ATOM   4946  O   GLN A 308      82.203  39.565  27.121  1.00  0.00           O
ATOM   4947  N   ASN A 309      81.603  41.135  25.601  1.00  0.00           N
ATOM   4948  H   ASN A 309      81.943  41.735  24.871  1.00  0.00           H
ATOM   4949  CA  ASN A 309      80.323  41.475  26.201  1.00  0.00           C
ATOM   4950  HA  ASN A 309      80.523  41.875  27.191  1.00  0.00           H
ATOM   4951  CB  ASN A 309      79.653  42.605  25.391  1.00  0.00           C
ATOM   4952  HB2 ASN A 309      79.383  42.215  24.411  1.00  0.00           H
ATOM   4953  HB3 ASN A 309      78.763  42.805  25.991  1.00  0.00           H
ATOM   4954  CG  ASN A 309      80.323  43.965  25.301  1.00  0.00           C
ATOM   4955  OD1 ASN A 309      81.293  44.245  25.971  1.00  0.00           O
ATOM   4956  ND2 ASN A 309      79.873  44.805  24.451  1.00  0.00           N
ATOM   4957 HD21 ASN A 309      80.303  45.705  24.291  1.00  0.00           H
ATOM   4958 HD22 ASN A 309      79.063  44.605  23.881  1.00  0.00           H
ATOM   4959  C   ASN A 309      79.323  40.305  26.561  1.00  0.00           C
ATOM   4960  O   ASN A 309      78.843  40.325  27.711  1.00  0.00           O
ATOM   4961  N   TRP A 310      79.143  39.385  25.631  1.00  0.00           N
ATOM   4962  H   TRP A 310      79.703  39.475  24.791  1.00  0.00           H
ATOM   4963  CA  TRP A 310      78.453  38.045  25.851  1.00  0.00           C
ATOM   4964  HA  TRP A 310      77.453  38.335  26.171  1.00  0.00           H
ATOM   4965  CB  TRP A 310      78.213  37.315  24.541  1.00  0.00           C
ATOM   4966  HB2 TRP A 310      77.903  38.075  23.821  1.00  0.00           H
ATOM   4967  HB3 TRP A 310      79.163  36.955  24.141  1.00  0.00           H
ATOM   4968  CG  TRP A 310      77.203  36.245  24.301  1.00  0.00           C
ATOM   4969  CD1 TRP A 310      76.933  35.165  25.081  1.00  0.00           C
ATOM   4970  HD1 TRP A 310      77.283  34.975  26.091  1.00  0.00           H
ATOM   4971  NE1 TRP A 310      75.893  34.345  24.491  1.00  0.00           N
ATOM   4972  HE1 TRP A 310      75.643  33.465  24.911  1.00  0.00           H
ATOM   4973  CE2 TRP A 310      75.583  34.905  23.261  1.00  0.00           C
ATOM   4974  CZ2 TRP A 310      74.643  34.525  22.291  1.00  0.00           C
ATOM   4975  HZ2 TRP A 310      73.923  33.765  22.531  1.00  0.00           H
ATOM   4976  CH2 TRP A 310      74.523  35.285  21.111  1.00  0.00           C
ATOM   4977  HH2 TRP A 310      73.713  35.135  20.411  1.00  0.00           H
ATOM   4978  CZ3 TRP A 310      75.503  36.265  20.871  1.00  0.00           C
ATOM   4979  HZ3 TRP A 310      75.303  36.895  20.021  1.00  0.00           H
ATOM   4980  CE3 TRP A 310      76.423  36.735  21.881  1.00  0.00           C
ATOM   4981  HE3 TRP A 310      77.023  37.615  21.721  1.00  0.00           H
ATOM   4982  CD2 TRP A 310      76.483  35.975  23.071  1.00  0.00           C
ATOM   4983  C   TRP A 310      79.133  37.185  26.951  1.00  0.00           C
ATOM   4984  O   TRP A 310      78.433  36.685  27.841  1.00  0.00           O
ATOM   4985  N   ALA A 311      80.443  37.005  26.931  1.00  0.00           N
ATOM   4986  H   ALA A 311      80.923  37.485  26.181  1.00  0.00           H
ATOM   4987  CA  ALA A 311      81.253  36.345  27.961  1.00  0.00           C
ATOM   4988  HA  ALA A 311      80.813  35.355  28.091  1.00  0.00           H
ATOM   4989  CB  ALA A 311      82.643  36.195  27.501  1.00  0.00           C
ATOM   4990  HB1 ALA A 311      82.583  35.785  26.501  1.00  0.00           H
ATOM   4991  HB2 ALA A 311      83.193  37.135  27.561  1.00  0.00           H
ATOM   4992  HB3 ALA A 311      83.013  35.425  28.181  1.00  0.00           H
ATOM   4993  C   ALA A 311      81.183  36.925  29.411  1.00  0.00           C
ATOM   4994  O   ALA A 311      81.013  36.225  30.401  1.00  0.00           O
ATOM   4995  N   ASN A 312      81.353  38.265  29.561  1.00  0.00           N
ATOM   4996  H   ASN A 312      81.463  38.725  28.671  1.00  0.00           H
ATOM   4997  CA  ASN A 312      81.133  39.005  30.801  1.00  0.00           C
ATOM   4998  HA  ASN A 312      81.783  38.695  31.621  1.00  0.00           H
ATOM   4999  CB  ASN A 312      81.473  40.565  30.661  1.00  0.00           C
ATOM   5000  HB2 ASN A 312      80.883  40.995  29.851  1.00  0.00           H
ATOM   5001  HB3 ASN A 312      81.243  41.105  31.581  1.00  0.00           H
ATOM   5002  CG  ASN A 312      82.843  40.885  30.241  1.00  0.00           C
ATOM   5003  OD1 ASN A 312      83.173  41.445  29.191  1.00  0.00           O
ATOM   5004  ND2 ASN A 312      83.763  40.515  31.091  1.00  0.00           N
ATOM   5005 HD21 ASN A 312      84.733  40.745  30.961  1.00  0.00           H
ATOM   5006 HD22 ASN A 312      83.493  40.085  31.971  1.00  0.00           H
ATOM   5007  C   ASN A 312      79.663  38.845  31.401  1.00  0.00           C
ATOM   5008  O   ASN A 312      79.533  38.725  32.651  1.00  0.00           O
ATOM   5009  N   TYR A 313      78.623  38.735  30.551  1.00  0.00           N
ATOM   5010  H   TYR A 313      78.823  38.825  29.571  1.00  0.00           H
ATOM   5011  CA  TYR A 313      77.253  38.315  30.901  1.00  0.00           C
ATOM   5012  HA  TYR A 313      77.023  38.875  31.811  1.00  0.00           H
ATOM   5013  CB  TYR A 313      76.213  38.645  29.821  1.00  0.00           C
ATOM   5014  HB2 TYR A 313      76.463  39.635  29.431  1.00  0.00           H
ATOM   5015  HB3 TYR A 313      76.373  38.025  28.941  1.00  0.00           H
ATOM   5016  CG  TYR A 313      74.683  38.735  30.271  1.00  0.00           C
ATOM   5017  CD1 TYR A 313      74.293  39.715  31.261  1.00  0.00           C
ATOM   5018  HD1 TYR A 313      75.043  40.355  31.711  1.00  0.00           H
ATOM   5019  CE1 TYR A 313      72.953  39.775  31.731  1.00  0.00           C
ATOM   5020  HE1 TYR A 313      72.583  40.465  32.471  1.00  0.00           H
ATOM   5021  CZ  TYR A 313      71.983  38.875  31.241  1.00  0.00           C
ATOM   5022  OH  TYR A 313      70.683  38.945  31.641  1.00  0.00           O
ATOM   5023  HH  TYR A 313      70.053  38.535  31.041  1.00  0.00           H
ATOM   5024  CE2 TYR A 313      72.343  37.935  30.201  1.00  0.00           C
ATOM   5025  HE2 TYR A 313      71.493  37.425  29.781  1.00  0.00           H
ATOM   5026  CD2 TYR A 313      73.733  37.795  29.821  1.00  0.00           C
ATOM   5027  HD2 TYR A 313      74.073  37.165  29.011  1.00  0.00           H
ATOM   5028  C   TYR A 313      77.223  36.795  31.341  1.00  0.00           C
ATOM   5029  O   TYR A 313      76.453  36.415  32.241  1.00  0.00           O
ATOM   5030  N   SER A 314      78.023  35.895  30.691  1.00  0.00           N
ATOM   5031  H   SER A 314      78.453  36.195  29.821  1.00  0.00           H
ATOM   5032  CA  SER A 314      78.273  34.505  31.211  1.00  0.00           C
ATOM   5033  HA  SER A 314      77.273  34.085  31.271  1.00  0.00           H
ATOM   5034  CB  SER A 314      78.943  33.655  30.111  1.00  0.00           C
ATOM   5035  HB2 SER A 314      78.213  33.535  29.311  1.00  0.00           H
ATOM   5036  HB3 SER A 314      79.833  34.155  29.721  1.00  0.00           H
ATOM   5037  OG  SER A 314      79.143  32.285  30.521  1.00  0.00           O
ATOM   5038  HG  SER A 314      78.313  31.945  30.861  1.00  0.00           H
ATOM   5039  C   SER A 314      79.003  34.415  32.581  1.00  0.00           C
ATOM   5040  O   SER A 314      78.563  33.705  33.431  1.00  0.00           O
ATOM   5041  N   ALA A 315      80.033  35.305  32.791  1.00  0.00           N
ATOM   5042  H   ALA A 315      80.263  35.865  31.981  1.00  0.00           H
ATOM   5043  CA  ALA A 315      80.583  35.565  34.101  1.00  0.00           C
ATOM   5044  HA  ALA A 315      80.933  34.595  34.471  1.00  0.00           H
ATOM   5045  CB  ALA A 315      81.893  36.335  34.051  1.00  0.00           C
ATOM   5046  HB1 ALA A 315      82.353  36.395  35.031  1.00  0.00           H
ATOM   5047  HB2 ALA A 315      82.553  35.975  33.261  1.00  0.00           H
ATOM   5048  HB3 ALA A 315      81.553  37.335  33.781  1.00  0.00           H
ATOM   5049  C   ALA A 315      79.583  36.075  35.141  1.00  0.00           C
ATOM   5050  O   ALA A 315      79.453  35.585  36.251  1.00  0.00           O
ATOM   5051  N   GLU A 316      78.773  37.095  34.731  1.00  0.00           N
ATOM   5052  H   GLU A 316      79.003  37.415  33.801  1.00  0.00           H
ATOM   5053  CA  GLU A 316      77.593  37.615  35.481  1.00  0.00           C
ATOM   5054  HA  GLU A 316      78.043  38.025  36.391  1.00  0.00           H
ATOM   5055  CB  GLU A 316      76.893  38.775  34.681  1.00  0.00           C
ATOM   5056  HB2 GLU A 316      77.553  39.315  34.001  1.00  0.00           H
ATOM   5057  HB3 GLU A 316      76.243  38.265  33.971  1.00  0.00           H
ATOM   5058  CG  GLU A 316      76.063  39.695  35.621  1.00  0.00           C
ATOM   5059  HG2 GLU A 316      75.353  40.235  34.981  1.00  0.00           H
ATOM   5060  HG3 GLU A 316      75.523  39.105  36.361  1.00  0.00           H
ATOM   5061  CD  GLU A 316      76.963  40.655  36.411  1.00  0.00           C
[truncated: 4,396,599 more chars]
