# Supplementary material for: Investigation of the Expression, Localization, and Acidosis-Associated Conformational Changes in Connexin 43 in Traumatic Brain Injury with the Development of a Neural Network Model for Assessing Systemic Inflammation
Source: Int J Mol Sci. 2025 Sep 11;26(18):8855. doi: 10.3390/ijms26188855 (PMC12469561; doi:10.3390/ijms26188855)
Supplement: Supplementary file 1 [file ijms-26-08855-s001.zip › Ca_ph65_prod_nopbc.pdb]

REMARK    GENERATED BY TRJCONV
TITLE     Generic title
REMARK    THIS IS A SIMULATION BOX
CRYST1  114.041  113.603  131.622  90.00  90.00  90.00 P 1           1
MODEL        1
ATOM      1  N   MET A   1      53.951  44.552  31.676  1.00  0.00           N
ATOM      2  H1  MET A   1      54.201  44.132  32.556  1.00  0.00           H
ATOM      3  H2  MET A   1      53.151  44.052  31.326  1.00  0.00           H
ATOM      4  H3  MET A   1      54.631  44.342  30.956  1.00  0.00           H
ATOM      5  CA  MET A   1      53.921  46.002  31.786  1.00  0.00           C
ATOM      6  HA  MET A   1      54.971  46.282  31.786  1.00  0.00           H
ATOM      7  CB  MET A   1      53.291  46.692  30.536  1.00  0.00           C
ATOM      8  HB2 MET A   1      53.781  46.222  29.686  1.00  0.00           H
ATOM      9  HB3 MET A   1      52.241  46.412  30.436  1.00  0.00           H
ATOM     10  CG  MET A   1      53.481  48.242  30.556  1.00  0.00           C
ATOM     11  HG2 MET A   1      52.941  48.572  31.446  1.00  0.00           H
ATOM     12  HG3 MET A   1      54.531  48.492  30.646  1.00  0.00           H
ATOM     13  SD  MET A   1      52.951  49.102  28.996  1.00  0.00           S
ATOM     14  CE  MET A   1      54.261  48.622  27.836  1.00  0.00           C
ATOM     15  HE1 MET A   1      55.151  49.231  27.926  1.00  0.00           H
ATOM     16  HE2 MET A   1      54.481  47.572  28.016  1.00  0.00           H
ATOM     17  HE3 MET A   1      53.801  48.712  26.846  1.00  0.00           H
ATOM     18  C   MET A   1      53.251  46.302  33.136  1.00  0.00           C
ATOM     19  O   MET A   1      52.021  46.442  33.216  1.00  0.00           O
ATOM     20  N   GLY A   2      54.011  46.512  34.186  1.00  0.00           N
ATOM     21  H   GLY A   2      55.001  46.451  33.986  1.00  0.00           H
ATOM     22  CA  GLY A   2      53.641  46.842  35.566  1.00  0.00           C
ATOM     23  HA2 GLY A   2      54.571  46.802  36.146  1.00  0.00           H
ATOM     24  HA3 GLY A   2      53.231  47.852  35.676  1.00  0.00           H
ATOM     25  C   GLY A   2      52.571  45.942  36.246  1.00  0.00           C
ATOM     26  O   GLY A   2      51.761  46.422  37.056  1.00  0.00           O
ATOM     27  N   ASP A   3      52.451  44.682  35.906  1.00  0.00           N
ATOM     28  H   ASP A   3      53.171  44.352  35.286  1.00  0.00           H
ATOM     29  CA  ASP A   3      51.481  43.692  36.296  1.00  0.00           C
ATOM     30  HA  ASP A   3      50.541  44.062  35.876  1.00  0.00           H
ATOM     31  CB  ASP A   3      51.791  42.271  35.696  1.00  0.00           C
ATOM     32  HB2 ASP A   3      52.551  41.862  36.356  1.00  0.00           H
ATOM     33  HB3 ASP A   3      50.851  41.731  35.726  1.00  0.00           H
ATOM     34  CG  ASP A   3      52.361  42.262  34.266  1.00  0.00           C
ATOM     35  OD1 ASP A   3      51.871  41.521  33.416  1.00  0.00           O
ATOM     36  OD2 ASP A   3      53.461  42.852  34.006  1.00  0.00           O
ATOM     37  C   ASP A   3      51.311  43.602  37.826  1.00  0.00           C
ATOM     38  O   ASP A   3      50.211  43.512  38.356  1.00  0.00           O
ATOM     39  N   TRP A   4      52.441  43.482  38.536  1.00  0.00           N
ATOM     40  H   TRP A   4      53.331  43.432  38.046  1.00  0.00           H
ATOM     41  CA  TRP A   4      52.571  43.382  40.006  1.00  0.00           C
ATOM     42  HA  TRP A   4      51.821  42.722  40.436  1.00  0.00           H
ATOM     43  CB  TRP A   4      53.971  42.892  40.396  1.00  0.00           C
ATOM     44  HB2 TRP A   4      54.761  43.532  39.996  1.00  0.00           H
ATOM     45  HB3 TRP A   4      54.141  43.032  41.466  1.00  0.00           H
ATOM     46  CG  TRP A   4      54.151  41.432  40.056  1.00  0.00           C
ATOM     47  CD1 TRP A   4      55.191  40.912  39.416  1.00  0.00           C
ATOM     48  HD1 TRP A   4      56.041  41.462  39.026  1.00  0.00           H
ATOM     49  NE1 TRP A   4      55.131  39.572  39.256  1.00  0.00           N
ATOM     50  HE1 TRP A   4      55.951  39.082  38.936  1.00  0.00           H
ATOM     51  CE2 TRP A   4      54.051  39.062  39.976  1.00  0.00           C
ATOM     52  CZ2 TRP A   4      53.631  37.742  40.126  1.00  0.00           C
ATOM     53  HZ2 TRP A   4      54.261  36.932  39.776  1.00  0.00           H
ATOM     54  CH2 TRP A   4      52.441  37.492  40.896  1.00  0.00           C
ATOM     55  HH2 TRP A   4      52.101  36.502  41.156  1.00  0.00           H
ATOM     56  CZ3 TRP A   4      51.711  38.612  41.346  1.00  0.00           C
ATOM     57  HZ3 TRP A   4      50.851  38.452  41.976  1.00  0.00           H
ATOM     58  CE3 TRP A   4      52.171  39.892  41.066  1.00  0.00           C
ATOM     59  HE3 TRP A   4      51.531  40.682  41.436  1.00  0.00           H
ATOM     60  CD2 TRP A   4      53.381  40.222  40.426  1.00  0.00           C
ATOM     61  C   TRP A   4      52.351  44.782  40.616  1.00  0.00           C
ATOM     62  O   TRP A   4      51.511  44.852  41.516  1.00  0.00           O
ATOM     63  N   SER A   5      52.881  45.922  40.176  1.00  0.00           N
ATOM     64  H   SER A   5      53.611  45.712  39.496  1.00  0.00           H
ATOM     65  CA  SER A   5      52.391  47.292  40.496  1.00  0.00           C
ATOM     66  HA  SER A   5      52.551  47.502  41.556  1.00  0.00           H
ATOM     67  CB  SER A   5      53.181  48.282  39.746  1.00  0.00           C
ATOM     68  HB2 SER A   5      54.241  48.072  39.896  1.00  0.00           H
ATOM     69  HB3 SER A   5      53.081  48.202  38.666  1.00  0.00           H
ATOM     70  OG  SER A   5      52.951  49.592  40.076  1.00  0.00           O
ATOM     71  HG  SER A   5      53.381  50.132  39.416  1.00  0.00           H
ATOM     72  C   SER A   5      50.871  47.612  40.356  1.00  0.00           C
ATOM     73  O   SER A   5      50.311  48.142  41.366  1.00  0.00           O
ATOM     74  N   ALA A   6      50.251  47.152  39.286  1.00  0.00           N
ATOM     75  H   ALA A   6      50.851  46.802  38.556  1.00  0.00           H
ATOM     76  CA  ALA A   6      48.791  47.232  39.076  1.00  0.00           C
ATOM     77  HA  ALA A   6      48.611  48.302  39.236  1.00  0.00           H
ATOM     78  CB  ALA A   6      48.391  46.812  37.626  1.00  0.00           C
ATOM     79  HB1 ALA A   6      47.301  46.682  37.606  1.00  0.00           H
ATOM     80  HB2 ALA A   6      48.741  47.422  36.796  1.00  0.00           H
ATOM     81  HB3 ALA A   6      48.751  45.812  37.396  1.00  0.00           H
ATOM     82  C   ALA A   6      48.041  46.422  40.156  1.00  0.00           C
ATOM     83  O   ALA A   6      47.151  46.992  40.786  1.00  0.00           O
ATOM     84  N   LEU A   7      48.461  45.162  40.456  1.00  0.00           N
ATOM     85  H   LEU A   7      49.211  44.712  39.956  1.00  0.00           H
ATOM     86  CA  LEU A   7      47.841  44.442  41.586  1.00  0.00           C
ATOM     87  HA  LEU A   7      46.771  44.442  41.366  1.00  0.00           H
ATOM     88  CB  LEU A   7      48.261  42.952  41.636  1.00  0.00           C
ATOM     89  HB2 LEU A   7      48.161  42.542  40.626  1.00  0.00           H
ATOM     90  HB3 LEU A   7      49.331  42.822  41.816  1.00  0.00           H
ATOM     91  CG  LEU A   7      47.521  41.941  42.506  1.00  0.00           C
ATOM     92  HG  LEU A   7      47.581  42.232  43.556  1.00  0.00           H
ATOM     93  CD1 LEU A   7      46.021  41.892  42.156  1.00  0.00           C
ATOM     94 HD11 LEU A   7      45.931  41.772  41.076  1.00  0.00           H
ATOM     95 HD12 LEU A   7      45.591  41.012  42.646  1.00  0.00           H
ATOM     96 HD13 LEU A   7      45.551  42.852  42.356  1.00  0.00           H
ATOM     97  CD2 LEU A   7      48.131  40.481  42.366  1.00  0.00           C
ATOM     98 HD21 LEU A   7      49.141  40.382  42.776  1.00  0.00           H
ATOM     99 HD22 LEU A   7      47.541  39.782  42.966  1.00  0.00           H
ATOM    100 HD23 LEU A   7      48.101  40.322  41.296  1.00  0.00           H
ATOM    101  C   LEU A   7      47.991  45.102  42.966  1.00  0.00           C
ATOM    102  O   LEU A   7      47.031  45.152  43.736  1.00  0.00           O
ATOM    103  N   GLY A   8      49.201  45.592  43.266  1.00  0.00           N
ATOM    104  H   GLY A   8      49.951  45.592  42.596  1.00  0.00           H
ATOM    105  CA  GLY A   8      49.491  46.282  44.546  1.00  0.00           C
ATOM    106  HA2 GLY A   8      49.261  45.492  45.266  1.00  0.00           H
ATOM    107  HA3 GLY A   8      50.541  46.582  44.526  1.00  0.00           H
ATOM    108  C   GLY A   8      48.561  47.542  44.886  1.00  0.00           C
ATOM    109  O   GLY A   8      47.971  47.732  45.946  1.00  0.00           O
ATOM    110  N   LYS A   9      48.441  48.372  43.836  1.00  0.00           N
ATOM    111  H   LYS A   9      49.031  48.111  43.056  1.00  0.00           H
ATOM    112  CA  LYS A   9      47.581  49.602  43.726  1.00  0.00           C
ATOM    113  HA  LYS A   9      47.871  50.302  44.516  1.00  0.00           H
ATOM    114  CB  LYS A   9      47.831  50.252  42.286  1.00  0.00           C
ATOM    115  HB2 LYS A   9      47.781  49.542  41.466  1.00  0.00           H
ATOM    116  HB3 LYS A   9      47.051  50.992  42.136  1.00  0.00           H
ATOM    117  CG  LYS A   9      49.211  51.102  42.256  1.00  0.00           C
ATOM    118  HG2 LYS A   9      49.041  51.942  42.926  1.00  0.00           H
ATOM    119  HG3 LYS A   9      50.021  50.502  42.686  1.00  0.00           H
ATOM    120  CD  LYS A   9      49.681  51.622  40.896  1.00  0.00           C
ATOM    121  HD2 LYS A   9      49.891  50.722  40.326  1.00  0.00           H
ATOM    122  HD3 LYS A   9      48.881  52.272  40.556  1.00  0.00           H
ATOM    123  CE  LYS A   9      50.921  52.472  40.836  1.00  0.00           C
ATOM    124  HE2 LYS A   9      51.321  52.612  39.836  1.00  0.00           H
ATOM    125  HE3 LYS A   9      50.801  53.442  41.306  1.00  0.00           H
ATOM    126  NZ  LYS A   9      52.081  51.861  41.576  1.00  0.00           N
ATOM    127  HZ1 LYS A   9      52.861  52.482  41.426  1.00  0.00           H
ATOM    128  HZ2 LYS A   9      51.881  51.772  42.556  1.00  0.00           H
ATOM    129  HZ3 LYS A   9      52.261  50.952  41.166  1.00  0.00           H
ATOM    130  C   LYS A   9      46.121  49.252  44.026  1.00  0.00           C
ATOM    131  O   LYS A   9      45.561  49.842  44.986  1.00  0.00           O
ATOM    132  N   LEU A  10      45.581  48.242  43.346  1.00  0.00           N
ATOM    133  H   LEU A  10      46.121  47.992  42.536  1.00  0.00           H
ATOM    134  CA  LEU A  10      44.241  47.552  43.496  1.00  0.00           C
ATOM    135  HA  LEU A  10      43.411  48.232  43.286  1.00  0.00           H
ATOM    136  CB  LEU A  10      44.151  46.312  42.536  1.00  0.00           C
ATOM    137  HB2 LEU A  10      44.381  46.792  41.586  1.00  0.00           H
ATOM    138  HB3 LEU A  10      44.961  45.592  42.686  1.00  0.00           H
ATOM    139  CG  LEU A  10      42.781  45.481  42.396  1.00  0.00           C
ATOM    140  HG  LEU A  10      41.961  46.172  42.206  1.00  0.00           H
ATOM    141  CD1 LEU A  10      42.871  44.572  41.146  1.00  0.00           C
ATOM    142 HD11 LEU A  10      41.921  44.062  40.946  1.00  0.00           H
ATOM    143 HD12 LEU A  10      43.151  45.212  40.306  1.00  0.00           H
ATOM    144 HD13 LEU A  10      43.601  43.792  41.316  1.00  0.00           H
ATOM    145  CD2 LEU A  10      42.531  44.602  43.656  1.00  0.00           C
ATOM    146 HD21 LEU A  10      42.431  45.132  44.596  1.00  0.00           H
ATOM    147 HD22 LEU A  10      41.591  44.082  43.496  1.00  0.00           H
ATOM    148 HD23 LEU A  10      43.431  44.002  43.786  1.00  0.00           H
ATOM    149  C   LEU A  10      44.071  47.192  45.016  1.00  0.00           C
ATOM    150  O   LEU A  10      43.241  47.841  45.716  1.00  0.00           O
ATOM    151  N   LEU A  11      44.881  46.282  45.536  1.00  0.00           N
ATOM    152  H   LEU A  11      45.671  46.002  44.976  1.00  0.00           H
ATOM    153  CA  LEU A  11      44.861  45.782  46.916  1.00  0.00           C
ATOM    154  HA  LEU A  11      43.881  45.352  47.116  1.00  0.00           H
ATOM    155  CB  LEU A  11      45.821  44.582  47.056  1.00  0.00           C
ATOM    156  HB2 LEU A  11      46.821  44.951  46.856  1.00  0.00           H
ATOM    157  HB3 LEU A  11      45.831  44.212  48.086  1.00  0.00           H
ATOM    158  CG  LEU A  11      45.481  43.392  46.226  1.00  0.00           C
ATOM    159  HG  LEU A  11      45.241  43.701  45.206  1.00  0.00           H
ATOM    160  CD1 LEU A  11      46.611  42.302  46.256  1.00  0.00           C
ATOM    161 HD11 LEU A  11      46.421  41.412  45.656  1.00  0.00           H
ATOM    162 HD12 LEU A  11      47.481  42.752  45.776  1.00  0.00           H
ATOM    163 HD13 LEU A  11      46.801  41.952  47.266  1.00  0.00           H
ATOM    164  CD2 LEU A  11      44.201  42.632  46.586  1.00  0.00           C
ATOM    165 HD21 LEU A  11      43.861  41.842  45.916  1.00  0.00           H
ATOM    166 HD22 LEU A  11      44.311  42.022  47.486  1.00  0.00           H
ATOM    167 HD23 LEU A  11      43.321  43.282  46.626  1.00  0.00           H
ATOM    168  C   LEU A  11      45.181  46.802  48.036  1.00  0.00           C
ATOM    169  O   LEU A  11      44.591  46.642  49.086  1.00  0.00           O
ATOM    170  N   ASP A  12      45.981  47.892  47.876  1.00  0.00           N
ATOM    171  H   ASP A  12      46.421  48.012  46.976  1.00  0.00           H
ATOM    172  CA  ASP A  12      46.121  48.982  48.856  1.00  0.00           C
ATOM    173  HA  ASP A  12      46.521  48.512  49.756  1.00  0.00           H
ATOM    174  CB  ASP A  12      47.221  49.951  48.356  1.00  0.00           C
ATOM    175  HB2 ASP A  12      47.111  50.262  47.326  1.00  0.00           H
ATOM    176  HB3 ASP A  12      47.061  50.892  48.886  1.00  0.00           H
ATOM    177  CG  ASP A  12      48.691  49.462  48.616  1.00  0.00           C
ATOM    178  OD1 ASP A  12      48.941  48.472  49.346  1.00  0.00           O
ATOM    179  OD2 ASP A  12      49.651  50.112  48.136  1.00  0.00           O
ATOM    180  C   ASP A  12      44.761  49.682  49.226  1.00  0.00           C
ATOM    181  O   ASP A  12      44.571  50.021  50.416  1.00  0.00           O
ATOM    182  N   LYS A  13      43.881  49.982  48.246  1.00  0.00           N
ATOM    183  H   LYS A  13      44.121  49.812  47.286  1.00  0.00           H
ATOM    184  CA  LYS A  13      42.541  50.481  48.456  1.00  0.00           C
ATOM    185  HA  LYS A  13      42.691  51.432  48.986  1.00  0.00           H
ATOM    186  CB  LYS A  13      41.861  50.862  47.146  1.00  0.00           C
ATOM    187  HB2 LYS A  13      42.501  51.422  46.466  1.00  0.00           H
ATOM    188  HB3 LYS A  13      41.611  49.892  46.726  1.00  0.00           H
ATOM    189  CG  LYS A  13      40.561  51.632  47.286  1.00  0.00           C
ATOM    190  HG2 LYS A  13      39.931  51.112  48.016  1.00  0.00           H
ATOM    191  HG3 LYS A  13      40.741  52.662  47.576  1.00  0.00           H
ATOM    192  CD  LYS A  13      39.761  51.792  45.916  1.00  0.00           C
ATOM    193  HD2 LYS A  13      38.911  52.442  46.136  1.00  0.00           H
ATOM    194  HD3 LYS A  13      40.321  52.332  45.146  1.00  0.00           H
ATOM    195  CE  LYS A  13      39.231  50.442  45.496  1.00  0.00           C
ATOM    196  HE2 LYS A  13      39.471  49.752  46.306  1.00  0.00           H
ATOM    197  HE3 LYS A  13      38.171  50.462  45.256  1.00  0.00           H
ATOM    198  NZ  LYS A  13      39.991  49.802  44.426  1.00  0.00           N
ATOM    199  HZ1 LYS A  13      40.901  50.232  44.296  1.00  0.00           H
ATOM    200  HZ2 LYS A  13      40.191  48.812  44.466  1.00  0.00           H
ATOM    201  HZ3 LYS A  13      39.561  49.882  43.506  1.00  0.00           H
ATOM    202  C   LYS A  13      41.721  49.522  49.376  1.00  0.00           C
ATOM    203  O   LYS A  13      41.031  50.002  50.216  1.00  0.00           O
ATOM    204  N   VAL A  14      41.881  48.202  49.186  1.00  0.00           N
ATOM    205  H   VAL A  14      42.411  47.962  48.366  1.00  0.00           H
ATOM    206  CA  VAL A  14      41.161  47.102  49.876  1.00  0.00           C
ATOM    207  HA  VAL A  14      40.101  47.322  49.996  1.00  0.00           H
ATOM    208  CB  VAL A  14      41.221  45.792  49.076  1.00  0.00           C
ATOM    209  HB  VAL A  14      42.221  45.481  48.756  1.00  0.00           H
ATOM    210  CG1 VAL A  14      40.611  44.652  49.936  1.00  0.00           C
ATOM    211 HG11 VAL A  14      41.221  44.332  50.776  1.00  0.00           H
ATOM    212 HG12 VAL A  14      39.561  44.902  50.076  1.00  0.00           H
ATOM    213 HG13 VAL A  14      40.561  43.842  49.206  1.00  0.00           H
ATOM    214  CG2 VAL A  14      40.381  46.042  47.766  1.00  0.00           C
ATOM    215 HG21 VAL A  14      40.781  46.892  47.216  1.00  0.00           H
ATOM    216 HG22 VAL A  14      40.331  45.142  47.146  1.00  0.00           H
ATOM    217 HG23 VAL A  14      39.331  46.232  47.986  1.00  0.00           H
ATOM    218  C   VAL A  14      41.681  46.992  51.346  1.00  0.00           C
ATOM    219  O   VAL A  14      40.901  46.792  52.276  1.00  0.00           O
ATOM    220  N   GLN A  15      43.021  47.082  51.556  1.00  0.00           N
ATOM    221  H   GLN A  15      43.601  47.192  50.736  1.00  0.00           H
ATOM    222  CA  GLN A  15      43.711  47.032  52.846  1.00  0.00           C
ATOM    223  HA  GLN A  15      43.361  46.122  53.326  1.00  0.00           H
ATOM    224  CB  GLN A  15      45.231  46.962  52.726  1.00  0.00           C
ATOM    225  HB2 GLN A  15      45.461  47.822  52.086  1.00  0.00           H
ATOM    226  HB3 GLN A  15      45.611  47.122  53.736  1.00  0.00           H
ATOM    227  CG  GLN A  15      45.911  45.682  52.206  1.00  0.00           C
ATOM    228  HG2 GLN A  15      45.341  44.762  52.366  1.00  0.00           H
ATOM    229  HG3 GLN A  15      46.141  45.712  51.136  1.00  0.00           H
ATOM    230  CD  GLN A  15      47.241  45.422  52.886  1.00  0.00           C
ATOM    231  OE1 GLN A  15      48.321  45.972  52.556  1.00  0.00           O
ATOM    232  NE2 GLN A  15      47.261  44.822  54.076  1.00  0.00           N
ATOM    233 HE21 GLN A  15      46.461  44.352  54.476  1.00  0.00           H
ATOM    234 HE22 GLN A  15      48.221  44.712  54.376  1.00  0.00           H
ATOM    235  C   GLN A  15      43.301  48.262  53.696  1.00  0.00           C
ATOM    236  O   GLN A  15      43.041  48.072  54.886  1.00  0.00           O
ATOM    237  N   ALA A  16      43.151  49.472  53.066  1.00  0.00           N
ATOM    238  H   ALA A  16      43.491  49.582  52.126  1.00  0.00           H
ATOM    239  CA  ALA A  16      42.571  50.642  53.736  1.00  0.00           C
ATOM    240  HA  ALA A  16      43.071  50.772  54.696  1.00  0.00           H
ATOM    241  CB  ALA A  16      42.931  51.861  52.846  1.00  0.00           C
ATOM    242  HB1 ALA A  16      43.981  51.832  52.556  1.00  0.00           H
ATOM    243  HB2 ALA A  16      42.341  51.922  51.926  1.00  0.00           H
ATOM    244  HB3 ALA A  16      42.821  52.812  53.356  1.00  0.00           H
ATOM    245  C   ALA A  16      41.111  50.512  53.996  1.00  0.00           C
ATOM    246  O   ALA A  16      40.751  50.832  55.136  1.00  0.00           O
ATOM    247  N   TYR A  17      40.311  49.951  53.036  1.00  0.00           N
ATOM    248  H   TYR A  17      40.731  49.832  52.126  1.00  0.00           H
ATOM    249  CA  TYR A  17      38.911  49.532  53.356  1.00  0.00           C
ATOM    250  HA  TYR A  17      38.271  50.402  53.516  1.00  0.00           H
ATOM    251  CB  TYR A  17      38.291  48.752  52.186  1.00  0.00           C
ATOM    252  HB2 TYR A  17      37.971  49.482  51.436  1.00  0.00           H
ATOM    253  HB3 TYR A  17      39.011  48.172  51.616  1.00  0.00           H
ATOM    254  CG  TYR A  17      37.231  47.672  52.456  1.00  0.00           C
ATOM    255  CD1 TYR A  17      37.471  46.282  52.266  1.00  0.00           C
ATOM    256  HD1 TYR A  17      38.461  45.982  51.966  1.00  0.00           H
ATOM    257  CE1 TYR A  17      36.511  45.332  52.686  1.00  0.00           C
ATOM    258  HE1 TYR A  17      36.841  44.312  52.816  1.00  0.00           H
ATOM    259  CZ  TYR A  17      35.291  45.812  53.276  1.00  0.00           C
ATOM    260  OH  TYR A  17      34.491  44.932  53.996  1.00  0.00           O
ATOM    261  HH  TYR A  17      35.031  44.262  54.416  1.00  0.00           H
ATOM    262  CE2 TYR A  17      35.031  47.172  53.366  1.00  0.00           C
ATOM    263  HE2 TYR A  17      34.111  47.492  53.826  1.00  0.00           H
ATOM    264  CD2 TYR A  17      36.051  48.092  53.046  1.00  0.00           C
ATOM    265  HD2 TYR A  17      35.941  49.102  53.396  1.00  0.00           H
ATOM    266  C   TYR A  17      38.781  48.732  54.616  1.00  0.00           C
ATOM    267  O   TYR A  17      38.061  49.172  55.546  1.00  0.00           O
ATOM    268  N   SER A  18      39.521  47.622  54.706  1.00  0.00           N
ATOM    269  H   SER A  18      39.961  47.202  53.896  1.00  0.00           H
ATOM    270  CA  SER A  18      39.661  46.722  55.866  1.00  0.00           C
ATOM    271  HA  SER A  18      38.731  46.201  56.056  1.00  0.00           H
ATOM    272  CB  SER A  18      40.691  45.642  55.606  1.00  0.00           C
ATOM    273  HB2 SER A  18      40.681  45.322  54.566  1.00  0.00           H
ATOM    274  HB3 SER A  18      41.731  45.972  55.656  1.00  0.00           H
ATOM    275  OG  SER A  18      40.491  44.492  56.476  1.00  0.00           O
ATOM    276  HG  SER A  18      39.611  44.122  56.376  1.00  0.00           H
ATOM    277  C   SER A  18      39.991  47.542  57.206  1.00  0.00           C
ATOM    278  O   SER A  18      40.951  48.272  57.226  1.00  0.00           O
ATOM    279  N   THR A  19      39.461  47.222  58.396  1.00  0.00           N
ATOM    280  H   THR A  19      40.101  47.352  59.166  1.00  0.00           H
ATOM    281  CA  THR A  19      38.271  46.342  58.746  1.00  0.00           C
ATOM    282  HA  THR A  19      38.461  45.352  58.346  1.00  0.00           H
ATOM    283  CB  THR A  19      38.381  46.292  60.336  1.00  0.00           C
ATOM    284  HB  THR A  19      39.421  46.002  60.476  1.00  0.00           H
ATOM    285  CG2 THR A  19      38.021  47.532  61.196  1.00  0.00           C
ATOM    286 HG21 THR A  19      38.451  48.422  60.726  1.00  0.00           H
ATOM    287 HG22 THR A  19      36.931  47.572  61.286  1.00  0.00           H
ATOM    288 HG23 THR A  19      38.481  47.521  62.186  1.00  0.00           H
ATOM    289  OG1 THR A  19      37.561  45.192  60.786  1.00  0.00           O
ATOM    290  HG1 THR A  19      37.841  44.432  60.276  1.00  0.00           H
ATOM    291  C   THR A  19      36.931  46.852  58.226  1.00  0.00           C
ATOM    292  O   THR A  19      36.751  48.022  57.916  1.00  0.00           O
ATOM    293  N   ALA A  20      36.001  45.872  58.096  1.00  0.00           N
ATOM    294  H   ALA A  20      36.141  44.922  58.416  1.00  0.00           H
ATOM    295  CA  ALA A  20      34.691  46.032  57.356  1.00  0.00           C
ATOM    296  HA  ALA A  20      34.981  46.162  56.316  1.00  0.00           H
ATOM    297  CB  ALA A  20      34.021  44.672  57.446  1.00  0.00           C
ATOM    298  HB1 ALA A  20      33.101  44.792  56.866  1.00  0.00           H
ATOM    299  HB2 ALA A  20      34.641  43.932  56.926  1.00  0.00           H
ATOM    300  HB3 ALA A  20      33.831  44.342  58.466  1.00  0.00           H
ATOM    301  C   ALA A  20      33.801  47.192  57.746  1.00  0.00           C
ATOM    302  O   ALA A  20      33.061  47.722  56.906  1.00  0.00           O
ATOM    303  N   GLY A  21      33.761  47.632  59.046  1.00  0.00           N
ATOM    304  H   GLY A  21      34.261  47.022  59.686  1.00  0.00           H
ATOM    305  CA  GLY A  21      32.991  48.822  59.586  1.00  0.00           C
ATOM    306  HA2 GLY A  21      32.001  48.642  59.166  1.00  0.00           H
ATOM    307  HA3 GLY A  21      33.051  48.882  60.676  1.00  0.00           H
ATOM    308  C   GLY A  21      33.341  50.201  59.226  1.00  0.00           C
ATOM    309  O   GLY A  21      34.141  50.302  58.266  1.00  0.00           O
ATOM    310  N   GLY A  22      32.911  51.201  60.006  1.00  0.00           N
ATOM    311  H   GLY A  22      32.381  50.912  60.806  1.00  0.00           H
ATOM    312  CA  GLY A  22      33.551  52.521  60.116  1.00  0.00           C
ATOM    313  HA2 GLY A  22      33.471  52.952  59.116  1.00  0.00           H
ATOM    314  HA3 GLY A  22      32.931  53.202  60.696  1.00  0.00           H
ATOM    315  C   GLY A  22      34.981  52.521  60.536  1.00  0.00           C
ATOM    316  O   GLY A  22      35.301  51.852  61.526  1.00  0.00           O
ATOM    317  N   LYS A  23      35.861  53.342  59.956  1.00  0.00           N
ATOM    318  H   LYS A  23      35.411  53.951  59.286  1.00  0.00           H
ATOM    319  CA  LYS A  23      37.211  53.682  60.406  1.00  0.00           C
ATOM    320  HA  LYS A  23      37.841  52.822  60.196  1.00  0.00           H
ATOM    321  CB  LYS A  23      37.671  54.882  59.536  1.00  0.00           C
ATOM    322  HB2 LYS A  23      36.881  55.632  59.496  1.00  0.00           H
ATOM    323  HB3 LYS A  23      38.621  55.242  59.936  1.00  0.00           H
ATOM    324  CG  LYS A  23      37.961  54.542  58.066  1.00  0.00           C
ATOM    325  HG2 LYS A  23      38.501  53.592  58.086  1.00  0.00           H
ATOM    326  HG3 LYS A  23      37.071  54.352  57.476  1.00  0.00           H
ATOM    327  CD  LYS A  23      38.891  55.602  57.406  1.00  0.00           C
ATOM    328  HD2 LYS A  23      38.331  56.512  57.206  1.00  0.00           H
ATOM    329  HD3 LYS A  23      39.731  55.852  58.046  1.00  0.00           H
ATOM    330  CE  LYS A  23      39.471  55.142  56.056  1.00  0.00           C
ATOM    331  HE2 LYS A  23      40.111  55.922  55.646  1.00  0.00           H
ATOM    332  HE3 LYS A  23      40.231  54.392  56.236  1.00  0.00           H
ATOM    333  NZ  LYS A  23      38.371  54.712  55.146  1.00  0.00           N
ATOM    334  HZ1 LYS A  23      38.011  53.832  55.486  1.00  0.00           H
ATOM    335  HZ2 LYS A  23      37.641  55.402  55.126  1.00  0.00           H
ATOM    336  HZ3 LYS A  23      38.731  54.572  54.206  1.00  0.00           H
ATOM    337  C   LYS A  23      37.371  53.872  61.926  1.00  0.00           C
ATOM    338  O   LYS A  23      38.371  53.352  62.486  1.00  0.00           O
ATOM    339  N   VAL A  24      36.321  54.442  62.576  1.00  0.00           N
ATOM    340  H   VAL A  24      35.511  54.722  62.046  1.00  0.00           H
ATOM    341  CA  VAL A  24      36.481  54.832  64.056  1.00  0.00           C
ATOM    342  HA  VAL A  24      37.561  54.822  64.196  1.00  0.00           H
ATOM    343  CB  VAL A  24      35.791  56.232  64.316  1.00  0.00           C
ATOM    344  HB  VAL A  24      36.141  56.932  63.556  1.00  0.00           H
ATOM    345  CG1 VAL A  24      34.251  56.142  64.306  1.00  0.00           C
ATOM    346 HG11 VAL A  24      33.921  55.502  65.116  1.00  0.00           H
ATOM    347 HG12 VAL A  24      33.961  57.182  64.486  1.00  0.00           H
ATOM    348 HG13 VAL A  24      33.801  55.762  63.386  1.00  0.00           H
ATOM    349  CG2 VAL A  24      36.261  56.762  65.656  1.00  0.00           C
ATOM    350 HG21 VAL A  24      37.321  56.552  65.786  1.00  0.00           H
ATOM    351 HG22 VAL A  24      36.321  57.841  65.656  1.00  0.00           H
ATOM    352 HG23 VAL A  24      35.721  56.382  66.516  1.00  0.00           H
ATOM    353  C   VAL A  24      36.011  53.872  65.186  1.00  0.00           C
ATOM    354  O   VAL A  24      36.361  53.962  66.356  1.00  0.00           O
ATOM    355  N   TRP A  25      35.101  52.992  64.736  1.00  0.00           N
ATOM    356  H   TRP A  25      34.791  53.102  63.786  1.00  0.00           H
ATOM    357  CA  TRP A  25      34.331  52.092  65.556  1.00  0.00           C
ATOM    358  HA  TRP A  25      33.631  52.632  66.196  1.00  0.00           H
ATOM    359  CB  TRP A  25      33.431  51.262  64.616  1.00  0.00           C
ATOM    360  HB2 TRP A  25      34.051  50.692  63.926  1.00  0.00           H
ATOM    361  HB3 TRP A  25      33.051  50.502  65.296  1.00  0.00           H
ATOM    362  CG  TRP A  25      32.381  51.882  63.786  1.00  0.00           C
ATOM    363  CD1 TRP A  25      32.081  53.202  63.666  1.00  0.00           C
ATOM    364  HD1 TRP A  25      32.451  53.982  64.326  1.00  0.00           H
ATOM    365  NE1 TRP A  25      31.131  53.432  62.716  1.00  0.00           N
ATOM    366  HE1 TRP A  25      30.941  54.322  62.286  1.00  0.00           H
ATOM    367  CE2 TRP A  25      30.661  52.252  62.326  1.00  0.00           C
ATOM    368  CZ2 TRP A  25      29.701  51.822  61.416  1.00  0.00           C
ATOM    369  HZ2 TRP A  25      29.061  52.642  61.136  1.00  0.00           H
ATOM    370  CH2 TRP A  25      29.511  50.492  61.116  1.00  0.00           C
ATOM    371  HH2 TRP A  25      28.811  50.212  60.346  1.00  0.00           H
ATOM    372  CZ3 TRP A  25      30.431  49.572  61.536  1.00  0.00           C
ATOM    373  HZ3 TRP A  25      30.241  48.512  61.426  1.00  0.00           H
ATOM    374  CE3 TRP A  25      31.411  49.902  62.466  1.00  0.00           C
ATOM    375  HE3 TRP A  25      32.091  49.161  62.846  1.00  0.00           H
ATOM    376  CD2 TRP A  25      31.501  51.222  62.866  1.00  0.00           C
ATOM    377  C   TRP A  25      35.201  51.172  66.536  1.00  0.00           C
ATOM    378  O   TRP A  25      34.751  50.982  67.716  1.00  0.00           O
ATOM    379  N   LEU A  26      36.331  50.712  66.146  1.00  0.00           N
ATOM    380  H   LEU A  26      36.651  50.992  65.226  1.00  0.00           H
ATOM    381  CA  LEU A  26      37.301  50.142  67.166  1.00  0.00           C
ATOM    382  HA  LEU A  26      36.691  49.432  67.716  1.00  0.00           H
ATOM    383  CB  LEU A  26      38.511  49.442  66.446  1.00  0.00           C
ATOM    384  HB2 LEU A  26      38.121  48.692  65.766  1.00  0.00           H
ATOM    385  HB3 LEU A  26      39.001  50.172  65.806  1.00  0.00           H
ATOM    386  CG  LEU A  26      39.591  48.792  67.366  1.00  0.00           C
ATOM    387  HG  LEU A  26      40.061  49.602  67.936  1.00  0.00           H
ATOM    388  CD1 LEU A  26      39.071  47.802  68.466  1.00  0.00           C
ATOM    389 HD11 LEU A  26      39.971  47.412  68.936  1.00  0.00           H
ATOM    390 HD12 LEU A  26      38.501  48.242  69.276  1.00  0.00           H
ATOM    391 HD13 LEU A  26      38.581  46.912  68.066  1.00  0.00           H
ATOM    392  CD2 LEU A  26      40.561  48.032  66.456  1.00  0.00           C
ATOM    393 HD21 LEU A  26      41.351  48.652  66.046  1.00  0.00           H
ATOM    394 HD22 LEU A  26      41.081  47.292  67.076  1.00  0.00           H
ATOM    395 HD23 LEU A  26      40.051  47.412  65.726  1.00  0.00           H
ATOM    396  C   LEU A  26      37.741  51.132  68.266  1.00  0.00           C
ATOM    397  O   LEU A  26      37.671  50.862  69.506  1.00  0.00           O
ATOM    398  N   SER A  27      38.051  52.392  67.876  1.00  0.00           N
ATOM    399  H   SER A  27      38.001  52.632  66.896  1.00  0.00           H
ATOM    400  CA  SER A  27      38.431  53.562  68.756  1.00  0.00           C
ATOM    401  HA  SER A  27      39.211  53.312  69.466  1.00  0.00           H
ATOM    402  CB  SER A  27      38.991  54.772  67.996  1.00  0.00           C
ATOM    403  HB2 SER A  27      38.171  55.172  67.396  1.00  0.00           H
ATOM    404  HB3 SER A  27      39.401  55.522  68.676  1.00  0.00           H
ATOM    405  OG  SER A  27      39.951  54.432  67.016  1.00  0.00           O
ATOM    406  HG  SER A  27      39.601  53.912  66.286  1.00  0.00           H
ATOM    407  C   SER A  27      37.311  54.012  69.666  1.00  0.00           C
ATOM    408  O   SER A  27      37.581  54.622  70.716  1.00  0.00           O
ATOM    409  N   VAL A  28      36.021  53.642  69.416  1.00  0.00           N
ATOM    410  H   VAL A  28      35.881  53.162  68.546  1.00  0.00           H
ATOM    411  CA  VAL A  28      34.871  53.972  70.286  1.00  0.00           C
ATOM    412  HA  VAL A  28      34.751  55.052  70.366  1.00  0.00           H
ATOM    413  CB  VAL A  28      33.521  53.322  69.786  1.00  0.00           C
ATOM    414  HB  VAL A  28      33.621  52.282  69.476  1.00  0.00           H
ATOM    415  CG1 VAL A  28      32.301  53.532  70.686  1.00  0.00           C
ATOM    416 HG11 VAL A  28      31.341  53.292  70.226  1.00  0.00           H
ATOM    417 HG12 VAL A  28      32.391  52.902  71.576  1.00  0.00           H
ATOM    418 HG13 VAL A  28      32.391  54.542  71.076  1.00  0.00           H
ATOM    419  CG2 VAL A  28      33.201  54.132  68.516  1.00  0.00           C
ATOM    420 HG21 VAL A  28      34.011  54.312  67.806  1.00  0.00           H
ATOM    421 HG22 VAL A  28      32.361  53.582  68.096  1.00  0.00           H
ATOM    422 HG23 VAL A  28      32.891  55.152  68.716  1.00  0.00           H
ATOM    423  C   VAL A  28      35.121  53.452  71.766  1.00  0.00           C
ATOM    424  O   VAL A  28      34.741  54.182  72.656  1.00  0.00           O
ATOM    425  N   LEU A  29      35.881  52.342  71.936  1.00  0.00           N
ATOM    426  H   LEU A  29      36.301  51.912  71.116  1.00  0.00           H
ATOM    427  CA  LEU A  29      36.261  51.812  73.256  1.00  0.00           C
ATOM    428  HA  LEU A  29      35.301  51.692  73.776  1.00  0.00           H
ATOM    429  CB  LEU A  29      36.831  50.352  73.146  1.00  0.00           C
ATOM    430  HB2 LEU A  29      36.101  49.742  72.596  1.00  0.00           H
ATOM    431  HB3 LEU A  29      37.711  50.341  72.496  1.00  0.00           H
ATOM    432  CG  LEU A  29      37.141  49.632  74.496  1.00  0.00           C
ATOM    433  HG  LEU A  29      37.881  50.201  75.046  1.00  0.00           H
ATOM    434  CD1 LEU A  29      35.941  49.462  75.486  1.00  0.00           C
ATOM    435 HD11 LEU A  29      36.381  48.982  76.356  1.00  0.00           H
ATOM    436 HD12 LEU A  29      35.621  50.422  75.886  1.00  0.00           H
ATOM    437 HD13 LEU A  29      35.201  48.802  75.036  1.00  0.00           H
ATOM    438  CD2 LEU A  29      37.871  48.362  74.086  1.00  0.00           C
ATOM    439 HD21 LEU A  29      38.421  47.862  74.876  1.00  0.00           H
ATOM    440 HD22 LEU A  29      37.131  47.701  73.636  1.00  0.00           H
ATOM    441 HD23 LEU A  29      38.631  48.642  73.346  1.00  0.00           H
ATOM    442  C   LEU A  29      37.161  52.782  74.076  1.00  0.00           C
ATOM    443  O   LEU A  29      36.761  53.262  75.106  1.00  0.00           O
ATOM    444  N   PHE A  30      38.251  53.202  73.476  1.00  0.00           N
ATOM    445  H   PHE A  30      38.441  52.752  72.596  1.00  0.00           H
ATOM    446  CA  PHE A  30      39.151  54.172  73.986  1.00  0.00           C
ATOM    447  HA  PHE A  30      39.551  53.642  74.856  1.00  0.00           H
ATOM    448  CB  PHE A  30      40.381  54.412  72.996  1.00  0.00           C
ATOM    449  HB2 PHE A  30      40.861  53.492  72.676  1.00  0.00           H
ATOM    450  HB3 PHE A  30      40.041  54.882  72.076  1.00  0.00           H
ATOM    451  CG  PHE A  30      41.551  55.222  73.596  1.00  0.00           C
ATOM    452  CD1 PHE A  30      41.911  55.112  74.956  1.00  0.00           C
ATOM    453  HD1 PHE A  30      41.291  54.542  75.626  1.00  0.00           H
ATOM    454  CE1 PHE A  30      42.991  55.712  75.496  1.00  0.00           C
ATOM    455  HE1 PHE A  30      43.211  55.582  76.546  1.00  0.00           H
ATOM    456  CZ  PHE A  30      43.721  56.672  74.746  1.00  0.00           C
ATOM    457  HZ  PHE A  30      44.481  57.262  75.216  1.00  0.00           H
ATOM    458  CE2 PHE A  30      43.431  56.822  73.326  1.00  0.00           C
ATOM    459  HE2 PHE A  30      44.111  57.382  72.706  1.00  0.00           H
ATOM    460  CD2 PHE A  30      42.371  56.082  72.826  1.00  0.00           C
ATOM    461  HD2 PHE A  30      42.221  56.212  71.756  1.00  0.00           H
ATOM    462  C   PHE A  30      38.481  55.512  74.426  1.00  0.00           C
ATOM    463  O   PHE A  30      38.531  55.892  75.566  1.00  0.00           O
ATOM    464  N   ILE A  31      37.771  56.152  73.516  1.00  0.00           N
ATOM    465  H   ILE A  31      37.741  55.662  72.626  1.00  0.00           H
ATOM    466  CA  ILE A  31      36.851  57.332  73.746  1.00  0.00           C
ATOM    467  HA  ILE A  31      37.471  58.192  73.996  1.00  0.00           H
ATOM    468  CB  ILE A  31      36.161  57.572  72.356  1.00  0.00           C
ATOM    469  HB  ILE A  31      35.641  56.661  72.056  1.00  0.00           H
ATOM    470  CG2 ILE A  31      35.041  58.602  72.366  1.00  0.00           C
ATOM    471 HG21 ILE A  31      35.291  59.632  72.606  1.00  0.00           H
ATOM    472 HG22 ILE A  31      34.701  58.662  71.336  1.00  0.00           H
ATOM    473 HG23 ILE A  31      34.171  58.332  72.966  1.00  0.00           H
ATOM    474  CG1 ILE A  31      37.171  57.952  71.226  1.00  0.00           C
ATOM    475 HG12 ILE A  31      37.561  58.892  71.606  1.00  0.00           H
ATOM    476 HG13 ILE A  31      37.951  57.182  71.266  1.00  0.00           H
ATOM    477  CD1 ILE A  31      36.771  58.032  69.726  1.00  0.00           C
ATOM    478 HD11 ILE A  31      37.711  58.312  69.246  1.00  0.00           H
ATOM    479 HD12 ILE A  31      36.411  57.032  69.506  1.00  0.00           H
ATOM    480 HD13 ILE A  31      35.931  58.701  69.566  1.00  0.00           H
ATOM    481  C   ILE A  31      35.871  57.162  74.916  1.00  0.00           C
ATOM    482  O   ILE A  31      35.681  58.102  75.676  1.00  0.00           O
ATOM    483  N   PHE A  32      35.221  55.952  75.046  1.00  0.00           N
ATOM    484  H   PHE A  32      35.201  55.312  74.266  1.00  0.00           H
ATOM    485  CA  PHE A  32      34.331  55.632  76.226  1.00  0.00           C
ATOM    486  HA  PHE A  32      33.661  56.482  76.386  1.00  0.00           H
ATOM    487  CB  PHE A  32      33.481  54.432  75.836  1.00  0.00           C
ATOM    488  HB2 PHE A  32      32.891  54.682  74.956  1.00  0.00           H
ATOM    489  HB3 PHE A  32      34.171  53.642  75.526  1.00  0.00           H
ATOM    490  CG  PHE A  32      32.711  53.822  76.946  1.00  0.00           C
ATOM    491  CD1 PHE A  32      31.891  54.532  77.776  1.00  0.00           C
ATOM    492  HD1 PHE A  32      31.821  55.552  77.416  1.00  0.00           H
ATOM    493  CE1 PHE A  32      31.331  53.932  78.926  1.00  0.00           C
ATOM    494  HE1 PHE A  32      30.791  54.472  79.696  1.00  0.00           H
ATOM    495  CZ  PHE A  32      31.511  52.572  79.196  1.00  0.00           C
ATOM    496  HZ  PHE A  32      31.161  52.002  80.046  1.00  0.00           H
ATOM    497  CE2 PHE A  32      32.301  51.852  78.366  1.00  0.00           C
ATOM    498  HE2 PHE A  32      32.531  50.822  78.606  1.00  0.00           H
ATOM    499  CD2 PHE A  32      32.931  52.482  77.286  1.00  0.00           C
ATOM    500  HD2 PHE A  32      33.561  51.842  76.686  1.00  0.00           H
ATOM    501  C   PHE A  32      35.071  55.452  77.556  1.00  0.00           C
ATOM    502  O   PHE A  32      34.761  56.132  78.486  1.00  0.00           O
ATOM    503  N   ARG A  33      36.111  54.542  77.556  1.00  0.00           N
ATOM    504  H   ARG A  33      36.281  54.032  76.696  1.00  0.00           H
ATOM    505  CA  ARG A  33      37.071  54.432  78.656  1.00  0.00           C
ATOM    506  HA  ARG A  33      36.451  54.021  79.456  1.00  0.00           H
ATOM    507  CB  ARG A  33      38.211  53.552  78.176  1.00  0.00           C
ATOM    508  HB2 ARG A  33      37.701  52.632  77.906  1.00  0.00           H
ATOM    509  HB3 ARG A  33      38.611  54.002  77.266  1.00  0.00           H
ATOM    510  CG  ARG A  33      39.241  53.162  79.236  1.00  0.00           C
ATOM    511  HG2 ARG A  33      39.721  54.032  79.676  1.00  0.00           H
ATOM    512  HG3 ARG A  33      38.671  52.662  80.026  1.00  0.00           H
ATOM    513  CD  ARG A  33      40.301  52.202  78.706  1.00  0.00           C
ATOM    514  HD2 ARG A  33      39.811  51.392  78.166  1.00  0.00           H
ATOM    515  HD3 ARG A  33      40.761  52.732  77.866  1.00  0.00           H
ATOM    516  NE  ARG A  33      41.261  51.642  79.636  1.00  0.00           N
ATOM    517  HE  ARG A  33      40.931  51.252  80.506  1.00  0.00           H
ATOM    518  CZ  ARG A  33      42.471  51.142  79.346  1.00  0.00           C
ATOM    519  NH1 ARG A  33      43.091  51.292  78.196  1.00  0.00           N
ATOM    520 HH11 ARG A  33      42.581  51.622  77.396  1.00  0.00           H
ATOM    521 HH12 ARG A  33      44.001  50.922  78.006  1.00  0.00           H
ATOM    522  NH2 ARG A  33      43.121  50.442  80.236  1.00  0.00           N
ATOM    523 HH21 ARG A  33      42.711  50.282  81.146  1.00  0.00           H
ATOM    524 HH22 ARG A  33      43.891  49.842  79.976  1.00  0.00           H
ATOM    525  C   ARG A  33      37.511  55.832  79.166  1.00  0.00           C
ATOM    526  O   ARG A  33      37.391  56.152  80.356  1.00  0.00           O
ATOM    527  N   ILE A  34      37.991  56.752  78.296  1.00  0.00           N
ATOM    528  H   ILE A  34      38.251  56.312  77.426  1.00  0.00           H
ATOM    529  CA  ILE A  34      38.401  58.142  78.516  1.00  0.00           C
ATOM    530  HA  ILE A  34      39.151  58.192  79.306  1.00  0.00           H
ATOM    531  CB  ILE A  34      38.961  58.842  77.196  1.00  0.00           C
ATOM    532  HB  ILE A  34      38.421  58.452  76.336  1.00  0.00           H
ATOM    533  CG2 ILE A  34      38.861  60.422  77.196  1.00  0.00           C
ATOM    534 HG21 ILE A  34      37.821  60.732  77.266  1.00  0.00           H
ATOM    535 HG22 ILE A  34      39.431  60.742  78.076  1.00  0.00           H
ATOM    536 HG23 ILE A  34      39.251  60.902  76.306  1.00  0.00           H
ATOM    537  CG1 ILE A  34      40.431  58.352  77.026  1.00  0.00           C
ATOM    538 HG12 ILE A  34      41.101  58.852  77.716  1.00  0.00           H
ATOM    539 HG13 ILE A  34      40.501  57.322  77.366  1.00  0.00           H
ATOM    540  CD1 ILE A  34      41.041  58.482  75.636  1.00  0.00           C
ATOM    541 HD11 ILE A  34      42.111  58.382  75.796  1.00  0.00           H
ATOM    542 HD12 ILE A  34      40.701  57.802  74.866  1.00  0.00           H
ATOM    543 HD13 ILE A  34      40.861  59.492  75.266  1.00  0.00           H
ATOM    544  C   ILE A  34      37.231  59.021  79.036  1.00  0.00           C
ATOM    545  O   ILE A  34      37.331  59.592  80.126  1.00  0.00           O
ATOM    546  N   LEU A  35      36.031  59.052  78.416  1.00  0.00           N
ATOM    547  H   LEU A  35      35.931  58.592  77.526  1.00  0.00           H
ATOM    548  CA  LEU A  35      34.761  59.692  78.886  1.00  0.00           C
ATOM    549  HA  LEU A  35      35.001  60.762  78.866  1.00  0.00           H
ATOM    550  CB  LEU A  35      33.531  59.382  77.936  1.00  0.00           C
ATOM    551  HB2 LEU A  35      33.621  59.562  76.866  1.00  0.00           H
ATOM    552  HB3 LEU A  35      33.381  58.302  77.996  1.00  0.00           H
ATOM    553  CG  LEU A  35      32.171  59.951  78.346  1.00  0.00           C
ATOM    554  HG  LEU A  35      31.801  59.472  79.256  1.00  0.00           H
ATOM    555  CD1 LEU A  35      32.121  61.462  78.556  1.00  0.00           C
ATOM    556 HD11 LEU A  35      31.091  61.742  78.826  1.00  0.00           H
ATOM    557 HD12 LEU A  35      32.791  61.782  79.356  1.00  0.00           H
ATOM    558 HD13 LEU A  35      32.451  62.042  77.696  1.00  0.00           H
ATOM    559  CD2 LEU A  35      31.131  59.572  77.256  1.00  0.00           C
ATOM    560 HD21 LEU A  35      30.171  59.452  77.766  1.00  0.00           H
ATOM    561 HD22 LEU A  35      30.921  60.322  76.506  1.00  0.00           H
ATOM    562 HD23 LEU A  35      31.571  58.712  76.736  1.00  0.00           H
ATOM    563  C   LEU A  35      34.411  59.252  80.306  1.00  0.00           C
ATOM    564  O   LEU A  35      34.181  60.132  81.166  1.00  0.00           O
ATOM    565  N   LEU A  36      34.241  57.952  80.556  1.00  0.00           N
ATOM    566  H   LEU A  36      34.391  57.362  79.756  1.00  0.00           H
ATOM    567  CA  LEU A  36      33.731  57.412  81.796  1.00  0.00           C
ATOM    568  HA  LEU A  36      32.741  57.822  81.986  1.00  0.00           H
ATOM    569  CB  LEU A  36      33.651  55.832  81.616  1.00  0.00           C
ATOM    570  HB2 LEU A  36      32.951  55.611  80.816  1.00  0.00           H
ATOM    571  HB3 LEU A  36      34.601  55.481  81.206  1.00  0.00           H
ATOM    572  CG  LEU A  36      33.311  55.021  82.936  1.00  0.00           C
ATOM    573  HG  LEU A  36      33.981  55.322  83.736  1.00  0.00           H
ATOM    574  CD1 LEU A  36      31.841  55.192  83.346  1.00  0.00           C
ATOM    575 HD11 LEU A  36      31.651  56.252  83.536  1.00  0.00           H
ATOM    576 HD12 LEU A  36      31.201  54.882  82.516  1.00  0.00           H
ATOM    577 HD13 LEU A  36      31.641  54.692  84.296  1.00  0.00           H
ATOM    578  CD2 LEU A  36      33.571  53.512  82.646  1.00  0.00           C
ATOM    579 HD21 LEU A  36      34.581  53.542  82.226  1.00  0.00           H
ATOM    580 HD22 LEU A  36      33.541  52.962  83.586  1.00  0.00           H
ATOM    581 HD23 LEU A  36      32.871  53.162  81.886  1.00  0.00           H
ATOM    582  C   LEU A  36      34.531  57.782  83.106  1.00  0.00           C
ATOM    583  O   LEU A  36      34.071  57.822  84.266  1.00  0.00           O
ATOM    584  N   LEU A  37      35.851  58.102  82.966  1.00  0.00           N
ATOM    585  H   LEU A  37      36.111  58.032  81.996  1.00  0.00           H
ATOM    586  CA  LEU A  37      36.921  58.562  83.866  1.00  0.00           C
ATOM    587  HA  LEU A  37      36.731  58.052  84.816  1.00  0.00           H
ATOM    588  CB  LEU A  37      38.251  58.012  83.326  1.00  0.00           C
ATOM    589  HB2 LEU A  37      38.171  56.932  83.196  1.00  0.00           H
ATOM    590  HB3 LEU A  37      38.351  58.412  82.316  1.00  0.00           H
ATOM    591  CG  LEU A  37      39.521  58.512  84.096  1.00  0.00           C
ATOM    592  HG  LEU A  37      39.551  59.602  84.066  1.00  0.00           H
ATOM    593  CD1 LEU A  37      39.511  58.002  85.556  1.00  0.00           C
ATOM    594 HD11 LEU A  37      39.461  56.912  85.526  1.00  0.00           H
ATOM    595 HD12 LEU A  37      40.311  58.412  86.166  1.00  0.00           H
ATOM    596 HD13 LEU A  37      38.581  58.362  85.996  1.00  0.00           H
ATOM    597  CD2 LEU A  37      40.831  58.052  83.376  1.00  0.00           C
ATOM    598 HD21 LEU A  37      40.711  58.422  82.356  1.00  0.00           H
ATOM    599 HD22 LEU A  37      41.701  58.492  83.866  1.00  0.00           H
ATOM    600 HD23 LEU A  37      40.871  56.962  83.436  1.00  0.00           H
ATOM    601  C   LEU A  37      36.691  60.032  84.246  1.00  0.00           C
ATOM    602  O   LEU A  37      37.001  60.432  85.336  1.00  0.00           O
ATOM    603  N   GLY A  38      36.201  60.952  83.396  1.00  0.00           N
ATOM    604  H   GLY A  38      36.031  60.602  82.466  1.00  0.00           H
ATOM    605  CA  GLY A  38      35.901  62.332  83.736  1.00  0.00           C
ATOM    606  HA2 GLY A  38      36.251  62.582  84.736  1.00  0.00           H
ATOM    607  HA3 GLY A  38      36.301  63.062  83.036  1.00  0.00           H
ATOM    608  C   GLY A  38      34.421  62.562  83.966  1.00  0.00           C
ATOM    609  O   GLY A  38      34.021  63.712  83.756  1.00  0.00           O
ATOM    610  N   THR A  39      33.701  61.482  84.286  1.00  0.00           N
ATOM    611  H   THR A  39      34.211  60.622  84.436  1.00  0.00           H
ATOM    612  CA  THR A  39      32.241  61.482  84.576  1.00  0.00           C
ATOM    613  HA  THR A  39      31.881  62.492  84.756  1.00  0.00           H
ATOM    614  CB  THR A  39      31.401  61.152  83.296  1.00  0.00           C
ATOM    615  HB  THR A  39      30.341  61.072  83.506  1.00  0.00           H
ATOM    616  CG2 THR A  39      31.471  62.252  82.166  1.00  0.00           C
ATOM    617 HG21 THR A  39      31.051  63.182  82.556  1.00  0.00           H
ATOM    618 HG22 THR A  39      32.501  62.382  81.846  1.00  0.00           H
ATOM    619 HG23 THR A  39      30.831  61.922  81.336  1.00  0.00           H
ATOM    620  OG1 THR A  39      31.931  59.982  82.746  1.00  0.00           O
ATOM    621  HG1 THR A  39      32.761  60.212  82.326  1.00  0.00           H
ATOM    622  C   THR A  39      31.891  60.662  85.786  1.00  0.00           C
ATOM    623  O   THR A  39      31.701  61.201  86.846  1.00  0.00           O
ATOM    624  N   ALA A  40      31.791  59.332  85.676  1.00  0.00           N
ATOM    625  H   ALA A  40      32.031  58.951  84.776  1.00  0.00           H
ATOM    626  CA  ALA A  40      31.491  58.442  86.786  1.00  0.00           C
ATOM    627  HA  ALA A  40      30.601  58.742  87.336  1.00  0.00           H
ATOM    628  CB  ALA A  40      31.161  57.052  86.236  1.00  0.00           C
ATOM    629  HB1 ALA A  40      30.891  56.392  87.056  1.00  0.00           H
ATOM    630  HB2 ALA A  40      30.321  57.082  85.536  1.00  0.00           H
ATOM    631  HB3 ALA A  40      32.121  56.752  85.826  1.00  0.00           H
ATOM    632  C   ALA A  40      32.611  58.432  87.816  1.00  0.00           C
ATOM    633  O   ALA A  40      32.351  58.612  88.966  1.00  0.00           O
ATOM    634  N   VAL A  41      33.801  57.942  87.416  1.00  0.00           N
ATOM    635  H   VAL A  41      33.851  57.892  86.416  1.00  0.00           H
ATOM    636  CA  VAL A  41      34.971  57.812  88.306  1.00  0.00           C
ATOM    637  HA  VAL A  41      34.681  57.022  88.986  1.00  0.00           H
ATOM    638  CB  VAL A  41      36.241  57.312  87.596  1.00  0.00           C
ATOM    639  HB  VAL A  41      36.551  58.152  86.966  1.00  0.00           H
ATOM    640  CG1 VAL A  41      37.391  57.042  88.556  1.00  0.00           C
ATOM    641 HG11 VAL A  41      37.091  56.252  89.246  1.00  0.00           H
ATOM    642 HG12 VAL A  41      38.361  56.861  88.096  1.00  0.00           H
ATOM    643 HG13 VAL A  41      37.571  57.872  89.246  1.00  0.00           H
ATOM    644  CG2 VAL A  41      36.171  56.112  86.646  1.00  0.00           C
ATOM    645 HG21 VAL A  41      37.141  55.942  86.166  1.00  0.00           H
ATOM    646 HG22 VAL A  41      35.861  55.182  87.116  1.00  0.00           H
ATOM    647 HG23 VAL A  41      35.481  56.362  85.836  1.00  0.00           H
ATOM    648  C   VAL A  41      35.311  59.142  89.146  1.00  0.00           C
ATOM    649  O   VAL A  41      35.391  59.102  90.356  1.00  0.00           O
ATOM    650  N   GLU A  42      35.391  60.242  88.406  1.00  0.00           N
ATOM    651  H   GLU A  42      35.241  60.232  87.406  1.00  0.00           H
ATOM    652  CA  GLU A  42      35.551  61.552  89.026  1.00  0.00           C
ATOM    653  HA  GLU A  42      36.481  61.512  89.586  1.00  0.00           H
ATOM    654  CB  GLU A  42      35.841  62.592  87.896  1.00  0.00           C
ATOM    655  HB2 GLU A  42      36.591  62.192  87.216  1.00  0.00           H
ATOM    656  HB3 GLU A  42      35.061  62.841  87.176  1.00  0.00           H
ATOM    657  CG  GLU A  42      36.411  63.902  88.416  1.00  0.00           C
ATOM    658  HG2 GLU A  42      36.591  64.592  87.596  1.00  0.00           H
ATOM    659  HG3 GLU A  42      35.751  64.341  89.166  1.00  0.00           H
ATOM    660  CD  GLU A  42      37.801  63.902  89.016  1.00  0.00           C
ATOM    661  OE1 GLU A  42      38.001  64.452  90.096  1.00  0.00           O
ATOM    662  OE2 GLU A  42      38.671  63.152  88.496  1.00  0.00           O
ATOM    663  C   GLU A  42      34.381  61.952  90.046  1.00  0.00           C
ATOM    664  O   GLU A  42      34.661  62.482  91.136  1.00  0.00           O
ATOM    665  N   SER A  43      33.131  61.602  89.776  1.00  0.00           N
ATOM    666  H   SER A  43      32.841  61.271  88.866  1.00  0.00           H
ATOM    667  CA  SER A  43      31.921  61.852  90.676  1.00  0.00           C
ATOM    668  HA  SER A  43      31.891  62.882  91.026  1.00  0.00           H
ATOM    669  CB  SER A  43      30.581  61.412  90.006  1.00  0.00           C
ATOM    670  HB2 SER A  43      30.591  60.411  89.566  1.00  0.00           H
ATOM    671  HB3 SER A  43      29.791  61.442  90.766  1.00  0.00           H
ATOM    672  OG  SER A  43      30.251  62.272  88.996  1.00  0.00           O
ATOM    673  HG  SER A  43      30.841  62.092  88.256  1.00  0.00           H
ATOM    674  C   SER A  43      32.071  61.082  91.966  1.00  0.00           C
ATOM    675  O   SER A  43      32.121  61.612  93.076  1.00  0.00           O
ATOM    676  N   ALA A  44      32.321  59.752  91.826  1.00  0.00           N
ATOM    677  H   ALA A  44      32.401  59.322  90.926  1.00  0.00           H
ATOM    678  CA  ALA A  44      32.431  58.771  92.946  1.00  0.00           C
ATOM    679  HA  ALA A  44      31.561  58.822  93.606  1.00  0.00           H
ATOM    680  CB  ALA A  44      32.521  57.372  92.376  1.00  0.00           C
ATOM    681  HB1 ALA A  44      32.751  56.672  93.176  1.00  0.00           H
ATOM    682  HB2 ALA A  44      31.541  57.132  91.966  1.00  0.00           H
ATOM    683  HB3 ALA A  44      33.191  57.282  91.516  1.00  0.00           H
ATOM    684  C   ALA A  44      33.631  59.142  93.916  1.00  0.00           C
ATOM    685  O   ALA A  44      33.521  58.922  95.106  1.00  0.00           O
ATOM    686  N   TRP A  45      34.831  59.572  93.486  1.00  0.00           N
ATOM    687  H   TRP A  45      34.931  59.622  92.486  1.00  0.00           H
ATOM    688  CA  TRP A  45      35.921  59.922  94.296  1.00  0.00           C
ATOM    689  HA  TRP A  45      35.951  59.242  95.146  1.00  0.00           H
ATOM    690  CB  TRP A  45      37.221  59.552  93.586  1.00  0.00           C
ATOM    691  HB2 TRP A  45      37.231  59.762  92.516  1.00  0.00           H
ATOM    692  HB3 TRP A  45      37.961  60.252  93.956  1.00  0.00           H
ATOM    693  CG  TRP A  45      37.771  58.111  93.746  1.00  0.00           C
ATOM    694  CD1 TRP A  45      38.711  57.762  94.706  1.00  0.00           C
ATOM    695  HD1 TRP A  45      39.321  58.402  95.316  1.00  0.00           H
ATOM    696  NE1 TRP A  45      38.931  56.342  94.636  1.00  0.00           N
ATOM    697  HE1 TRP A  45      39.651  55.882  95.166  1.00  0.00           H
ATOM    698  CE2 TRP A  45      38.081  55.722  93.766  1.00  0.00           C
ATOM    699  CZ2 TRP A  45      37.871  54.402  93.476  1.00  0.00           C
ATOM    700  HZ2 TRP A  45      38.471  53.622  93.916  1.00  0.00           H
ATOM    701  CH2 TRP A  45      36.851  54.021  92.646  1.00  0.00           C
ATOM    702  HH2 TRP A  45      36.621  52.972  92.556  1.00  0.00           H
ATOM    703  CZ3 TRP A  45      35.971  54.992  92.156  1.00  0.00           C
ATOM    704  HZ3 TRP A  45      35.081  54.702  91.626  1.00  0.00           H
ATOM    705  CE3 TRP A  45      36.141  56.382  92.396  1.00  0.00           C
ATOM    706  HE3 TRP A  45      35.421  57.102  92.056  1.00  0.00           H
ATOM    707  CD2 TRP A  45      37.271  56.802  93.206  1.00  0.00           C
ATOM    708  C   TRP A  45      35.891  61.372  94.826  1.00  0.00           C
ATOM    709  O   TRP A  45      36.881  61.692  95.486  1.00  0.00           O
ATOM    710  N   GLY A  46      34.881  62.202  94.606  1.00  0.00           N
ATOM    711  H   GLY A  46      34.101  61.812  94.096  1.00  0.00           H
ATOM    712  CA  GLY A  46      34.931  63.652  94.876  1.00  0.00           C
ATOM    713  HA2 GLY A  46      35.851  64.072  94.466  1.00  0.00           H
ATOM    714  HA3 GLY A  46      34.001  64.142  94.606  1.00  0.00           H
ATOM    715  C   GLY A  46      35.161  64.032  96.346  1.00  0.00           C
ATOM    716  O   GLY A  46      35.781  65.032  96.716  1.00  0.00           O
ATOM    717  N   ASP A  47      34.661  63.192  97.246  1.00  0.00           N
ATOM    718  H   ASP A  47      34.291  62.392  96.736  1.00  0.00           H
ATOM    719  CA  ASP A  47      34.821  63.172  98.696  1.00  0.00           C
ATOM    720  HA  ASP A  47      34.941  64.222  98.956  1.00  0.00           H
ATOM    721  CB  ASP A  47      33.561  62.682  99.336  1.00  0.00           C
ATOM    722  HB2 ASP A  47      33.611  63.022 100.376  1.00  0.00           H
ATOM    723  HB3 ASP A  47      32.751  63.182  98.806  1.00  0.00           H
ATOM    724  CG  ASP A  47      33.361  61.112  99.256  1.00  0.00           C
ATOM    725  OD1 ASP A  47      32.861  60.512 100.226  1.00  0.00           O
ATOM    726  OD2 ASP A  47      33.551  60.472  98.196  1.00  0.00           O
ATOM    727  C   ASP A  47      36.131  62.462  99.296  1.00  0.00           C
ATOM    728  O   ASP A  47      36.181  62.332 100.496  1.00  0.00           O
ATOM    729  N   GLU A  48      37.051  62.012  98.446  1.00  0.00           N
ATOM    730  H   GLU A  48      37.061  62.322  97.486  1.00  0.00           H
ATOM    731  CA  GLU A  48      38.261  61.262  98.896  1.00  0.00           C
ATOM    732  HA  GLU A  48      37.921  60.312  99.316  1.00  0.00           H
ATOM    733  CB  GLU A  48      39.091  60.832  97.606  1.00  0.00           C
ATOM    734  HB2 GLU A  48      38.451  60.411  96.836  1.00  0.00           H
ATOM    735  HB3 GLU A  48      39.581  61.712  97.186  1.00  0.00           H
ATOM    736  CG  GLU A  48      40.181  59.712  97.996  1.00  0.00           C
ATOM    737  HG2 GLU A  48      39.741  59.082  98.766  1.00  0.00           H
ATOM    738  HG3 GLU A  48      40.501  59.142  97.126  1.00  0.00           H
ATOM    739  CD  GLU A  48      41.441  60.432  98.526  1.00  0.00           C
ATOM    740  OE1 GLU A  48      42.091  59.872  99.406  1.00  0.00           O
ATOM    741  OE2 GLU A  48      41.771  61.562  98.056  1.00  0.00           O
ATOM    742  C   GLU A  48      39.081  61.972 100.016  1.00  0.00           C
ATOM    743  O   GLU A  48      39.401  61.312 101.036  1.00  0.00           O
ATOM    744  N   GLN A  49      39.471  63.252  99.826  1.00  0.00           N
ATOM    745  H   GLN A  49      39.281  63.642  98.916  1.00  0.00           H
ATOM    746  CA  GLN A  49      39.991  64.142 100.786  1.00  0.00           C
ATOM    747  HA  GLN A  49      40.991  63.701 100.896  1.00  0.00           H
ATOM    748  CB  GLN A  49      40.181  65.542 100.146  1.00  0.00           C
ATOM    749  HB2 GLN A  49      41.111  65.972 100.496  1.00  0.00           H
ATOM    750  HB3 GLN A  49      40.231  65.542  99.056  1.00  0.00           H
ATOM    751  CG  GLN A  49      39.101  66.572 100.476  1.00  0.00           C
ATOM    752  HG2 GLN A  49      38.871  66.762 101.526  1.00  0.00           H
ATOM    753  HG3 GLN A  49      39.521  67.502 100.106  1.00  0.00           H
ATOM    754  CD  GLN A  49      37.771  66.242  99.726  1.00  0.00           C
ATOM    755  OE1 GLN A  49      36.791  66.032 100.326  1.00  0.00           O
ATOM    756  NE2 GLN A  49      37.751  66.122  98.436  1.00  0.00           N
ATOM    757 HE21 GLN A  49      38.641  66.072  97.956  1.00  0.00           H
ATOM    758 HE22 GLN A  49      36.931  65.832  97.936  1.00  0.00           H
ATOM    759  C   GLN A  49      39.341  64.062 102.166  1.00  0.00           C
ATOM    760  O   GLN A  49      40.101  64.231 103.116  1.00  0.00           O
ATOM    761  N   SER A  50      37.981  64.132 102.256  1.00  0.00           N
ATOM    762  H   SER A  50      37.641  64.322 101.326  1.00  0.00           H
ATOM    763  CA  SER A  50      37.051  63.982 103.416  1.00  0.00           C
ATOM    764  HA  SER A  50      37.451  64.642 104.186  1.00  0.00           H
ATOM    765  CB  SER A  50      35.651  64.462 102.996  1.00  0.00           C
ATOM    766  HB2 SER A  50      35.351  63.912 102.106  1.00  0.00           H
ATOM    767  HB3 SER A  50      34.941  64.122 103.746  1.00  0.00           H
ATOM    768  OG  SER A  50      35.681  65.842 102.816  1.00  0.00           O
ATOM    769  HG  SER A  50      35.961  65.941 101.906  1.00  0.00           H
ATOM    770  C   SER A  50      36.991  62.582 103.986  1.00  0.00           C
ATOM    771  O   SER A  50      37.191  62.482 105.176  1.00  0.00           O
ATOM    772  N   ALA A  51      36.811  61.572 103.136  1.00  0.00           N
ATOM    773  H   ALA A  51      36.671  61.752 102.146  1.00  0.00           H
ATOM    774  CA  ALA A  51      36.801  60.192 103.466  1.00  0.00           C
ATOM    775  HA  ALA A  51      35.951  60.002 104.116  1.00  0.00           H
ATOM    776  CB  ALA A  51      36.511  59.332 102.226  1.00  0.00           C
ATOM    777  HB1 ALA A  51      37.451  59.122 101.716  1.00  0.00           H
ATOM    778  HB2 ALA A  51      35.991  58.422 102.526  1.00  0.00           H
ATOM    779  HB3 ALA A  51      35.951  59.782 101.416  1.00  0.00           H
ATOM    780  C   ALA A  51      38.011  59.632 104.286  1.00  0.00           C
ATOM    781  O   ALA A  51      37.811  58.951 105.306  1.00  0.00           O
ATOM    782  N   PHE A  52      39.261  59.942 103.846  1.00  0.00           N
ATOM    783  H   PHE A  52      39.321  60.502 103.006  1.00  0.00           H
ATOM    784  CA  PHE A  52      40.551  59.792 104.616  1.00  0.00           C
ATOM    785  HA  PHE A  52      40.751  58.722 104.606  1.00  0.00           H
ATOM    786  CB  PHE A  52      41.731  60.332 103.816  1.00  0.00           C
ATOM    787  HB2 PHE A  52      41.781  59.862 102.836  1.00  0.00           H
ATOM    788  HB3 PHE A  52      41.631  61.362 103.486  1.00  0.00           H
ATOM    789  CG  PHE A  52      43.181  60.142 104.476  1.00  0.00           C
ATOM    790  CD1 PHE A  52      43.771  61.122 105.276  1.00  0.00           C
ATOM    791  HD1 PHE A  52      43.221  62.012 105.526  1.00  0.00           H
ATOM    792  CE1 PHE A  52      45.021  60.812 105.906  1.00  0.00           C
ATOM    793  HE1 PHE A  52      45.481  61.432 106.666  1.00  0.00           H
ATOM    794  CZ  PHE A  52      45.561  59.522 105.846  1.00  0.00           C
ATOM    795  HZ  PHE A  52      46.551  59.302 106.236  1.00  0.00           H
ATOM    796  CE2 PHE A  52      44.881  58.552 105.086  1.00  0.00           C
ATOM    797  HE2 PHE A  52      45.301  57.552 104.996  1.00  0.00           H
ATOM    798  CD2 PHE A  52      43.691  58.862 104.456  1.00  0.00           C
ATOM    799  HD2 PHE A  52      43.231  58.111 103.836  1.00  0.00           H
ATOM    800  C   PHE A  52      40.391  60.322 106.046  1.00  0.00           C
ATOM    801  O   PHE A  52      41.071  59.672 106.886  1.00  0.00           O
ATOM    802  N   ARG A  53      39.731  61.442 106.416  1.00  0.00           N
ATOM    803  H   ARG A  53      39.281  61.872 105.626  1.00  0.00           H
ATOM    804  CA  ARG A  53      39.721  61.872 107.806  1.00  0.00           C
ATOM    805  HA  ARG A  53      40.481  61.312 108.356  1.00  0.00           H
ATOM    806  CB  ARG A  53      40.131  63.362 107.926  1.00  0.00           C
ATOM    807  HB2 ARG A  53      40.241  63.542 108.986  1.00  0.00           H
ATOM    808  HB3 ARG A  53      41.131  63.502 107.526  1.00  0.00           H
ATOM    809  CG  ARG A  53      39.151  64.152 107.106  1.00  0.00           C
ATOM    810  HG2 ARG A  53      39.401  63.932 106.066  1.00  0.00           H
ATOM    811  HG3 ARG A  53      38.151  63.722 107.236  1.00  0.00           H
ATOM    812  CD  ARG A  53      39.281  65.622 107.506  1.00  0.00           C
ATOM    813  HD2 ARG A  53      39.131  65.572 108.576  1.00  0.00           H
ATOM    814  HD3 ARG A  53      40.301  65.962 107.406  1.00  0.00           H
ATOM    815  NE  ARG A  53      38.311  66.512 106.976  1.00  0.00           N
ATOM    816  HE  ARG A  53      37.461  66.502 107.526  1.00  0.00           H
ATOM    817  CZ  ARG A  53      38.251  67.142 105.846  1.00  0.00           C
ATOM    818  NH1 ARG A  53      39.211  67.222 104.936  1.00  0.00           N
ATOM    819 HH11 ARG A  53      40.051  66.672 105.056  1.00  0.00           H
ATOM    820 HH12 ARG A  53      39.071  67.652 104.036  1.00  0.00           H
ATOM    821  NH2 ARG A  53      37.211  67.882 105.696  1.00  0.00           N
ATOM    822 HH21 ARG A  53      36.461  67.872 106.376  1.00  0.00           H
ATOM    823 HH22 ARG A  53      37.091  68.572 104.976  1.00  0.00           H
ATOM    824  C   ARG A  53      38.451  61.582 108.626  1.00  0.00           C
ATOM    825  O   ARG A  53      38.581  61.861 109.846  1.00  0.00           O
ATOM    826  N   CYS A  54      37.361  61.102 108.016  1.00  0.00           N
ATOM    827  H   CYS A  54      37.501  60.942 107.026  1.00  0.00           H
ATOM    828  CA  CYS A  54      36.121  60.682 108.576  1.00  0.00           C
ATOM    829  HA  CYS A  54      35.761  61.382 109.326  1.00  0.00           H
ATOM    830  CB  CYS A  54      35.091  60.772 107.436  1.00  0.00           C
ATOM    831  HB2 CYS A  54      35.131  61.802 107.086  1.00  0.00           H
ATOM    832  HB3 CYS A  54      35.311  60.262 106.496  1.00  0.00           H
ATOM    833  SG  CYS A  54      33.401  60.372 108.026  1.00  0.00           S
ATOM    834  HG  CYS A  54      33.471  59.042 107.906  1.00  0.00           H
ATOM    835  C   CYS A  54      36.121  59.231 109.136  1.00  0.00           C
ATOM    836  O   CYS A  54      36.721  58.292 108.576  1.00  0.00           O
ATOM    837  N   ASN A  55      35.461  58.972 110.276  1.00  0.00           N
ATOM    838  H   ASN A  55      34.951  59.812 110.536  1.00  0.00           H
ATOM    839  CA  ASN A  55      35.171  57.682 110.866  1.00  0.00           C
ATOM    840  HA  ASN A  55      35.531  56.861 110.246  1.00  0.00           H
ATOM    841  CB  ASN A  55      33.631  57.482 111.046  1.00  0.00           C
ATOM    842  HB2 ASN A  55      33.531  56.661 111.756  1.00  0.00           H
ATOM    843  HB3 ASN A  55      33.331  58.402 111.546  1.00  0.00           H
ATOM    844  CG  ASN A  55      32.671  57.382 109.856  1.00  0.00           C
ATOM    845  OD1 ASN A  55      32.901  56.782 108.836  1.00  0.00           O
ATOM    846  ND2 ASN A  55      31.541  57.992 109.946  1.00  0.00           N
ATOM    847 HD21 ASN A  55      30.991  58.182 109.126  1.00  0.00           H
ATOM    848 HD22 ASN A  55      31.231  58.492 110.766  1.00  0.00           H
ATOM    849  C   ASN A  55      36.001  57.492 112.196  1.00  0.00           C
ATOM    850  O   ASN A  55      36.931  56.672 112.206  1.00  0.00           O
ATOM    851  N   THR A  56      35.671  58.272 113.266  1.00  0.00           N
ATOM    852  H   THR A  56      35.001  59.012 113.106  1.00  0.00           H
ATOM    853  CA  THR A  56      36.231  58.212 114.656  1.00  0.00           C
ATOM    854  HA  THR A  56      36.001  57.222 115.036  1.00  0.00           H
ATOM    855  CB  THR A  56      35.601  59.091 115.746  1.00  0.00           C
ATOM    856  HB  THR A  56      36.051  58.732 116.676  1.00  0.00           H
ATOM    857  CG2 THR A  56      35.881  60.582 115.586  1.00  0.00           C
ATOM    858 HG21 THR A  56      36.911  60.832 115.836  1.00  0.00           H
ATOM    859 HG22 THR A  56      35.691  60.932 114.576  1.00  0.00           H
ATOM    860 HG23 THR A  56      35.311  61.122 116.346  1.00  0.00           H
ATOM    861  OG1 THR A  56      34.151  59.042 115.796  1.00  0.00           O
ATOM    862  HG1 THR A  56      33.901  58.122 115.906  1.00  0.00           H
ATOM    863  C   THR A  56      37.761  58.432 114.886  1.00  0.00           C
ATOM    864  O   THR A  56      38.321  58.062 115.926  1.00  0.00           O
ATOM    865  N   GLN A  57      38.421  59.042 113.906  1.00  0.00           N
ATOM    866  H   GLN A  57      37.891  59.182 113.066  1.00  0.00           H
ATOM    867  CA  GLN A  57      39.841  59.212 113.756  1.00  0.00           C
ATOM    868  HA  GLN A  57      40.261  58.202 113.816  1.00  0.00           H
ATOM    869  CB  GLN A  57      40.121  59.772 112.316  1.00  0.00           C
ATOM    870  HB2 GLN A  57      39.491  60.662 112.166  1.00  0.00           H
ATOM    871  HB3 GLN A  57      41.071  60.262 112.136  1.00  0.00           H
ATOM    872  CG  GLN A  57      39.661  59.032 111.026  1.00  0.00           C
ATOM    873  HG2 GLN A  57      38.581  58.922 111.046  1.00  0.00           H
ATOM    874  HG3 GLN A  57      39.911  59.662 110.176  1.00  0.00           H
ATOM    875  CD  GLN A  57      40.271  57.712 110.736  1.00  0.00           C
ATOM    876  OE1 GLN A  57      41.201  57.602 109.966  1.00  0.00           O
ATOM    877  NE2 GLN A  57      39.651  56.672 111.246  1.00  0.00           N
ATOM    878 HE21 GLN A  57      38.841  56.802 111.836  1.00  0.00           H
ATOM    879 HE22 GLN A  57      40.111  55.772 111.236  1.00  0.00           H
ATOM    880  C   GLN A  57      40.451  60.082 114.836  1.00  0.00           C
ATOM    881  O   GLN A  57      39.891  60.992 115.466  1.00  0.00           O
ATOM    882  N   GLN A  58      41.781  59.922 115.036  1.00  0.00           N
ATOM    883  H   GLN A  58      42.191  59.102 114.616  1.00  0.00           H
ATOM    884  CA  GLN A  58      42.731  60.852 115.586  1.00  0.00           C
ATOM    885  HA  GLN A  58      42.601  60.922 116.666  1.00  0.00           H
ATOM    886  CB  GLN A  58      44.141  60.302 115.356  1.00  0.00           C
ATOM    887  HB2 GLN A  58      44.811  61.062 115.766  1.00  0.00           H
ATOM    888  HB3 GLN A  58      44.221  59.412 115.986  1.00  0.00           H
ATOM    889  CG  GLN A  58      44.531  59.992 113.906  1.00  0.00           C
ATOM    890  HG2 GLN A  58      43.751  59.361 113.486  1.00  0.00           H
ATOM    891  HG3 GLN A  58      44.591  60.922 113.356  1.00  0.00           H
ATOM    892  CD  GLN A  58      45.901  59.332 113.826  1.00  0.00           C
ATOM    893  OE1 GLN A  58      46.671  59.152 114.816  1.00  0.00           O
ATOM    894  NE2 GLN A  58      46.461  59.172 112.666  1.00  0.00           N
ATOM    895 HE21 GLN A  58      45.811  59.231 111.896  1.00  0.00           H
ATOM    896 HE22 GLN A  58      47.461  59.062 112.586  1.00  0.00           H
ATOM    897  C   GLN A  58      42.581  62.362 115.096  1.00  0.00           C
ATOM    898  O   GLN A  58      42.271  62.552 113.906  1.00  0.00           O
ATOM    899  N   PRO A  59      42.991  63.372 115.996  1.00  0.00           N
ATOM    900  CD  PRO A  59      43.661  63.342 117.286  1.00  0.00           C
ATOM    901  HD2 PRO A  59      44.661  62.942 117.126  1.00  0.00           H
ATOM    902  HD3 PRO A  59      43.051  62.812 118.026  1.00  0.00           H
ATOM    903  CG  PRO A  59      43.941  64.832 117.646  1.00  0.00           C
ATOM    904  HG2 PRO A  59      44.941  65.072 117.286  1.00  0.00           H
ATOM    905  HG3 PRO A  59      43.871  64.951 118.736  1.00  0.00           H
ATOM    906  CB  PRO A  59      43.041  65.632 116.806  1.00  0.00           C
ATOM    907  HB2 PRO A  59      43.471  66.622 116.626  1.00  0.00           H
ATOM    908  HB3 PRO A  59      42.111  65.762 117.366  1.00  0.00           H
ATOM    909  CA  PRO A  59      42.811  64.792 115.556  1.00  0.00           C
ATOM    910  HA  PRO A  59      41.771  64.962 115.276  1.00  0.00           H
ATOM    911  C   PRO A  59      43.741  65.252 114.416  1.00  0.00           C
ATOM    912  O   PRO A  59      44.651  64.521 114.116  1.00  0.00           O
ATOM    913  N   GLY A  60      43.441  66.342 113.756  1.00  0.00           N
ATOM    914  H   GLY A  60      42.611  66.812 114.096  1.00  0.00           H
ATOM    915  CA  GLY A  60      44.101  66.832 112.476  1.00  0.00           C
ATOM    916  HA2 GLY A  60      43.591  66.451 111.596  1.00  0.00           H
ATOM    917  HA3 GLY A  60      43.891  67.902 112.516  1.00  0.00           H
ATOM    918  C   GLY A  60      45.611  66.622 112.396  1.00  0.00           C
ATOM    919  O   GLY A  60      46.131  65.992 111.496  1.00  0.00           O
ATOM    920  N   CYS A  61      46.401  67.152 113.416  1.00  0.00           N
ATOM    921  H   CYS A  61      45.991  67.622 114.216  1.00  0.00           H
ATOM    922  CA  CYS A  61      47.861  67.092 113.386  1.00  0.00           C
ATOM    923  HA  CYS A  61      48.211  67.622 112.506  1.00  0.00           H
ATOM    924  CB  CYS A  61      48.271  67.911 114.676  1.00  0.00           C
ATOM    925  HB2 CYS A  61      49.351  67.932 114.786  1.00  0.00           H
ATOM    926  HB3 CYS A  61      47.931  68.942 114.636  1.00  0.00           H
ATOM    927  SG  CYS A  61      47.451  67.172 116.236  1.00  0.00           S
ATOM    928  HG  CYS A  61      48.201  66.082 116.016  1.00  0.00           H
ATOM    929  C   CYS A  61      48.451  65.661 113.326  1.00  0.00           C
ATOM    930  O   CYS A  61      49.531  65.572 112.836  1.00  0.00           O
ATOM    931  N   GLU A  62      47.681  64.691 113.866  1.00  0.00           N
ATOM    932  H   GLU A  62      46.721  64.882 114.116  1.00  0.00           H
ATOM    933  CA  GLU A  62      47.981  63.252 113.836  1.00  0.00           C
ATOM    934  HA  GLU A  62      49.041  63.002 113.846  1.00  0.00           H
ATOM    935  CB  GLU A  62      47.381  62.482 114.996  1.00  0.00           C
ATOM    936  HB2 GLU A  62      46.331  62.312 114.776  1.00  0.00           H
ATOM    937  HB3 GLU A  62      47.771  61.472 115.056  1.00  0.00           H
ATOM    938  CG  GLU A  62      47.561  63.111 116.406  1.00  0.00           C
ATOM    939  HG2 GLU A  62      46.851  63.932 116.346  1.00  0.00           H
ATOM    940  HG3 GLU A  62      47.281  62.392 117.176  1.00  0.00           H
ATOM    941  CD  GLU A  62      49.001  63.642 116.726  1.00  0.00           C
ATOM    942  OE1 GLU A  62      50.031  63.102 116.246  1.00  0.00           O
ATOM    943  OE2 GLU A  62      49.101  64.672 117.456  1.00  0.00           O
ATOM    944  C   GLU A  62      47.661  62.612 112.386  1.00  0.00           C
ATOM    945  O   GLU A  62      48.541  62.022 111.786  1.00  0.00           O
ATOM    946  N   ASN A  63      46.511  62.892 111.876  1.00  0.00           N
ATOM    947  H   ASN A  63      45.831  63.402 112.426  1.00  0.00           H
ATOM    948  CA  ASN A  63      45.951  62.521 110.606  1.00  0.00           C
ATOM    949  HA  ASN A  63      45.991  61.442 110.506  1.00  0.00           H
ATOM    950  CB  ASN A  63      44.461  62.911 110.596  1.00  0.00           C
ATOM    951  HB2 ASN A  63      43.991  62.512 111.496  1.00  0.00           H
ATOM    952  HB3 ASN A  63      44.301  63.992 110.626  1.00  0.00           H
ATOM    953  CG  ASN A  63      43.771  62.362 109.316  1.00  0.00           C
ATOM    954  OD1 ASN A  63      43.881  62.882 108.186  1.00  0.00           O
ATOM    955  ND2 ASN A  63      43.041  61.252 109.416  1.00  0.00           N
ATOM    956 HD21 ASN A  63      42.731  60.862 108.536  1.00  0.00           H
ATOM    957 HD22 ASN A  63      42.911  60.752 110.286  1.00  0.00           H
ATOM    958  C   ASN A  63      46.741  63.122 109.416  1.00  0.00           C
ATOM    959  O   ASN A  63      46.961  62.342 108.506  1.00  0.00           O
ATOM    960  N   VAL A  64      47.211  64.382 109.466  1.00  0.00           N
ATOM    961  H   VAL A  64      46.891  64.902 110.266  1.00  0.00           H
ATOM    962  CA  VAL A  64      47.951  65.052 108.386  1.00  0.00           C
ATOM    963  HA  VAL A  64      47.401  64.832 107.476  1.00  0.00           H
ATOM    964  CB  VAL A  64      47.961  66.622 108.476  1.00  0.00           C
ATOM    965  HB  VAL A  64      48.571  67.012 107.666  1.00  0.00           H
ATOM    966  CG1 VAL A  64      48.671  67.142 109.686  1.00  0.00           C
ATOM    967 HG11 VAL A  64      49.761  67.121 109.576  1.00  0.00           H
ATOM    968 HG12 VAL A  64      48.401  68.182 109.846  1.00  0.00           H
ATOM    969 HG13 VAL A  64      48.571  66.582 110.616  1.00  0.00           H
ATOM    970  CG2 VAL A  64      46.471  67.142 108.496  1.00  0.00           C
ATOM    971 HG21 VAL A  64      46.031  67.112 107.506  1.00  0.00           H
ATOM    972 HG22 VAL A  64      45.851  66.591 109.206  1.00  0.00           H
ATOM    973 HG23 VAL A  64      46.381  68.202 108.726  1.00  0.00           H
ATOM    974  C   VAL A  64      49.331  64.512 108.166  1.00  0.00           C
ATOM    975  O   VAL A  64      49.631  64.252 107.066  1.00  0.00           O
ATOM    976  N   CYS A  65      50.041  64.222 109.256  1.00  0.00           N
ATOM    977  H   CYS A  65      49.581  64.502 110.106  1.00  0.00           H
ATOM    978  CA  CYS A  65      51.201  63.392 109.256  1.00  0.00           C
ATOM    979  HA  CYS A  65      51.881  63.842 108.536  1.00  0.00           H
ATOM    980  CB  CYS A  65      51.881  63.412 110.686  1.00  0.00           C
ATOM    981  HB2 CYS A  65      52.021  64.422 111.086  1.00  0.00           H
ATOM    982  HB3 CYS A  65      51.331  62.922 111.496  1.00  0.00           H
ATOM    983  SG  CYS A  65      53.481  62.482 110.626  1.00  0.00           S
ATOM    984  HG  CYS A  65      54.071  63.062 111.666  1.00  0.00           H
ATOM    985  C   CYS A  65      50.991  61.932 108.816  1.00  0.00           C
ATOM    986  O   CYS A  65      51.771  61.412 108.056  1.00  0.00           O
ATOM    987  N   TYR A  66      49.921  61.262 109.256  1.00  0.00           N
ATOM    988  H   TYR A  66      49.271  61.782 109.816  1.00  0.00           H
ATOM    989  CA  TYR A  66      49.561  59.912 108.776  1.00  0.00           C
ATOM    990  HA  TYR A  66      50.361  59.231 109.066  1.00  0.00           H
ATOM    991  CB  TYR A  66      48.281  59.352 109.536  1.00  0.00           C
ATOM    992  HB2 TYR A  66      48.551  59.422 110.596  1.00  0.00           H
ATOM    993  HB3 TYR A  66      47.381  59.912 109.296  1.00  0.00           H
ATOM    994  CG  TYR A  66      47.921  57.892 109.266  1.00  0.00           C
ATOM    995  CD1 TYR A  66      46.631  57.512 108.816  1.00  0.00           C
ATOM    996  HD1 TYR A  66      46.021  58.292 108.386  1.00  0.00           H
ATOM    997  CE1 TYR A  66      46.281  56.112 108.786  1.00  0.00           C
ATOM    998  HE1 TYR A  66      45.301  55.782 108.466  1.00  0.00           H
ATOM    999  CZ  TYR A  66      47.231  55.162 109.186  1.00  0.00           C
ATOM   1000  OH  TYR A  66      46.861  53.812 109.286  1.00  0.00           O
ATOM   1001  HH  TYR A  66      46.011  53.572 108.906  1.00  0.00           H
ATOM   1002  CE2 TYR A  66      48.551  55.582 109.586  1.00  0.00           C
ATOM   1003  HE2 TYR A  66      49.321  54.852 109.806  1.00  0.00           H
ATOM   1004  CD2 TYR A  66      48.891  56.882 109.586  1.00  0.00           C
ATOM   1005  HD2 TYR A  66      49.871  57.172 109.956  1.00  0.00           H
ATOM   1006  C   TYR A  66      49.491  59.732 107.136  1.00  0.00           C
ATOM   1007  O   TYR A  66      50.091  58.822 106.506  1.00  0.00           O
ATOM   1008  N   ASP A  67      48.951  60.742 106.506  1.00  0.00           N
ATOM   1009  H   ASP A  67      48.461  61.402 107.096  1.00  0.00           H
ATOM   1010  CA  ASP A  67      48.751  60.932 105.026  1.00  0.00           C
ATOM   1011  HA  ASP A  67      48.121  60.142 104.616  1.00  0.00           H
ATOM   1012  CB  ASP A  67      47.891  62.232 104.616  1.00  0.00           C
ATOM   1013  HB2 ASP A  67      47.001  62.322 105.246  1.00  0.00           H
ATOM   1014  HB3 ASP A  67      48.541  63.072 104.856  1.00  0.00           H
ATOM   1015  CG  ASP A  67      47.501  62.392 103.106  1.00  0.00           C
ATOM   1016  OD1 ASP A  67      47.301  61.392 102.406  1.00  0.00           O
ATOM   1017  OD2 ASP A  67      47.321  63.532 102.636  1.00  0.00           O
ATOM   1018  C   ASP A  67      50.091  60.812 104.206  1.00  0.00           C
ATOM   1019  O   ASP A  67      50.131  60.152 103.166  1.00  0.00           O
ATOM   1020  N   LYS A  68      51.181  61.372 104.706  1.00  0.00           N
ATOM   1021  H   LYS A  68      51.011  61.642 105.666  1.00  0.00           H
ATOM   1022  CA  LYS A  68      52.501  61.492 104.056  1.00  0.00           C
ATOM   1023  HA  LYS A  68      52.481  62.232 103.256  1.00  0.00           H
ATOM   1024  CB  LYS A  68      53.451  62.302 105.026  1.00  0.00           C
ATOM   1025  HB2 LYS A  68      52.891  63.082 105.546  1.00  0.00           H
ATOM   1026  HB3 LYS A  68      53.791  61.661 105.836  1.00  0.00           H
ATOM   1027  CG  LYS A  68      54.751  62.841 104.306  1.00  0.00           C
ATOM   1028  HG2 LYS A  68      55.151  62.242 103.486  1.00  0.00           H
ATOM   1029  HG3 LYS A  68      54.511  63.782 103.826  1.00  0.00           H
ATOM   1030  CD  LYS A  68      55.991  63.152 105.186  1.00  0.00           C
ATOM   1031  HD2 LYS A  68      55.661  63.852 105.956  1.00  0.00           H
ATOM   1032  HD3 LYS A  68      56.461  62.342 105.736  1.00  0.00           H
ATOM   1033  CE  LYS A  68      57.121  63.652 104.256  1.00  0.00           C
ATOM   1034  HE2 LYS A  68      57.671  62.852 103.766  1.00  0.00           H
ATOM   1035  HE3 LYS A  68      56.801  64.322 103.456  1.00  0.00           H
ATOM   1036  NZ  LYS A  68      58.131  64.432 105.036  1.00  0.00           N
ATOM   1037  HZ1 LYS A  68      57.601  65.192 105.446  1.00  0.00           H
ATOM   1038  HZ2 LYS A  68      58.551  63.732 105.636  1.00  0.00           H
ATOM   1039  HZ3 LYS A  68      58.861  64.792 104.446  1.00  0.00           H
ATOM   1040  C   LYS A  68      53.111  60.182 103.516  1.00  0.00           C
ATOM   1041  O   LYS A  68      53.851  60.201 102.566  1.00  0.00           O
ATOM   1042  N   SER A  69      52.721  59.021 104.036  1.00  0.00           N
ATOM   1043  H   SER A  69      52.161  59.072 104.876  1.00  0.00           H
ATOM   1044  CA  SER A  69      53.231  57.652 103.696  1.00  0.00           C
ATOM   1045  HA  SER A  69      54.191  57.672 103.166  1.00  0.00           H
ATOM   1046  CB  SER A  69      53.801  56.842 104.926  1.00  0.00           C
ATOM   1047  HB2 SER A  69      53.981  55.802 104.646  1.00  0.00           H
ATOM   1048  HB3 SER A  69      54.681  57.292 105.396  1.00  0.00           H
ATOM   1049  OG  SER A  69      52.841  56.922 105.916  1.00  0.00           O
ATOM   1050  HG  SER A  69      52.731  57.802 106.276  1.00  0.00           H
ATOM   1051  C   SER A  69      52.361  56.861 102.696  1.00  0.00           C
ATOM   1052  O   SER A  69      52.771  55.782 102.166  1.00  0.00           O
ATOM   1053  N   PHE A  70      51.101  57.292 102.436  1.00  0.00           N
ATOM   1054  H   PHE A  70      50.911  58.212 102.816  1.00  0.00           H
ATOM   1055  CA  PHE A  70      50.131  56.672 101.476  1.00  0.00           C
ATOM   1056  HA  PHE A  70      50.161  55.592 101.616  1.00  0.00           H
ATOM   1057  CB  PHE A  70      48.631  57.112 101.676  1.00  0.00           C
ATOM   1058  HB2 PHE A  70      48.581  58.202 101.696  1.00  0.00           H
ATOM   1059  HB3 PHE A  70      47.951  56.822 100.876  1.00  0.00           H
ATOM   1060  CG  PHE A  70      47.941  56.562 102.926  1.00  0.00           C
ATOM   1061  CD1 PHE A  70      48.201  57.222 104.206  1.00  0.00           C
ATOM   1062  HD1 PHE A  70      48.761  58.142 104.196  1.00  0.00           H
ATOM   1063  CE1 PHE A  70      47.761  56.622 105.406  1.00  0.00           C
ATOM   1064  HE1 PHE A  70      47.951  57.172 106.306  1.00  0.00           H
ATOM   1065  CZ  PHE A  70      47.261  55.332 105.346  1.00  0.00           C
ATOM   1066  HZ  PHE A  70      47.001  54.852 106.276  1.00  0.00           H
ATOM   1067  CE2 PHE A  70      47.081  54.682 104.096  1.00  0.00           C
ATOM   1068  HE2 PHE A  70      46.561  53.742 104.176  1.00  0.00           H
ATOM   1069  CD2 PHE A  70      47.411  55.282 102.866  1.00  0.00           C
ATOM   1070  HD2 PHE A  70      47.081  54.802 101.966  1.00  0.00           H
ATOM   1071  C   PHE A  70      50.431  57.122 100.016  1.00  0.00           C
ATOM   1072  O   PHE A  70      50.881  58.222  99.756  1.00  0.00           O
ATOM   1073  N   PRO A  71      50.041  56.252  98.966  1.00  0.00           N
ATOM   1074  CD  PRO A  71      49.501  54.872  99.076  1.00  0.00           C
ATOM   1075  HD2 PRO A  71      48.851  54.972  99.946  1.00  0.00           H
ATOM   1076  HD3 PRO A  71      50.291  54.142  99.256  1.00  0.00           H
ATOM   1077  CG  PRO A  71      48.881  54.512  97.746  1.00  0.00           C
ATOM   1078  HG2 PRO A  71      47.891  54.962  97.736  1.00  0.00           H
ATOM   1079  HG3 PRO A  71      48.911  53.422  97.716  1.00  0.00           H
ATOM   1080  CB  PRO A  71      49.841  55.232  96.806  1.00  0.00           C
ATOM   1081  HB2 PRO A  71      49.301  55.372  95.866  1.00  0.00           H
ATOM   1082  HB3 PRO A  71      50.791  54.722  96.646  1.00  0.00           H
ATOM   1083  CA  PRO A  71      50.061  56.552  97.586  1.00  0.00           C
ATOM   1084  HA  PRO A  71      51.051  56.962  97.346  1.00  0.00           H
ATOM   1085  C   PRO A  71      48.961  57.582  97.196  1.00  0.00           C
ATOM   1086  O   PRO A  71      48.151  57.972  98.046  1.00  0.00           O
ATOM   1087  N   ILE A  72      48.921  58.082  95.956  1.00  0.00           N
ATOM   1088  H   ILE A  72      49.691  57.752  95.396  1.00  0.00           H
ATOM   1089  CA  ILE A  72      47.861  58.662  95.256  1.00  0.00           C
ATOM   1090  HA  ILE A  72      47.711  59.662  95.676  1.00  0.00           H
ATOM   1091  CB  ILE A  72      48.191  59.052  93.706  1.00  0.00           C
ATOM   1092  HB  ILE A  72      47.261  59.472  93.326  1.00  0.00           H
ATOM   1093  CG2 ILE A  72      49.211  60.192  93.736  1.00  0.00           C
ATOM   1094 HG21 ILE A  72      48.771  61.082  94.186  1.00  0.00           H
ATOM   1095 HG22 ILE A  72      50.021  59.882  94.406  1.00  0.00           H
ATOM   1096 HG23 ILE A  72      49.611  60.532  92.786  1.00  0.00           H
ATOM   1097  CG1 ILE A  72      48.551  57.892  92.766  1.00  0.00           C
ATOM   1098 HG12 ILE A  72      49.311  57.282  93.256  1.00  0.00           H
ATOM   1099 HG13 ILE A  72      47.631  57.322  92.746  1.00  0.00           H
ATOM   1100  CD1 ILE A  72      48.971  58.302  91.336  1.00  0.00           C
ATOM   1101 HD11 ILE A  72      49.851  58.951  91.366  1.00  0.00           H
ATOM   1102 HD12 ILE A  72      49.301  57.392  90.836  1.00  0.00           H
ATOM   1103 HD13 ILE A  72      48.101  58.782  90.896  1.00  0.00           H
ATOM   1104  C   ILE A  72      46.591  57.822  95.246  1.00  0.00           C
ATOM   1105  O   ILE A  72      46.621  56.582  95.306  1.00  0.00           O
ATOM   1106  N   SER A  73      45.441  58.452  95.046  1.00  0.00           N
ATOM   1107  H   SER A  73      45.601  59.432  94.866  1.00  0.00           H
ATOM   1108  CA  SER A  73      44.101  57.752  94.946  1.00  0.00           C
ATOM   1109  HA  SER A  73      44.081  57.002  95.726  1.00  0.00           H
ATOM   1110  CB  SER A  73      43.001  58.722  95.186  1.00  0.00           C
ATOM   1111  HB2 SER A  73      42.131  58.082  95.106  1.00  0.00           H
ATOM   1112  HB3 SER A  73      43.081  59.072  96.216  1.00  0.00           H
ATOM   1113  OG  SER A  73      43.121  59.802  94.306  1.00  0.00           O
ATOM   1114  HG  SER A  73      42.581  60.502  94.676  1.00  0.00           H
ATOM   1115  C   SER A  73      43.951  57.052  93.586  1.00  0.00           C
ATOM   1116  O   SER A  73      44.591  57.422  92.556  1.00  0.00           O
ATOM   1117  N   HIE A  74      43.041  56.042  93.496  1.00  0.00           N
ATOM   1118  H   HIE A  74      42.421  55.712  94.226  1.00  0.00           H
ATOM   1119  CA  HIE A  74      42.861  55.352  92.206  1.00  0.00           C
ATOM   1120  HA  HIE A  74      43.791  54.822  91.996  1.00  0.00           H
ATOM   1121  CB  HIE A  74      41.741  54.332  92.426  1.00  0.00           C
ATOM   1122  HB2 HIE A  74      40.831  54.852  92.736  1.00  0.00           H
ATOM   1123  HB3 HIE A  74      41.491  53.912  91.446  1.00  0.00           H
ATOM   1124  CG  HIE A  74      42.021  53.102  93.266  1.00  0.00           C
ATOM   1125  ND1 HIE A  74      42.371  53.102  94.596  1.00  0.00           N
ATOM   1126  CE1 HIE A  74      42.601  51.861  95.016  1.00  0.00           C
ATOM   1127  HE1 HIE A  74      42.761  51.482  96.006  1.00  0.00           H
ATOM   1128  NE2 HIE A  74      42.491  51.012  93.946  1.00  0.00           N
ATOM   1129  HE2 HIE A  74      42.501  50.012  94.096  1.00  0.00           H
ATOM   1130  CD2 HIE A  74      42.151  51.812  92.846  1.00  0.00           C
ATOM   1131  HD2 HIE A  74      42.061  51.372  91.866  1.00  0.00           H
ATOM   1132  C   HIE A  74      42.521  56.292  91.046  1.00  0.00           C
ATOM   1133  O   HIE A  74      43.121  56.092  89.996  1.00  0.00           O
ATOM   1134  N   VAL A  75      41.561  57.202  91.126  1.00  0.00           N
ATOM   1135  H   VAL A  75      41.061  57.122  91.996  1.00  0.00           H
ATOM   1136  CA  VAL A  75      41.201  58.162  90.056  1.00  0.00           C
ATOM   1137  HA  VAL A  75      40.821  57.562  89.236  1.00  0.00           H
ATOM   1138  CB  VAL A  75      40.011  59.072  90.566  1.00  0.00           C
ATOM   1139  HB  VAL A  75      39.201  58.392  90.816  1.00  0.00           H
ATOM   1140  CG1 VAL A  75      40.351  60.032  91.716  1.00  0.00           C
ATOM   1141 HG11 VAL A  75      39.401  60.442  92.046  1.00  0.00           H
ATOM   1142 HG12 VAL A  75      40.851  59.612  92.596  1.00  0.00           H
ATOM   1143 HG13 VAL A  75      41.071  60.822  91.496  1.00  0.00           H
ATOM   1144  CG2 VAL A  75      39.401  59.902  89.436  1.00  0.00           C
ATOM   1145 HG21 VAL A  75      39.911  60.862  89.416  1.00  0.00           H
ATOM   1146 HG22 VAL A  75      39.581  59.432  88.476  1.00  0.00           H
ATOM   1147 HG23 VAL A  75      38.341  60.082  89.636  1.00  0.00           H
ATOM   1148  C   VAL A  75      42.451  58.872  89.346  1.00  0.00           C
ATOM   1149  O   VAL A  75      42.611  58.802  88.126  1.00  0.00           O
ATOM   1150  N   ARG A  76      43.351  59.392  90.236  1.00  0.00           N
ATOM   1151  H   ARG A  76      43.201  59.172  91.206  1.00  0.00           H
ATOM   1152  CA  ARG A  76      44.601  59.912  89.836  1.00  0.00           C
ATOM   1153  HA  ARG A  76      44.451  60.592  88.996  1.00  0.00           H
ATOM   1154  CB  ARG A  76      45.211  60.772  91.046  1.00  0.00           C
ATOM   1155  HB2 ARG A  76      45.531  60.102  91.836  1.00  0.00           H
ATOM   1156  HB3 ARG A  76      46.111  61.212  90.626  1.00  0.00           H
ATOM   1157  CG  ARG A  76      44.261  61.872  91.556  1.00  0.00           C
ATOM   1158  HG2 ARG A  76      43.381  61.412  92.026  1.00  0.00           H
ATOM   1159  HG3 ARG A  76      44.741  62.472  92.326  1.00  0.00           H
ATOM   1160  CD  ARG A  76      43.811  62.771  90.416  1.00  0.00           C
ATOM   1161  HD2 ARG A  76      44.621  63.442  90.146  1.00  0.00           H
ATOM   1162  HD3 ARG A  76      43.361  62.242  89.566  1.00  0.00           H
ATOM   1163  NE  ARG A  76      42.721  63.612  91.026  1.00  0.00           N
ATOM   1164  HE  ARG A  76      42.981  64.102  91.876  1.00  0.00           H
ATOM   1165  CZ  ARG A  76      41.471  63.852  90.666  1.00  0.00           C
ATOM   1166  NH1 ARG A  76      41.081  63.522  89.496  1.00  0.00           N
ATOM   1167 HH11 ARG A  76      41.651  63.012  88.836  1.00  0.00           H
ATOM   1168 HH12 ARG A  76      40.141  63.612  89.136  1.00  0.00           H
ATOM   1169  NH2 ARG A  76      40.601  64.502  91.376  1.00  0.00           N
ATOM   1170 HH21 ARG A  76      40.931  64.752  92.296  1.00  0.00           H
ATOM   1171 HH22 ARG A  76      39.661  64.502  91.016  1.00  0.00           H
ATOM   1172  C   ARG A  76      45.661  58.912  89.236  1.00  0.00           C
ATOM   1173  O   ARG A  76      46.301  59.262  88.226  1.00  0.00           O
ATOM   1174  N   PHE A  77      45.681  57.642  89.716  1.00  0.00           N
ATOM   1175  H   PHE A  77      45.131  57.412  90.536  1.00  0.00           H
ATOM   1176  CA  PHE A  77      46.291  56.462  89.076  1.00  0.00           C
ATOM   1177  HA  PHE A  77      47.341  56.742  88.936  1.00  0.00           H
ATOM   1178  CB  PHE A  77      46.221  55.382  90.156  1.00  0.00           C
ATOM   1179  HB2 PHE A  77      46.591  55.732  91.116  1.00  0.00           H
ATOM   1180  HB3 PHE A  77      45.171  55.122  90.336  1.00  0.00           H
ATOM   1181  CG  PHE A  77      46.861  54.062  89.726  1.00  0.00           C
ATOM   1182  CD1 PHE A  77      48.291  53.912  89.916  1.00  0.00           C
ATOM   1183  HD1 PHE A  77      48.911  54.742  90.236  1.00  0.00           H
ATOM   1184  CE1 PHE A  77      48.831  52.642  89.716  1.00  0.00           C
ATOM   1185  HE1 PHE A  77      49.891  52.512  89.896  1.00  0.00           H
ATOM   1186  CZ  PHE A  77      48.001  51.612  89.226  1.00  0.00           C
ATOM   1187  HZ  PHE A  77      48.411  50.632  89.006  1.00  0.00           H
ATOM   1188  CE2 PHE A  77      46.641  51.782  88.986  1.00  0.00           C
ATOM   1189  HE2 PHE A  77      46.011  50.972  88.646  1.00  0.00           H
ATOM   1190  CD2 PHE A  77      46.061  53.032  89.286  1.00  0.00           C
ATOM   1191  HD2 PHE A  77      45.001  53.212  89.176  1.00  0.00           H
ATOM   1192  C   PHE A  77      45.671  56.172  87.706  1.00  0.00           C
ATOM   1193  O   PHE A  77      46.461  56.072  86.776  1.00  0.00           O
ATOM   1194  N   TRP A  78      44.371  55.952  87.466  1.00  0.00           N
ATOM   1195  H   TRP A  78      43.841  55.972  88.336  1.00  0.00           H
ATOM   1196  CA  TRP A  78      43.731  55.522  86.246  1.00  0.00           C
ATOM   1197  HA  TRP A  78      44.281  54.622  85.976  1.00  0.00           H
ATOM   1198  CB  TRP A  78      42.321  55.062  86.396  1.00  0.00           C
ATOM   1199  HB2 TRP A  78      41.751  55.882  86.836  1.00  0.00           H
ATOM   1200  HB3 TRP A  78      41.871  54.892  85.416  1.00  0.00           H
ATOM   1201  CG  TRP A  78      42.141  53.852  87.236  1.00  0.00           C
ATOM   1202  CD1 TRP A  78      42.701  52.602  87.136  1.00  0.00           C
ATOM   1203  HD1 TRP A  78      43.511  52.362  86.456  1.00  0.00           H
ATOM   1204  NE1 TRP A  78      42.091  51.612  87.916  1.00  0.00           N
ATOM   1205  HE1 TRP A  78      42.231  50.632  87.716  1.00  0.00           H
ATOM   1206  CE2 TRP A  78      41.141  52.192  88.686  1.00  0.00           C
ATOM   1207  CZ2 TRP A  78      40.241  51.692  89.666  1.00  0.00           C
ATOM   1208  HZ2 TRP A  78      40.371  50.712  90.106  1.00  0.00           H
ATOM   1209  CH2 TRP A  78      39.341  52.532  90.266  1.00  0.00           C
ATOM   1210  HH2 TRP A  78      38.601  52.162  90.976  1.00  0.00           H
ATOM   1211  CZ3 TRP A  78      39.361  53.902  89.956  1.00  0.00           C
ATOM   1212  HZ3 TRP A  78      38.641  54.522  90.466  1.00  0.00           H
ATOM   1213  CE3 TRP A  78      40.301  54.412  89.046  1.00  0.00           C
ATOM   1214  HE3 TRP A  78      40.441  55.442  88.786  1.00  0.00           H
ATOM   1215  CD2 TRP A  78      41.201  53.572  88.326  1.00  0.00           C
ATOM   1216  C   TRP A  78      43.811  56.612  85.146  1.00  0.00           C
ATOM   1217  O   TRP A  78      43.731  56.332  83.986  1.00  0.00           O
ATOM   1218  N   VAL A  79      44.031  57.882  85.456  1.00  0.00           N
ATOM   1219  H   VAL A  79      43.901  58.152  86.426  1.00  0.00           H
ATOM   1220  CA  VAL A  79      44.521  58.912  84.576  1.00  0.00           C
ATOM   1221  HA  VAL A  79      44.041  58.682  83.626  1.00  0.00           H
ATOM   1222  CB  VAL A  79      43.841  60.271  84.906  1.00  0.00           C
ATOM   1223  HB  VAL A  79      42.801  60.112  85.176  1.00  0.00           H
ATOM   1224  CG1 VAL A  79      44.481  60.922  86.136  1.00  0.00           C
ATOM   1225 HG11 VAL A  79      44.231  60.341  87.026  1.00  0.00           H
ATOM   1226 HG12 VAL A  79      45.541  61.132  85.966  1.00  0.00           H
ATOM   1227 HG13 VAL A  79      43.971  61.872  86.266  1.00  0.00           H
ATOM   1228  CG2 VAL A  79      43.831  61.271  83.776  1.00  0.00           C
ATOM   1229 HG21 VAL A  79      43.351  60.782  82.926  1.00  0.00           H
ATOM   1230 HG22 VAL A  79      43.301  62.202  83.986  1.00  0.00           H
ATOM   1231 HG23 VAL A  79      44.781  61.562  83.316  1.00  0.00           H
ATOM   1232  C   VAL A  79      46.031  58.742  84.236  1.00  0.00           C
ATOM   1233  O   VAL A  79      46.321  58.842  83.086  1.00  0.00           O
ATOM   1234  N   LEU A  80      47.011  58.412  85.126  1.00  0.00           N
ATOM   1235  H   LEU A  80      46.731  58.402  86.106  1.00  0.00           H
ATOM   1236  CA  LEU A  80      48.461  58.122  84.836  1.00  0.00           C
ATOM   1237  HA  LEU A  80      48.771  59.002  84.276  1.00  0.00           H
ATOM   1238  CB  LEU A  80      49.221  57.872  86.196  1.00  0.00           C
ATOM   1239  HB2 LEU A  80      49.011  58.652  86.926  1.00  0.00           H
ATOM   1240  HB3 LEU A  80      48.761  56.932  86.496  1.00  0.00           H
ATOM   1241  CG  LEU A  80      50.781  57.872  86.026  1.00  0.00           C
ATOM   1242  HG  LEU A  80      51.041  57.022  85.386  1.00  0.00           H
ATOM   1243  CD1 LEU A  80      51.471  59.122  85.396  1.00  0.00           C
ATOM   1244 HD11 LEU A  80      52.541  58.902  85.346  1.00  0.00           H
ATOM   1245 HD12 LEU A  80      51.041  59.382  84.426  1.00  0.00           H
ATOM   1246 HD13 LEU A  80      51.411  59.922  86.136  1.00  0.00           H
ATOM   1247  CD2 LEU A  80      51.421  57.521  87.386  1.00  0.00           C
ATOM   1248 HD21 LEU A  80      51.121  56.562  87.806  1.00  0.00           H
ATOM   1249 HD22 LEU A  80      52.471  57.372  87.146  1.00  0.00           H
ATOM   1250 HD23 LEU A  80      51.421  58.272  88.176  1.00  0.00           H
ATOM   1251  C   LEU A  80      48.511  56.882  83.906  1.00  0.00           C
ATOM   1252  O   LEU A  80      49.361  56.892  82.976  1.00  0.00           O
ATOM   1253  N   GLN A  81      47.601  55.892  84.126  1.00  0.00           N
ATOM   1254  H   GLN A  81      47.021  56.042  84.946  1.00  0.00           H
ATOM   1255  CA  GLN A  81      47.441  54.742  83.256  1.00  0.00           C
ATOM   1256  HA  GLN A  81      48.391  54.231  83.106  1.00  0.00           H
ATOM   1257  CB  GLN A  81      46.501  53.782  83.926  1.00  0.00           C
ATOM   1258  HB2 GLN A  81      46.821  53.512  84.936  1.00  0.00           H
ATOM   1259  HB3 GLN A  81      45.561  54.302  84.126  1.00  0.00           H
ATOM   1260  CG  GLN A  81      46.001  52.542  83.156  1.00  0.00           C
ATOM   1261  HG2 GLN A  81      45.681  52.782  82.136  1.00  0.00           H
ATOM   1262  HG3 GLN A  81      46.871  51.912  82.976  1.00  0.00           H
ATOM   1263  CD  GLN A  81      44.921  51.772  83.896  1.00  0.00           C
ATOM   1264  OE1 GLN A  81      43.891  52.382  84.316  1.00  0.00           O
ATOM   1265  NE2 GLN A  81      44.961  50.472  84.106  1.00  0.00           N
ATOM   1266 HE21 GLN A  81      45.631  49.972  83.546  1.00  0.00           H
ATOM   1267 HE22 GLN A  81      44.241  49.882  84.506  1.00  0.00           H
ATOM   1268  C   GLN A  81      46.971  55.142  81.816  1.00  0.00           C
ATOM   1269  O   GLN A  81      47.721  54.982  80.836  1.00  0.00           O
ATOM   1270  N   ILE A  82      45.861  55.922  81.666  1.00  0.00           N
ATOM   1271  H   ILE A  82      45.351  56.292  82.456  1.00  0.00           H
ATOM   1272  CA  ILE A  82      45.351  56.482  80.366  1.00  0.00           C
ATOM   1273  HA  ILE A  82      45.301  55.682  79.626  1.00  0.00           H
ATOM   1274  CB  ILE A  82      43.931  57.062  80.656  1.00  0.00           C
ATOM   1275  HB  ILE A  82      43.841  57.632  81.586  1.00  0.00           H
ATOM   1276  CG2 ILE A  82      43.511  58.092  79.516  1.00  0.00           C
ATOM   1277 HG21 ILE A  82      42.441  58.292  79.546  1.00  0.00           H
ATOM   1278 HG22 ILE A  82      44.031  59.021  79.766  1.00  0.00           H
ATOM   1279 HG23 ILE A  82      43.701  57.752  78.496  1.00  0.00           H
ATOM   1280  CG1 ILE A  82      42.891  55.952  80.906  1.00  0.00           C
ATOM   1281 HG12 ILE A  82      42.951  55.522  81.896  1.00  0.00           H
ATOM   1282 HG13 ILE A  82      41.961  56.521  80.956  1.00  0.00           H
ATOM   1283  CD1 ILE A  82      42.841  54.842  79.836  1.00  0.00           C
ATOM   1284 HD11 ILE A  82      42.041  54.172  80.146  1.00  0.00           H
ATOM   1285 HD12 ILE A  82      42.571  55.312  78.896  1.00  0.00           H
ATOM   1286 HD13 ILE A  82      43.791  54.322  79.756  1.00  0.00           H
ATOM   1287  C   ILE A  82      46.341  57.521  79.736  1.00  0.00           C
ATOM   1288  O   ILE A  82      46.381  57.602  78.506  1.00  0.00           O
ATOM   1289  N   ILE A  83      47.091  58.372  80.486  1.00  0.00           N
ATOM   1290  H   ILE A  83      46.831  58.262  81.456  1.00  0.00           H
ATOM   1291  CA  ILE A  83      48.231  59.292  80.086  1.00  0.00           C
ATOM   1292  HA  ILE A  83      47.801  59.852  79.246  1.00  0.00           H
ATOM   1293  CB  ILE A  83      48.621  60.201  81.226  1.00  0.00           C
ATOM   1294  HB  ILE A  83      48.611  59.542  82.096  1.00  0.00           H
ATOM   1295  CG2 ILE A  83      50.031  60.742  81.196  1.00  0.00           C
ATOM   1296 HG21 ILE A  83      50.351  61.262  80.296  1.00  0.00           H
ATOM   1297 HG22 ILE A  83      50.051  61.472  82.006  1.00  0.00           H
ATOM   1298 HG23 ILE A  83      50.721  59.932  81.466  1.00  0.00           H
ATOM   1299  CG1 ILE A  83      47.571  61.382  81.426  1.00  0.00           C
ATOM   1300 HG12 ILE A  83      46.601  60.872  81.486  1.00  0.00           H
ATOM   1301 HG13 ILE A  83      47.791  61.932  82.336  1.00  0.00           H
ATOM   1302  CD1 ILE A  83      47.491  62.382  80.226  1.00  0.00           C
ATOM   1303 HD11 ILE A  83      47.191  62.002  79.246  1.00  0.00           H
ATOM   1304 HD12 ILE A  83      46.681  63.082  80.426  1.00  0.00           H
ATOM   1305 HD13 ILE A  83      48.481  62.792  80.036  1.00  0.00           H
ATOM   1306  C   ILE A  83      49.431  58.462  79.496  1.00  0.00           C
ATOM   1307  O   ILE A  83      49.861  58.742  78.366  1.00  0.00           O
ATOM   1308  N   PHE A  84      49.861  57.342  80.126  1.00  0.00           N
ATOM   1309  H   PHE A  84      49.501  57.232  81.056  1.00  0.00           H
ATOM   1310  CA  PHE A  84      50.861  56.412  79.596  1.00  0.00           C
ATOM   1311  HA  PHE A  84      51.621  57.092  79.196  1.00  0.00           H
ATOM   1312  CB  PHE A  84      51.491  55.602  80.716  1.00  0.00           C
ATOM   1313  HB2 PHE A  84      50.711  55.212  81.366  1.00  0.00           H
ATOM   1314  HB3 PHE A  84      51.911  54.662  80.366  1.00  0.00           H
ATOM   1315  CG  PHE A  84      52.621  56.322  81.536  1.00  0.00           C
ATOM   1316  CD1 PHE A  84      52.511  56.271  82.946  1.00  0.00           C
ATOM   1317  HD1 PHE A  84      51.651  55.812  83.416  1.00  0.00           H
ATOM   1318  CE1 PHE A  84      53.581  56.652  83.716  1.00  0.00           C
ATOM   1319  HE1 PHE A  84      53.481  56.622  84.796  1.00  0.00           H
ATOM   1320  CZ  PHE A  84      54.761  57.202  83.086  1.00  0.00           C
ATOM   1321  HZ  PHE A  84      55.601  57.532  83.686  1.00  0.00           H
ATOM   1322  CE2 PHE A  84      54.891  57.142  81.686  1.00  0.00           C
ATOM   1323  HE2 PHE A  84      55.801  57.442  81.186  1.00  0.00           H
ATOM   1324  CD2 PHE A  84      53.781  56.772  80.886  1.00  0.00           C
ATOM   1325  HD2 PHE A  84      53.881  56.752  79.816  1.00  0.00           H
ATOM   1326  C   PHE A  84      50.411  55.622  78.366  1.00  0.00           C
ATOM   1327  O   PHE A  84      51.151  55.411  77.406  1.00  0.00           O
ATOM   1328  N   VAL A  85      49.141  55.152  78.396  1.00  0.00           N
ATOM   1329  H   VAL A  85      48.641  55.242  79.266  1.00  0.00           H
ATOM   1330  CA  VAL A  85      48.431  54.552  77.246  1.00  0.00           C
ATOM   1331  HA  VAL A  85      49.011  53.722  76.836  1.00  0.00           H
ATOM   1332  CB  VAL A  85      47.061  54.042  77.696  1.00  0.00           C
ATOM   1333  HB  VAL A  85      46.581  54.832  78.276  1.00  0.00           H
ATOM   1334  CG1 VAL A  85      46.081  53.792  76.526  1.00  0.00           C
ATOM   1335 HG11 VAL A  85      45.971  54.552  75.756  1.00  0.00           H
ATOM   1336 HG12 VAL A  85      46.581  52.922  76.106  1.00  0.00           H
ATOM   1337 HG13 VAL A  85      45.051  53.622  76.846  1.00  0.00           H
ATOM   1338  CG2 VAL A  85      47.101  52.742  78.496  1.00  0.00           C
ATOM   1339 HG21 VAL A  85      47.441  52.802  79.526  1.00  0.00           H
ATOM   1340 HG22 VAL A  85      46.111  52.292  78.566  1.00  0.00           H
ATOM   1341 HG23 VAL A  85      47.791  51.952  78.186  1.00  0.00           H
ATOM   1342  C   VAL A  85      48.301  55.542  76.056  1.00  0.00           C
ATOM   1343  O   VAL A  85      48.411  55.112  74.906  1.00  0.00           O
ATOM   1344  N   SER A  86      48.101  56.852  76.306  1.00  0.00           N
ATOM   1345  H   SER A  86      47.911  57.162  77.246  1.00  0.00           H
ATOM   1346  CA  SER A  86      47.981  57.952  75.316  1.00  0.00           C
ATOM   1347  HA  SER A  86      47.251  57.592  74.596  1.00  0.00           H
ATOM   1348  CB  SER A  86      47.381  59.231  75.906  1.00  0.00           C
ATOM   1349  HB2 SER A  86      48.051  59.482  76.726  1.00  0.00           H
ATOM   1350  HB3 SER A  86      47.471  59.951  75.096  1.00  0.00           H
ATOM   1351  OG  SER A  86      46.101  59.091  76.416  1.00  0.00           O
ATOM   1352  HG  SER A  86      46.231  58.622  77.246  1.00  0.00           H
ATOM   1353  C   SER A  86      49.301  58.342  74.656  1.00  0.00           C
ATOM   1354  O   SER A  86      49.321  58.692  73.516  1.00  0.00           O
ATOM   1355  N   VAL A  87      50.421  58.182  75.386  1.00  0.00           N
ATOM   1356  H   VAL A  87      50.311  57.642  76.236  1.00  0.00           H
ATOM   1357  CA  VAL A  87      51.771  58.662  74.916  1.00  0.00           C
ATOM   1358  HA  VAL A  87      51.571  59.702  74.626  1.00  0.00           H
ATOM   1359  CB  VAL A  87      52.821  58.672  76.106  1.00  0.00           C
ATOM   1360  HB  VAL A  87      52.631  57.802  76.736  1.00  0.00           H
ATOM   1361  CG1 VAL A  87      54.331  58.602  75.676  1.00  0.00           C
ATOM   1362 HG11 VAL A  87      54.531  59.482  75.056  1.00  0.00           H
ATOM   1363 HG12 VAL A  87      54.991  58.432  76.526  1.00  0.00           H
ATOM   1364 HG13 VAL A  87      54.341  57.682  75.096  1.00  0.00           H
ATOM   1365  CG2 VAL A  87      52.631  59.922  76.876  1.00  0.00           C
ATOM   1366 HG21 VAL A  87      53.041  59.732  77.866  1.00  0.00           H
ATOM   1367 HG22 VAL A  87      53.101  60.772  76.396  1.00  0.00           H
ATOM   1368 HG23 VAL A  87      51.581  60.021  77.166  1.00  0.00           H
ATOM   1369  C   VAL A  87      52.231  58.022  73.616  1.00  0.00           C
ATOM   1370  O   VAL A  87      52.761  58.722  72.796  1.00  0.00           O
ATOM   1371  N   PRO A  88      52.171  56.642  73.426  1.00  0.00           N
ATOM   1372  CD  PRO A  88      51.831  55.572  74.356  1.00  0.00           C
ATOM   1373  HD2 PRO A  88      50.741  55.492  74.386  1.00  0.00           H
ATOM   1374  HD3 PRO A  88      52.111  55.902  75.356  1.00  0.00           H
ATOM   1375  CG  PRO A  88      52.531  54.332  73.796  1.00  0.00           C
ATOM   1376  HG2 PRO A  88      51.971  53.452  74.126  1.00  0.00           H
ATOM   1377  HG3 PRO A  88      53.581  54.342  74.096  1.00  0.00           H
ATOM   1378  CB  PRO A  88      52.431  54.412  72.296  1.00  0.00           C
ATOM   1379  HB2 PRO A  88      51.551  53.902  71.916  1.00  0.00           H
ATOM   1380  HB3 PRO A  88      53.301  53.872  71.916  1.00  0.00           H
ATOM   1381  CA  PRO A  88      52.481  55.962  72.086  1.00  0.00           C
ATOM   1382  HA  PRO A  88      53.501  56.212  71.836  1.00  0.00           H
ATOM   1383  C   PRO A  88      51.531  56.462  70.966  1.00  0.00           C
ATOM   1384  O   PRO A  88      51.941  56.812  69.866  1.00  0.00           O
ATOM   1385  N   THR A  89      50.281  56.582  71.306  1.00  0.00           N
ATOM   1386  H   THR A  89      50.021  56.232  72.216  1.00  0.00           H
ATOM   1387  CA  THR A  89      49.241  57.112  70.356  1.00  0.00           C
ATOM   1388  HA  THR A  89      49.421  56.442  69.526  1.00  0.00           H
ATOM   1389  CB  THR A  89      47.801  56.792  70.906  1.00  0.00           C
ATOM   1390  HB  THR A  89      47.761  57.192  71.926  1.00  0.00           H
ATOM   1391  CG2 THR A  89      46.541  57.302  70.136  1.00  0.00           C
ATOM   1392 HG21 THR A  89      46.671  58.372  70.256  1.00  0.00           H
ATOM   1393 HG22 THR A  89      46.631  57.072  69.076  1.00  0.00           H
ATOM   1394 HG23 THR A  89      45.551  56.962  70.456  1.00  0.00           H
ATOM   1395  OG1 THR A  89      47.501  55.432  70.816  1.00  0.00           O
ATOM   1396  HG1 THR A  89      47.791  55.092  69.966  1.00  0.00           H
ATOM   1397  C   THR A  89      49.411  58.552  69.936  1.00  0.00           C
ATOM   1398  O   THR A  89      49.381  58.892  68.756  1.00  0.00           O
ATOM   1399  N   LEU A  90      49.561  59.512  70.856  1.00  0.00           N
ATOM   1400  H   LEU A  90      49.421  59.231  71.816  1.00  0.00           H
ATOM   1401  CA  LEU A  90      49.921  60.892  70.646  1.00  0.00           C
ATOM   1402  HA  LEU A  90      49.271  61.322  69.886  1.00  0.00           H
ATOM   1403  CB  LEU A  90      49.761  61.742  71.996  1.00  0.00           C
ATOM   1404  HB2 LEU A  90      50.461  61.302  72.696  1.00  0.00           H
ATOM   1405  HB3 LEU A  90      50.171  62.712  71.686  1.00  0.00           H
ATOM   1406  CG  LEU A  90      48.491  61.872  72.806  1.00  0.00           C
ATOM   1407  HG  LEU A  90      48.141  60.852  72.946  1.00  0.00           H
ATOM   1408  CD1 LEU A  90      48.761  62.532  74.166  1.00  0.00           C
ATOM   1409 HD11 LEU A  90      49.601  62.062  74.676  1.00  0.00           H
ATOM   1410 HD12 LEU A  90      49.051  63.582  74.096  1.00  0.00           H
ATOM   1411 HD13 LEU A  90      47.941  62.512  74.886  1.00  0.00           H
ATOM   1412  CD2 LEU A  90      47.381  62.642  71.966  1.00  0.00           C
ATOM   1413 HD21 LEU A  90      46.471  62.622  72.556  1.00  0.00           H
ATOM   1414 HD22 LEU A  90      47.641  63.682  71.766  1.00  0.00           H
ATOM   1415 HD23 LEU A  90      47.261  62.182  70.986  1.00  0.00           H
ATOM   1416  C   LEU A  90      51.331  61.012  69.906  1.00  0.00           C
ATOM   1417  O   LEU A  90      51.531  62.062  69.226  1.00  0.00           O
ATOM   1418  N   LEU A  91      52.371  60.092  70.036  1.00  0.00           N
ATOM   1419  H   LEU A  91      52.241  59.462  70.826  1.00  0.00           H
ATOM   1420  CA  LEU A  91      53.591  59.922  69.226  1.00  0.00           C
ATOM   1421  HA  LEU A  91      54.011  60.922  69.186  1.00  0.00           H
ATOM   1422  CB  LEU A  91      54.631  59.012  69.926  1.00  0.00           C
ATOM   1423  HB2 LEU A  91      54.141  58.122  70.326  1.00  0.00           H
ATOM   1424  HB3 LEU A  91      55.261  58.592  69.136  1.00  0.00           H
ATOM   1425  CG  LEU A  91      55.521  59.592  71.006  1.00  0.00           C
ATOM   1426  HG  LEU A  91      54.821  60.212  71.566  1.00  0.00           H
ATOM   1427  CD1 LEU A  91      55.971  58.532  71.986  1.00  0.00           C
ATOM   1428 HD11 LEU A  91      55.181  57.832  72.246  1.00  0.00           H
ATOM   1429 HD12 LEU A  91      56.731  57.952  71.476  1.00  0.00           H
ATOM   1430 HD13 LEU A  91      56.481  58.832  72.896  1.00  0.00           H
ATOM   1431  CD2 LEU A  91      56.661  60.411  70.336  1.00  0.00           C
ATOM   1432 HD21 LEU A  91      56.371  61.212  69.666  1.00  0.00           H
ATOM   1433 HD22 LEU A  91      56.971  61.132  71.096  1.00  0.00           H
ATOM   1434 HD23 LEU A  91      57.421  59.822  69.826  1.00  0.00           H
ATOM   1435  C   LEU A  91      53.241  59.452  67.776  1.00  0.00           C
ATOM   1436  O   LEU A  91      53.711  60.032  66.756  1.00  0.00           O
ATOM   1437  N   TYR A  92      52.431  58.402  67.566  1.00  0.00           N
ATOM   1438  H   TYR A  92      52.131  57.922  68.406  1.00  0.00           H
ATOM   1439  CA  TYR A  92      51.951  58.012  66.186  1.00  0.00           C
ATOM   1440  HA  TYR A  92      52.771  57.712  65.526  1.00  0.00           H
ATOM   1441  CB  TYR A  92      51.021  56.712  66.266  1.00  0.00           C
ATOM   1442  HB2 TYR A  92      51.651  55.822  66.336  1.00  0.00           H
ATOM   1443  HB3 TYR A  92      50.421  56.722  67.176  1.00  0.00           H
ATOM   1444  CG  TYR A  92      50.051  56.492  65.046  1.00  0.00           C
ATOM   1445  CD1 TYR A  92      48.661  56.521  65.296  1.00  0.00           C
ATOM   1446  HD1 TYR A  92      48.231  56.702  66.266  1.00  0.00           H
ATOM   1447  CE1 TYR A  92      47.741  56.142  64.316  1.00  0.00           C
ATOM   1448  HE1 TYR A  92      46.691  56.102  64.566  1.00  0.00           H
ATOM   1449  CZ  TYR A  92      48.201  55.992  62.946  1.00  0.00           C
ATOM   1450  OH  TYR A  92      47.361  55.842  61.856  1.00  0.00           O
ATOM   1451  HH  TYR A  92      46.471  56.102  62.126  1.00  0.00           H
ATOM   1452  CE2 TYR A  92      49.561  55.962  62.736  1.00  0.00           C
ATOM   1453  HE2 TYR A  92      50.061  55.702  61.816  1.00  0.00           H
ATOM   1454  CD2 TYR A  92      50.531  56.092  63.786  1.00  0.00           C
ATOM   1455  HD2 TYR A  92      51.581  56.012  63.556  1.00  0.00           H
ATOM   1456  C   TYR A  92      51.191  59.172  65.516  1.00  0.00           C
ATOM   1457  O   TYR A  92      51.501  59.512  64.396  1.00  0.00           O
ATOM   1458  N   LEU A  93      50.281  59.812  66.246  1.00  0.00           N
ATOM   1459  H   LEU A  93      50.171  59.382  67.156  1.00  0.00           H
ATOM   1460  CA  LEU A  93      49.691  61.092  65.786  1.00  0.00           C
ATOM   1461  HA  LEU A  93      49.231  60.842  64.826  1.00  0.00           H
ATOM   1462  CB  LEU A  93      48.541  61.552  66.726  1.00  0.00           C
ATOM   1463  HB2 LEU A  93      47.961  60.712  67.096  1.00  0.00           H
ATOM   1464  HB3 LEU A  93      49.121  61.812  67.616  1.00  0.00           H
ATOM   1465  CG  LEU A  93      47.651  62.752  66.366  1.00  0.00           C
ATOM   1466  HG  LEU A  93      48.341  63.532  66.036  1.00  0.00           H
ATOM   1467  CD1 LEU A  93      46.651  62.302  65.226  1.00  0.00           C
ATOM   1468 HD11 LEU A  93      45.711  61.912  65.606  1.00  0.00           H
ATOM   1469 HD12 LEU A  93      46.431  63.172  64.626  1.00  0.00           H
ATOM   1470 HD13 LEU A  93      47.171  61.591  64.576  1.00  0.00           H
ATOM   1471  CD2 LEU A  93      46.881  63.372  67.576  1.00  0.00           C
ATOM   1472 HD21 LEU A  93      46.461  62.502  68.076  1.00  0.00           H
ATOM   1473 HD22 LEU A  93      47.561  63.882  68.266  1.00  0.00           H
ATOM   1474 HD23 LEU A  93      46.191  64.082  67.126  1.00  0.00           H
ATOM   1475  C   LEU A  93      50.731  62.162  65.376  1.00  0.00           C
ATOM   1476  O   LEU A  93      50.491  62.771  64.356  1.00  0.00           O
ATOM   1477  N   ALA A  94      51.771  62.392  66.116  1.00  0.00           N
ATOM   1478  H   ALA A  94      51.841  61.952  67.026  1.00  0.00           H
ATOM   1479  CA  ALA A  94      52.961  63.182  65.786  1.00  0.00           C
ATOM   1480  HA  ALA A  94      52.571  64.192  65.666  1.00  0.00           H
ATOM   1481  CB  ALA A  94      53.971  63.242  66.966  1.00  0.00           C
ATOM   1482  HB1 ALA A  94      54.331  62.262  67.286  1.00  0.00           H
ATOM   1483  HB2 ALA A  94      54.801  63.892  66.706  1.00  0.00           H
ATOM   1484  HB3 ALA A  94      53.421  63.712  67.786  1.00  0.00           H
ATOM   1485  C   ALA A  94      53.591  62.792  64.456  1.00  0.00           C
ATOM   1486  O   ALA A  94      53.951  63.722  63.726  1.00  0.00           O
ATOM   1487  N   HIE A  95      53.801  61.521  64.196  1.00  0.00           N
ATOM   1488  H   HIE A  95      53.601  60.822  64.896  1.00  0.00           H
ATOM   1489  CA  HIE A  95      54.301  61.042  62.896  1.00  0.00           C
ATOM   1490  HA  HIE A  95      55.201  61.612  62.696  1.00  0.00           H
ATOM   1491  CB  HIE A  95      54.811  59.602  62.996  1.00  0.00           C
ATOM   1492  HB2 HIE A  95      55.481  59.402  63.836  1.00  0.00           H
ATOM   1493  HB3 HIE A  95      53.951  58.942  63.126  1.00  0.00           H
ATOM   1494  CG  HIE A  95      55.571  58.932  61.856  1.00  0.00           C
ATOM   1495  ND1 HIE A  95      56.131  57.642  61.846  1.00  0.00           N
ATOM   1496  CE1 HIE A  95      56.951  57.552  60.776  1.00  0.00           C
ATOM   1497  HE1 HIE A  95      57.641  56.731  60.676  1.00  0.00           H
ATOM   1498  NE2 HIE A  95      56.821  58.622  59.976  1.00  0.00           N
ATOM   1499  HE2 HIE A  95      57.551  58.771  59.296  1.00  0.00           H
ATOM   1500  CD2 HIE A  95      56.051  59.472  60.686  1.00  0.00           C
ATOM   1501  HD2 HIE A  95      55.931  60.472  60.306  1.00  0.00           H
ATOM   1502  C   HIE A  95      53.321  61.332  61.746  1.00  0.00           C
ATOM   1503  O   HIE A  95      53.741  61.982  60.816  1.00  0.00           O
ATOM   1504  N   VAL A  96      52.071  60.962  61.876  1.00  0.00           N
ATOM   1505  H   VAL A  96      51.761  60.552  62.746  1.00  0.00           H
ATOM   1506  CA  VAL A  96      50.931  61.462  60.926  1.00  0.00           C
ATOM   1507  HA  VAL A  96      51.051  60.892  60.006  1.00  0.00           H
ATOM   1508  CB  VAL A  96      49.501  61.201  61.566  1.00  0.00           C
ATOM   1509  HB  VAL A  96      49.561  61.582  62.586  1.00  0.00           H
ATOM   1510  CG1 VAL A  96      48.321  61.872  60.886  1.00  0.00           C
ATOM   1511 HG11 VAL A  96      47.391  61.472  61.286  1.00  0.00           H
ATOM   1512 HG12 VAL A  96      48.161  62.932  61.116  1.00  0.00           H
ATOM   1513 HG13 VAL A  96      48.291  61.752  59.806  1.00  0.00           H
ATOM   1514  CG2 VAL A  96      49.231  59.642  61.586  1.00  0.00           C
ATOM   1515 HG21 VAL A  96      50.131  59.072  61.796  1.00  0.00           H
ATOM   1516 HG22 VAL A  96      48.481  59.402  62.326  1.00  0.00           H
ATOM   1517 HG23 VAL A  96      48.831  59.342  60.616  1.00  0.00           H
ATOM   1518  C   VAL A  96      51.011  62.952  60.676  1.00  0.00           C
ATOM   1519  O   VAL A  96      51.091  63.312  59.496  1.00  0.00           O
ATOM   1520  N   PHE A  97      51.001  63.792  61.716  1.00  0.00           N
ATOM   1521  H   PHE A  97      51.041  63.342  62.616  1.00  0.00           H
ATOM   1522  CA  PHE A  97      50.951  65.302  61.596  1.00  0.00           C
ATOM   1523  HA  PHE A  97      50.091  65.502  60.956  1.00  0.00           H
ATOM   1524  CB  PHE A  97      50.661  65.922  62.946  1.00  0.00           C
ATOM   1525  HB2 PHE A  97      49.761  65.422  63.266  1.00  0.00           H
ATOM   1526  HB3 PHE A  97      51.391  65.622  63.696  1.00  0.00           H
ATOM   1527  CG  PHE A  97      50.491  67.412  63.046  1.00  0.00           C
ATOM   1528  CD1 PHE A  97      51.501  68.192  63.686  1.00  0.00           C
ATOM   1529  HD1 PHE A  97      52.371  67.722  64.126  1.00  0.00           H
ATOM   1530  CE1 PHE A  97      51.321  69.592  63.746  1.00  0.00           C
ATOM   1531  HE1 PHE A  97      52.041  70.212  64.256  1.00  0.00           H
ATOM   1532  CZ  PHE A  97      50.231  70.142  63.086  1.00  0.00           C
ATOM   1533  HZ  PHE A  97      50.101  71.212  63.136  1.00  0.00           H
ATOM   1534  CE2 PHE A  97      49.281  69.442  62.346  1.00  0.00           C
ATOM   1535  HE2 PHE A  97      48.401  69.842  61.866  1.00  0.00           H
ATOM   1536  CD2 PHE A  97      49.421  68.042  62.336  1.00  0.00           C
ATOM   1537  HD2 PHE A  97      48.711  67.392  61.836  1.00  0.00           H
ATOM   1538  C   PHE A  97      52.191  65.832  60.936  1.00  0.00           C
ATOM   1539  O   PHE A  97      52.191  66.542  59.916  1.00  0.00           O
ATOM   1540  N   TYR A  98      53.401  65.322  61.336  1.00  0.00           N
ATOM   1541  H   TYR A  98      53.321  64.572  61.996  1.00  0.00           H
ATOM   1542  CA  TYR A  98      54.641  65.632  60.666  1.00  0.00           C
ATOM   1543  HA  TYR A  98      54.821  66.712  60.706  1.00  0.00           H
ATOM   1544  CB  TYR A  98      55.791  65.021  61.416  1.00  0.00           C
ATOM   1545  HB2 TYR A  98      55.831  65.512  62.386  1.00  0.00           H
ATOM   1546  HB3 TYR A  98      55.631  63.972  61.686  1.00  0.00           H
ATOM   1547  CG  TYR A  98      57.231  65.002  60.816  1.00  0.00           C
ATOM   1548  CD1 TYR A  98      57.521  64.222  59.606  1.00  0.00           C
ATOM   1549  HD1 TYR A  98      56.691  63.722  59.136  1.00  0.00           H
ATOM   1550  CE1 TYR A  98      58.801  64.091  59.146  1.00  0.00           C
ATOM   1551  HE1 TYR A  98      58.961  63.552  58.226  1.00  0.00           H
ATOM   1552  CZ  TYR A  98      59.921  64.742  59.866  1.00  0.00           C
ATOM   1553  OH  TYR A  98      61.171  64.551  59.456  1.00  0.00           O
ATOM   1554  HH  TYR A  98      61.201  63.902  58.746  1.00  0.00           H
ATOM   1555  CE2 TYR A  98      59.621  65.582  60.976  1.00  0.00           C
ATOM   1556  HE2 TYR A  98      60.471  66.112  61.366  1.00  0.00           H
ATOM   1557  CD2 TYR A  98      58.301  65.672  61.486  1.00  0.00           C
ATOM   1558  HD2 TYR A  98      58.181  66.362  62.306  1.00  0.00           H
ATOM   1559  C   TYR A  98      54.561  65.312  59.136  1.00  0.00           C
ATOM   1560  O   TYR A  98      54.881  66.191  58.326  1.00  0.00           O
ATOM   1561  N   VAL A  99      53.981  64.172  58.756  1.00  0.00           N
ATOM   1562  H   VAL A  99      53.791  63.442  59.436  1.00  0.00           H
ATOM   1563  CA  VAL A  99      53.921  63.812  57.326  1.00  0.00           C
ATOM   1564  HA  VAL A  99      54.901  63.942  56.866  1.00  0.00           H
ATOM   1565  CB  VAL A  99      53.581  62.282  57.086  1.00  0.00           C
ATOM   1566  HB  VAL A  99      52.661  62.032  57.616  1.00  0.00           H
ATOM   1567  CG1 VAL A  99      53.471  61.952  55.586  1.00  0.00           C
ATOM   1568 HG11 VAL A  99      53.271  60.882  55.526  1.00  0.00           H
ATOM   1569 HG12 VAL A  99      52.591  62.412  55.136  1.00  0.00           H
ATOM   1570 HG13 VAL A  99      54.371  61.982  54.976  1.00  0.00           H
ATOM   1571  CG2 VAL A  99      54.741  61.392  57.586  1.00  0.00           C
ATOM   1572 HG21 VAL A  99      54.971  61.622  58.626  1.00  0.00           H
ATOM   1573 HG22 VAL A  99      54.421  60.362  57.426  1.00  0.00           H
ATOM   1574 HG23 VAL A  99      55.641  61.612  57.016  1.00  0.00           H
ATOM   1575  C   VAL A  99      52.961  64.801  56.616  1.00  0.00           C
ATOM   1576  O   VAL A  99      53.161  65.081  55.426  1.00  0.00           O
ATOM   1577  N   MET A 100      51.861  65.152  57.296  1.00  0.00           N
ATOM   1578  H   MET A 100      51.821  64.902  58.276  1.00  0.00           H
ATOM   1579  CA  MET A 100      50.891  66.201  56.886  1.00  0.00           C
ATOM   1580  HA  MET A 100      50.591  65.932  55.876  1.00  0.00           H
ATOM   1581  CB  MET A 100      49.611  66.142  57.736  1.00  0.00           C
ATOM   1582  HB2 MET A 100      49.231  65.142  57.956  1.00  0.00           H
ATOM   1583  HB3 MET A 100      49.861  66.612  58.686  1.00  0.00           H
ATOM   1584  CG  MET A 100      48.491  67.012  57.186  1.00  0.00           C
ATOM   1585  HG2 MET A 100      48.821  68.032  57.016  1.00  0.00           H
ATOM   1586  HG3 MET A 100      48.291  66.642  56.176  1.00  0.00           H
ATOM   1587  SD  MET A 100      46.911  67.312  58.066  1.00  0.00           S
ATOM   1588  CE  MET A 100      46.301  65.622  58.186  1.00  0.00           C
ATOM   1589  HE1 MET A 100      46.681  65.052  59.036  1.00  0.00           H
ATOM   1590  HE2 MET A 100      45.241  65.742  58.396  1.00  0.00           H
ATOM   1591  HE3 MET A 100      46.361  65.201  57.176  1.00  0.00           H
ATOM   1592  C   MET A 100      51.481  67.632  56.746  1.00  0.00           C
ATOM   1593  O   MET A 100      51.111  68.312  55.726  1.00  0.00           O
ATOM   1594  N   ARG A 101      52.361  67.981  57.716  1.00  0.00           N
ATOM   1595  H   ARG A 101      52.601  67.222  58.336  1.00  0.00           H
ATOM   1596  CA  ARG A 101      53.151  69.231  57.616  1.00  0.00           C
ATOM   1597  HA  ARG A 101      52.511  70.072  57.356  1.00  0.00           H
ATOM   1598  CB  ARG A 101      53.961  69.582  58.886  1.00  0.00           C
ATOM   1599  HB2 ARG A 101      54.631  68.762  59.166  1.00  0.00           H
ATOM   1600  HB3 ARG A 101      54.541  70.492  58.756  1.00  0.00           H
ATOM   1601  CG  ARG A 101      53.211  69.762  60.166  1.00  0.00           C
ATOM   1602  HG2 ARG A 101      52.991  68.732  60.436  1.00  0.00           H
ATOM   1603  HG3 ARG A 101      53.901  70.201  60.876  1.00  0.00           H
ATOM   1604  CD  ARG A 101      51.921  70.652  60.216  1.00  0.00           C
ATOM   1605  HD2 ARG A 101      51.141  70.072  59.716  1.00  0.00           H
ATOM   1606  HD3 ARG A 101      51.681  70.862  61.256  1.00  0.00           H
ATOM   1607  NE  ARG A 101      52.081  71.911  59.506  1.00  0.00           N
ATOM   1608  HE  ARG A 101      52.941  72.441  59.546  1.00  0.00           H
ATOM   1609  CZ  ARG A 101      51.371  72.451  58.516  1.00  0.00           C
ATOM   1610  NH1 ARG A 101      50.231  72.002  58.036  1.00  0.00           N
ATOM   1611 HH11 ARG A 101      49.701  71.271  58.486  1.00  0.00           H
ATOM   1612 HH12 ARG A 101      49.791  72.592  57.346  1.00  0.00           H
ATOM   1613  NH2 ARG A 101      51.981  73.422  57.846  1.00  0.00           N
ATOM   1614 HH21 ARG A 101      52.831  73.822  58.226  1.00  0.00           H
ATOM   1615 HH22 ARG A 101      51.571  73.701  56.966  1.00  0.00           H
ATOM   1616  C   ARG A 101      54.141  69.302  56.406  1.00  0.00           C
ATOM   1617  O   ARG A 101      54.271  70.332  55.806  1.00  0.00           O
ATOM   1618  N   LYS A 102      54.791  68.172  56.046  1.00  0.00           N
ATOM   1619  H   LYS A 102      54.791  67.422  56.726  1.00  0.00           H
ATOM   1620  CA  LYS A 102      55.531  67.862  54.846  1.00  0.00           C
ATOM   1621  HA  LYS A 102      56.311  68.622  54.746  1.00  0.00           H
ATOM   1622  CB  LYS A 102      56.221  66.482  55.036  1.00  0.00           C
ATOM   1623  HB2 LYS A 102      55.541  65.762  55.486  1.00  0.00           H
ATOM   1624  HB3 LYS A 102      56.401  66.132  54.016  1.00  0.00           H
ATOM   1625  CG  LYS A 102      57.621  66.392  55.726  1.00  0.00           C
ATOM   1626  HG2 LYS A 102      57.841  65.341  55.876  1.00  0.00           H
ATOM   1627  HG3 LYS A 102      58.201  66.692  54.856  1.00  0.00           H
ATOM   1628  CD  LYS A 102      57.801  67.212  56.996  1.00  0.00           C
ATOM   1629  HD2 LYS A 102      57.531  68.252  56.826  1.00  0.00           H
ATOM   1630  HD3 LYS A 102      57.081  66.812  57.706  1.00  0.00           H
ATOM   1631  CE  LYS A 102      59.251  67.062  57.556  1.00  0.00           C
ATOM   1632  HE2 LYS A 102      59.191  67.532  58.536  1.00  0.00           H
ATOM   1633  HE3 LYS A 102      59.491  66.002  57.596  1.00  0.00           H
ATOM   1634  NZ  LYS A 102      60.241  67.782  56.776  1.00  0.00           N
ATOM   1635  HZ1 LYS A 102      60.051  67.771  55.786  1.00  0.00           H
ATOM   1636  HZ2 LYS A 102      60.111  68.782  56.856  1.00  0.00           H
ATOM   1637  HZ3 LYS A 102      61.201  67.532  56.996  1.00  0.00           H
ATOM   1638  C   LYS A 102      54.671  67.992  53.516  1.00  0.00           C
ATOM   1639  O   LYS A 102      55.091  68.732  52.676  1.00  0.00           O
ATOM   1640  N   GLU A 103      53.481  67.301  53.396  1.00  0.00           N
ATOM   1641  H   GLU A 103      53.261  66.712  54.176  1.00  0.00           H
ATOM   1642  CA  GLU A 103      52.521  67.492  52.246  1.00  0.00           C
ATOM   1643  HA  GLU A 103      52.911  66.911  51.406  1.00  0.00           H
ATOM   1644  CB  GLU A 103      51.151  66.771  52.446  1.00  0.00           C
ATOM   1645  HB2 GLU A 103      51.351  65.722  52.646  1.00  0.00           H
ATOM   1646  HB3 GLU A 103      50.551  67.082  53.306  1.00  0.00           H
ATOM   1647  CG  GLU A 103      50.201  66.872  51.206  1.00  0.00           C
ATOM   1648  HG2 GLU A 103      49.871  67.902  51.136  1.00  0.00           H
ATOM   1649  HG3 GLU A 103      50.811  66.622  50.346  1.00  0.00           H
ATOM   1650  CD  GLU A 103      48.951  66.072  51.146  1.00  0.00           C
ATOM   1651  OE1 GLU A 103      48.391  65.882  52.206  1.00  0.00           O
ATOM   1652  OE2 GLU A 103      48.421  65.742  50.046  1.00  0.00           O
ATOM   1653  C   GLU A 103      52.331  68.942  51.756  1.00  0.00           C
ATOM   1654  O   GLU A 103      52.641  69.252  50.606  1.00  0.00           O
ATOM   1655  N   GLU A 104      51.951  69.822  52.746  1.00  0.00           N
ATOM   1656  H   GLU A 104      51.801  69.432  53.666  1.00  0.00           H
ATOM   1657  CA  GLU A 104      51.741  71.252  52.476  1.00  0.00           C
ATOM   1658  HA  GLU A 104      50.981  71.302  51.696  1.00  0.00           H
ATOM   1659  CB  GLU A 104      51.201  71.882  53.816  1.00  0.00           C
ATOM   1660  HB2 GLU A 104      50.271  71.372  54.046  1.00  0.00           H
ATOM   1661  HB3 GLU A 104      51.931  71.692  54.616  1.00  0.00           H
ATOM   1662  CG  GLU A 104      50.921  73.352  53.606  1.00  0.00           C
ATOM   1663  HG2 GLU A 104      51.901  73.822  53.556  1.00  0.00           H
ATOM   1664  HG3 GLU A 104      50.391  73.332  52.656  1.00  0.00           H
ATOM   1665  CD  GLU A 104      50.131  74.062  54.616  1.00  0.00           C
ATOM   1666  OE1 GLU A 104      50.141  73.812  55.846  1.00  0.00           O
ATOM   1667  OE2 GLU A 104      49.411  74.992  54.166  1.00  0.00           O
ATOM   1668  C   GLU A 104      53.011  71.882  51.896  1.00  0.00           C
ATOM   1669  O   GLU A 104      52.891  72.542  50.846  1.00  0.00           O
ATOM   1670  N   LYS A 105      54.211  71.692  52.476  1.00  0.00           N
ATOM   1671  H   LYS A 105      54.361  71.122  53.296  1.00  0.00           H
ATOM   1672  CA  LYS A 105      55.491  72.322  52.076  1.00  0.00           C
ATOM   1673  HA  LYS A 105      55.261  73.352  51.796  1.00  0.00           H
ATOM   1674  CB  LYS A 105      56.541  72.362  53.226  1.00  0.00           C
ATOM   1675  HB2 LYS A 105      56.041  72.662  54.146  1.00  0.00           H
ATOM   1676  HB3 LYS A 105      56.881  71.352  53.456  1.00  0.00           H
ATOM   1677  CG  LYS A 105      57.721  73.262  52.976  1.00  0.00           C
ATOM   1678  HG2 LYS A 105      58.511  73.172  53.716  1.00  0.00           H
ATOM   1679  HG3 LYS A 105      58.261  72.922  52.096  1.00  0.00           H
ATOM   1680  CD  LYS A 105      57.421  74.772  52.786  1.00  0.00           C
ATOM   1681  HD2 LYS A 105      56.931  75.002  51.836  1.00  0.00           H
ATOM   1682  HD3 LYS A 105      56.731  75.072  53.566  1.00  0.00           H
ATOM   1683  CE  LYS A 105      58.641  75.682  52.866  1.00  0.00           C
ATOM   1684  HE2 LYS A 105      59.141  75.432  53.806  1.00  0.00           H
ATOM   1685  HE3 LYS A 105      59.351  75.472  52.066  1.00  0.00           H
ATOM   1686  NZ  LYS A 105      58.281  77.161  52.856  1.00  0.00           N
ATOM   1687  HZ1 LYS A 105      59.081  77.771  52.916  1.00  0.00           H
ATOM   1688  HZ2 LYS A 105      57.751  77.412  52.046  1.00  0.00           H
ATOM   1689  HZ3 LYS A 105      57.831  77.422  53.716  1.00  0.00           H
ATOM   1690  C   LYS A 105      55.941  71.701  50.776  1.00  0.00           C
ATOM   1691  O   LYS A 105      56.371  72.492  49.906  1.00  0.00           O
ATOM   1692  N   LEU A 106      55.861  70.392  50.466  1.00  0.00           N
ATOM   1693  H   LEU A 106      55.411  69.852  51.196  1.00  0.00           H
ATOM   1694  CA  LEU A 106      55.931  69.722  49.146  1.00  0.00           C
ATOM   1695  HA  LEU A 106      56.961  69.842  48.786  1.00  0.00           H
ATOM   1696  CB  LEU A 106      55.711  68.161  49.216  1.00  0.00           C
ATOM   1697  HB2 LEU A 106      54.801  68.032  49.806  1.00  0.00           H
ATOM   1698  HB3 LEU A 106      55.681  67.632  48.276  1.00  0.00           H
ATOM   1699  CG  LEU A 106      56.871  67.372  49.856  1.00  0.00           C
ATOM   1700  HG  LEU A 106      57.281  67.892  50.716  1.00  0.00           H
ATOM   1701  CD1 LEU A 106      56.331  66.102  50.376  1.00  0.00           C
ATOM   1702 HD11 LEU A 106      57.011  65.521  51.006  1.00  0.00           H
ATOM   1703 HD12 LEU A 106      55.461  66.292  51.006  1.00  0.00           H
ATOM   1704 HD13 LEU A 106      56.031  65.402  49.596  1.00  0.00           H
ATOM   1705  CD2 LEU A 106      57.981  67.182  48.866  1.00  0.00           C
ATOM   1706 HD21 LEU A 106      58.411  68.152  48.636  1.00  0.00           H
ATOM   1707 HD22 LEU A 106      58.841  66.762  49.376  1.00  0.00           H
ATOM   1708 HD23 LEU A 106      57.671  66.622  47.976  1.00  0.00           H
ATOM   1709  C   LEU A 106      54.981  70.402  48.076  1.00  0.00           C
ATOM   1710  O   LEU A 106      55.471  70.702  46.986  1.00  0.00           O
ATOM   1711  N   ASN A 107      53.651  70.652  48.336  1.00  0.00           N
ATOM   1712  H   ASN A 107      53.261  70.302  49.206  1.00  0.00           H
ATOM   1713  CA  ASN A 107      52.661  71.262  47.386  1.00  0.00           C
ATOM   1714  HA  ASN A 107      52.751  70.762  46.426  1.00  0.00           H
ATOM   1715  CB  ASN A 107      51.241  71.051  48.016  1.00  0.00           C
ATOM   1716  HB2 ASN A 107      51.121  69.982  48.176  1.00  0.00           H
ATOM   1717  HB3 ASN A 107      51.101  71.661  48.906  1.00  0.00           H
ATOM   1718  CG  ASN A 107      50.201  71.382  46.996  1.00  0.00           C
ATOM   1719  OD1 ASN A 107      50.071  70.702  45.986  1.00  0.00           O
ATOM   1720  ND2 ASN A 107      49.421  72.392  47.146  1.00  0.00           N
ATOM   1721 HD21 ASN A 107      48.551  72.521  46.636  1.00  0.00           H
ATOM   1722 HD22 ASN A 107      49.461  73.042  47.916  1.00  0.00           H
ATOM   1723  C   ASN A 107      52.931  72.782  47.156  1.00  0.00           C
ATOM   1724  O   ASN A 107      52.971  73.231  46.006  1.00  0.00           O
ATOM   1725  N   LYS A 108      53.261  73.572  48.186  1.00  0.00           N
ATOM   1726  H   LYS A 108      53.201  73.231  49.136  1.00  0.00           H
ATOM   1727  CA  LYS A 108      53.801  74.992  48.106  1.00  0.00           C
ATOM   1728  HA  LYS A 108      53.031  75.642  47.686  1.00  0.00           H
ATOM   1729  CB  LYS A 108      54.111  75.472  49.556  1.00  0.00           C
ATOM   1730  HB2 LYS A 108      54.751  74.752  50.066  1.00  0.00           H
ATOM   1731  HB3 LYS A 108      54.701  76.392  49.546  1.00  0.00           H
ATOM   1732  CG  LYS A 108      52.991  75.832  50.456  1.00  0.00           C
ATOM   1733  HG2 LYS A 108      52.481  76.672  49.966  1.00  0.00           H
ATOM   1734  HG3 LYS A 108      52.251  75.032  50.466  1.00  0.00           H
ATOM   1735  CD  LYS A 108      53.301  76.122  51.906  1.00  0.00           C
ATOM   1736  HD2 LYS A 108      53.691  75.232  52.406  1.00  0.00           H
ATOM   1737  HD3 LYS A 108      54.001  76.952  51.946  1.00  0.00           H
ATOM   1738  CE  LYS A 108      52.101  76.582  52.726  1.00  0.00           C
ATOM   1739  HE2 LYS A 108      51.811  77.521  52.256  1.00  0.00           H
ATOM   1740  HE3 LYS A 108      51.381  75.771  52.716  1.00  0.00           H
ATOM   1741  NZ  LYS A 108      52.291  76.762  54.166  1.00  0.00           N
ATOM   1742  HZ1 LYS A 108      51.441  76.632  54.686  1.00  0.00           H
ATOM   1743  HZ2 LYS A 108      52.981  76.132  54.536  1.00  0.00           H
ATOM   1744  HZ3 LYS A 108      52.561  77.692  54.466  1.00  0.00           H
ATOM   1745  C   LYS A 108      54.961  75.252  47.126  1.00  0.00           C
ATOM   1746  O   LYS A 108      54.981  76.262  46.496  1.00  0.00           O
ATOM   1747  N   LYS A 109      55.841  74.222  46.926  1.00  0.00           N
ATOM   1748  H   LYS A 109      55.721  73.402  47.496  1.00  0.00           H
ATOM   1749  CA  LYS A 109      56.791  74.052  45.826  1.00  0.00           C
ATOM   1750  HA  LYS A 109      57.141  75.072  45.686  1.00  0.00           H
ATOM   1751  CB  LYS A 109      58.001  73.292  46.396  1.00  0.00           C
ATOM   1752  HB2 LYS A 109      58.351  73.532  47.396  1.00  0.00           H
ATOM   1753  HB3 LYS A 109      57.721  72.242  46.446  1.00  0.00           H
ATOM   1754  CG  LYS A 109      59.221  73.282  45.526  1.00  0.00           C
ATOM   1755  HG2 LYS A 109      59.911  72.622  46.056  1.00  0.00           H
ATOM   1756  HG3 LYS A 109      58.951  72.862  44.556  1.00  0.00           H
ATOM   1757  CD  LYS A 109      59.841  74.682  45.436  1.00  0.00           C
ATOM   1758  HD2 LYS A 109      59.141  75.332  44.896  1.00  0.00           H
ATOM   1759  HD3 LYS A 109      60.141  75.032  46.426  1.00  0.00           H
ATOM   1760  CE  LYS A 109      61.031  74.532  44.616  1.00  0.00           C
ATOM   1761  HE2 LYS A 109      61.721  73.822  45.066  1.00  0.00           H
ATOM   1762  HE3 LYS A 109      60.851  74.152  43.606  1.00  0.00           H
ATOM   1763  NZ  LYS A 109      61.981  75.632  44.536  1.00  0.00           N
ATOM   1764  HZ1 LYS A 109      62.831  75.442  44.026  1.00  0.00           H
ATOM   1765  HZ2 LYS A 109      61.621  76.402  43.986  1.00  0.00           H
ATOM   1766  HZ3 LYS A 109      62.281  76.002  45.426  1.00  0.00           H
ATOM   1767  C   LYS A 109      56.431  73.532  44.436  1.00  0.00           C
ATOM   1768  O   LYS A 109      56.761  74.212  43.486  1.00  0.00           O
ATOM   1769  N   GLU A 110      55.671  72.432  44.466  1.00  0.00           N
ATOM   1770  H   GLU A 110      55.461  72.042  45.376  1.00  0.00           H
ATOM   1771  CA  GLU A 110      55.151  71.782  43.246  1.00  0.00           C
ATOM   1772  HA  GLU A 110      55.961  71.462  42.596  1.00  0.00           H
ATOM   1773  CB  GLU A 110      54.251  70.602  43.716  1.00  0.00           C
ATOM   1774  HB2 GLU A 110      54.721  69.982  44.476  1.00  0.00           H
ATOM   1775  HB3 GLU A 110      53.371  71.072  44.166  1.00  0.00           H
ATOM   1776  CG  GLU A 110      53.821  69.661  42.576  1.00  0.00           C
ATOM   1777  HG2 GLU A 110      53.421  70.212  41.726  1.00  0.00           H
ATOM   1778  HG3 GLU A 110      54.751  69.242  42.196  1.00  0.00           H
ATOM   1779  CD  GLU A 110      52.941  68.441  42.846  1.00  0.00           C
ATOM   1780  OE1 GLU A 110      52.241  68.062  41.916  1.00  0.00           O
ATOM   1781  OE2 GLU A 110      52.951  67.902  43.966  1.00  0.00           O
ATOM   1782  C   GLU A 110      54.321  72.792  42.386  1.00  0.00           C
ATOM   1783  O   GLU A 110      54.491  72.722  41.226  1.00  0.00           O
ATOM   1784  N   GLU A 111      53.561  73.722  43.006  1.00  0.00           N
ATOM   1785  H   GLU A 111      53.361  73.612  43.986  1.00  0.00           H
ATOM   1786  CA  GLU A 111      52.981  74.852  42.346  1.00  0.00           C
ATOM   1787  HA  GLU A 111      52.351  74.452  41.556  1.00  0.00           H
ATOM   1788  CB  GLU A 111      51.871  75.532  43.276  1.00  0.00           C
ATOM   1789  HB2 GLU A 111      52.411  75.941  44.136  1.00  0.00           H
ATOM   1790  HB3 GLU A 111      51.431  76.402  42.766  1.00  0.00           H
ATOM   1791  CG  GLU A 111      50.701  74.572  43.746  1.00  0.00           C
ATOM   1792  HG2 GLU A 111      51.181  73.742  44.266  1.00  0.00           H
ATOM   1793  HG3 GLU A 111      50.101  75.052  44.516  1.00  0.00           H
ATOM   1794  CD  GLU A 111      49.871  74.032  42.556  1.00  0.00           C
ATOM   1795  OE1 GLU A 111      49.771  74.732  41.516  1.00  0.00           O
ATOM   1796  OE2 GLU A 111      49.001  73.132  42.716  1.00  0.00           O
ATOM   1797  C   GLU A 111      53.901  75.911  41.836  1.00  0.00           C
ATOM   1798  O   GLU A 111      53.621  76.482  40.746  1.00  0.00           O
ATOM   1799  N   GLU A 112      54.941  76.322  42.536  1.00  0.00           N
ATOM   1800  H   GLU A 112      55.171  75.902  43.426  1.00  0.00           H
ATOM   1801  CA  GLU A 112      56.131  77.142  41.966  1.00  0.00           C
ATOM   1802  HA  GLU A 112      55.651  78.042  41.586  1.00  0.00           H
ATOM   1803  CB  GLU A 112      57.181  77.482  43.116  1.00  0.00           C
ATOM   1804  HB2 GLU A 112      57.421  76.512  43.556  1.00  0.00           H
ATOM   1805  HB3 GLU A 112      58.141  77.782  42.706  1.00  0.00           H
ATOM   1806  CG  GLU A 112      56.721  78.371  44.196  1.00  0.00           C
ATOM   1807  HG2 GLU A 112      56.021  77.792  44.786  1.00  0.00           H
ATOM   1808  HG3 GLU A 112      57.641  78.602  44.726  1.00  0.00           H
ATOM   1809  CD  GLU A 112      56.061  79.672  43.736  1.00  0.00           C
ATOM   1810  OE1 GLU A 112      56.551  80.422  42.866  1.00  0.00           O
ATOM   1811  OE2 GLU A 112      54.951  79.922  44.236  1.00  0.00           O
ATOM   1812  C   GLU A 112      56.721  76.482  40.736  1.00  0.00           C
ATOM   1813  O   GLU A 112      56.861  77.172  39.716  1.00  0.00           O
ATOM   1814  N   LEU A 113      56.951  75.152  40.826  1.00  0.00           N
ATOM   1815  H   LEU A 113      56.851  74.691  41.726  1.00  0.00           H
ATOM   1816  CA  LEU A 113      57.531  74.392  39.676  1.00  0.00           C
ATOM   1817  HA  LEU A 113      58.491  74.832  39.416  1.00  0.00           H
ATOM   1818  CB  LEU A 113      57.761  72.992  40.266  1.00  0.00           C
ATOM   1819  HB2 LEU A 113      56.851  72.701  40.796  1.00  0.00           H
ATOM   1820  HB3 LEU A 113      57.941  72.282  39.466  1.00  0.00           H
ATOM   1821  CG  LEU A 113      59.021  72.962  41.166  1.00  0.00           C
ATOM   1822  HG  LEU A 113      58.991  73.771  41.896  1.00  0.00           H
ATOM   1823  CD1 LEU A 113      59.071  71.622  42.066  1.00  0.00           C
ATOM   1824 HD11 LEU A 113      58.221  71.642  42.746  1.00  0.00           H
ATOM   1825 HD12 LEU A 113      59.001  70.771  41.386  1.00  0.00           H
ATOM   1826 HD13 LEU A 113      60.031  71.512  42.566  1.00  0.00           H
ATOM   1827  CD2 LEU A 113      60.241  73.032  40.256  1.00  0.00           C
ATOM   1828 HD21 LEU A 113      60.241  73.951  39.676  1.00  0.00           H
ATOM   1829 HD22 LEU A 113      61.191  72.962  40.786  1.00  0.00           H
ATOM   1830 HD23 LEU A 113      60.251  72.292  39.446  1.00  0.00           H
ATOM   1831  C   LEU A 113      56.621  74.392  38.436  1.00  0.00           C
ATOM   1832  O   LEU A 113      57.121  74.722  37.366  1.00  0.00           O
ATOM   1833  N   LYS A 114      55.291  74.102  38.546  1.00  0.00           N
ATOM   1834  H   LYS A 114      55.011  73.812  39.476  1.00  0.00           H
ATOM   1835  CA  LYS A 114      54.191  74.382  37.556  1.00  0.00           C
ATOM   1836  HA  LYS A 114      54.361  73.602  36.816  1.00  0.00           H
ATOM   1837  CB  LYS A 114      52.851  74.062  38.216  1.00  0.00           C
ATOM   1838  HB2 LYS A 114      52.621  74.542  39.166  1.00  0.00           H
ATOM   1839  HB3 LYS A 114      52.071  74.481  37.576  1.00  0.00           H
ATOM   1840  CG  LYS A 114      52.511  72.532  38.396  1.00  0.00           C
ATOM   1841  HG2 LYS A 114      52.391  72.112  37.396  1.00  0.00           H
ATOM   1842  HG3 LYS A 114      53.371  71.981  38.796  1.00  0.00           H
ATOM   1843  CD  LYS A 114      51.341  72.102  39.296  1.00  0.00           C
ATOM   1844  HD2 LYS A 114      51.241  71.012  39.396  1.00  0.00           H
ATOM   1845  HD3 LYS A 114      51.451  72.512  40.296  1.00  0.00           H
ATOM   1846  CE  LYS A 114      50.141  72.712  38.656  1.00  0.00           C
ATOM   1847  HE2 LYS A 114      50.301  73.732  38.336  1.00  0.00           H
ATOM   1848  HE3 LYS A 114      49.861  72.062  37.826  1.00  0.00           H
ATOM   1849  NZ  LYS A 114      49.061  72.632  39.636  1.00  0.00           N
ATOM   1850  HZ1 LYS A 114      49.141  73.152  40.496  1.00  0.00           H
ATOM   1851  HZ2 LYS A 114      48.271  73.142  39.256  1.00  0.00           H
ATOM   1852  HZ3 LYS A 114      48.731  71.712  39.896  1.00  0.00           H
ATOM   1853  C   LYS A 114      54.311  75.792  36.816  1.00  0.00           C
ATOM   1854  O   LYS A 114      53.981  75.832  35.636  1.00  0.00           O
ATOM   1855  N   VAL A 115      54.701  76.922  37.466  1.00  0.00           N
ATOM   1856  H   VAL A 115      54.981  76.792  38.426  1.00  0.00           H
ATOM   1857  CA  VAL A 115      54.781  78.282  36.816  1.00  0.00           C
ATOM   1858  HA  VAL A 115      54.461  78.282  35.776  1.00  0.00           H
ATOM   1859  CB  VAL A 115      53.811  79.302  37.586  1.00  0.00           C
ATOM   1860  HB  VAL A 115      53.831  80.261  37.076  1.00  0.00           H
ATOM   1861  CG1 VAL A 115      52.351  78.752  37.556  1.00  0.00           C
ATOM   1862 HG11 VAL A 115      52.101  78.472  36.536  1.00  0.00           H
ATOM   1863 HG12 VAL A 115      52.331  77.872  38.206  1.00  0.00           H
ATOM   1864 HG13 VAL A 115      51.691  79.521  37.966  1.00  0.00           H
ATOM   1865  CG2 VAL A 115      54.301  79.492  39.006  1.00  0.00           C
ATOM   1866 HG21 VAL A 115      55.331  79.852  39.086  1.00  0.00           H
ATOM   1867 HG22 VAL A 115      53.641  80.201  39.506  1.00  0.00           H
ATOM   1868 HG23 VAL A 115      54.171  78.612  39.636  1.00  0.00           H
ATOM   1869  C   VAL A 115      56.221  78.762  36.656  1.00  0.00           C
ATOM   1870  O   VAL A 115      56.351  79.912  36.286  1.00  0.00           O
ATOM   1871  N   ALA A 116      57.231  77.962  36.936  1.00  0.00           N
ATOM   1872  H   ALA A 116      57.081  76.992  37.186  1.00  0.00           H
ATOM   1873  CA  ALA A 116      58.601  78.441  36.966  1.00  0.00           C
ATOM   1874  HA  ALA A 116      58.501  79.372  37.536  1.00  0.00           H
ATOM   1875  CB  ALA A 116      59.401  77.432  37.876  1.00  0.00           C
ATOM   1876  HB1 ALA A 116      59.241  77.742  38.916  1.00  0.00           H
ATOM   1877  HB2 ALA A 116      59.311  76.392  37.596  1.00  0.00           H
ATOM   1878  HB3 ALA A 116      60.451  77.712  37.956  1.00  0.00           H
ATOM   1879  C   ALA A 116      59.251  78.602  35.616  1.00  0.00           C
ATOM   1880  O   ALA A 116      59.021  77.882  34.636  1.00  0.00           O
ATOM   1881  N   GLN A 117      60.321  79.452  35.526  1.00  0.00           N
ATOM   1882  H   GLN A 117      60.451  80.121  36.276  1.00  0.00           H
ATOM   1883  CA  GLN A 117      61.031  79.892  34.246  1.00  0.00           C
ATOM   1884  HA  GLN A 117      60.201  79.951  33.546  1.00  0.00           H
ATOM   1885  CB  GLN A 117      61.671  81.301  34.336  1.00  0.00           C
ATOM   1886  HB2 GLN A 117      62.501  81.122  35.026  1.00  0.00           H
ATOM   1887  HB3 GLN A 117      62.281  81.542  33.476  1.00  0.00           H
ATOM   1888  CG  GLN A 117      60.701  82.462  34.636  1.00  0.00           C
ATOM   1889  HG2 GLN A 117      60.271  82.702  33.666  1.00  0.00           H
ATOM   1890  HG3 GLN A 117      59.881  82.122  35.266  1.00  0.00           H
ATOM   1891  CD  GLN A 117      61.391  83.752  35.146  1.00  0.00           C
ATOM   1892  OE1 GLN A 117      62.561  83.981  34.916  1.00  0.00           O
ATOM   1893  NE2 GLN A 117      60.761  84.452  36.046  1.00  0.00           N
ATOM   1894 HE21 GLN A 117      59.781  84.261  36.176  1.00  0.00           H
ATOM   1895 HE22 GLN A 117      61.231  85.202  36.536  1.00  0.00           H
ATOM   1896  C   GLN A 117      62.041  78.842  33.656  1.00  0.00           C
ATOM   1897  O   GLN A 117      62.021  78.562  32.476  1.00  0.00           O
ATOM   1898  N   THR A 118      62.761  78.152  34.606  1.00  0.00           N
ATOM   1899  H   THR A 118      62.691  78.572  35.526  1.00  0.00           H
ATOM   1900  CA  THR A 118      63.661  77.042  34.346  1.00  0.00           C
ATOM   1901  HA  THR A 118      64.541  77.412  33.836  1.00  0.00           H
ATOM   1902  CB  THR A 118      64.001  76.602  35.786  1.00  0.00           C
ATOM   1903  HB  THR A 118      63.091  76.442  36.356  1.00  0.00           H
ATOM   1904  CG2 THR A 118      64.891  75.312  35.776  1.00  0.00           C
ATOM   1905 HG21 THR A 118      65.911  75.411  35.386  1.00  0.00           H
ATOM   1906 HG22 THR A 118      64.991  74.912  36.786  1.00  0.00           H
ATOM   1907 HG23 THR A 118      64.341  74.621  35.156  1.00  0.00           H
ATOM   1908  OG1 THR A 118      64.891  77.502  36.466  1.00  0.00           O
ATOM   1909  HG1 THR A 118      64.441  77.962  37.186  1.00  0.00           H
ATOM   1910  C   THR A 118      63.201  75.932  33.396  1.00  0.00           C
ATOM   1911  O   THR A 118      62.001  75.672  33.416  1.00  0.00           O
ATOM   1912  N   ASP A 119      64.021  75.451  32.496  1.00  0.00           N
ATOM   1913  H   ASP A 119      64.961  75.822  32.456  1.00  0.00           H
ATOM   1914  CA  ASP A 119      63.631  74.621  31.366  1.00  0.00           C
ATOM   1915  HA  ASP A 119      62.981  75.242  30.756  1.00  0.00           H
ATOM   1916  CB  ASP A 119      64.901  74.192  30.566  1.00  0.00           C
ATOM   1917  HB2 ASP A 119      65.391  75.132  30.316  1.00  0.00           H
ATOM   1918  HB3 ASP A 119      65.611  73.622  31.166  1.00  0.00           H
ATOM   1919  CG  ASP A 119      64.631  73.422  29.286  1.00  0.00           C
ATOM   1920  OD1 ASP A 119      65.641  72.992  28.676  1.00  0.00           O
ATOM   1921  OD2 ASP A 119      63.501  73.342  28.766  1.00  0.00           O
ATOM   1922  C   ASP A 119      62.781  73.371  31.766  1.00  0.00           C
ATOM   1923  O   ASP A 119      63.051  72.712  32.786  1.00  0.00           O
ATOM   1924  N   GLY A 120      61.831  72.972  30.896  1.00  0.00           N
ATOM   1925  H   GLY A 120      61.821  73.432  29.996  1.00  0.00           H
ATOM   1926  CA  GLY A 120      60.791  72.002  31.186  1.00  0.00           C
ATOM   1927  HA2 GLY A 120      60.191  72.482  31.956  1.00  0.00           H
ATOM   1928  HA3 GLY A 120      60.171  71.782  30.316  1.00  0.00           H
ATOM   1929  C   GLY A 120      61.231  70.612  31.676  1.00  0.00           C
ATOM   1930  O   GLY A 120      60.861  70.252  32.766  1.00  0.00           O
ATOM   1931  N   VAL A 121      62.201  70.021  30.906  1.00  0.00           N
ATOM   1932  H   VAL A 121      62.451  70.521  30.056  1.00  0.00           H
ATOM   1933  CA  VAL A 121      62.891  68.762  31.296  1.00  0.00           C
ATOM   1934  HA  VAL A 121      62.191  67.932  31.246  1.00  0.00           H
ATOM   1935  CB  VAL A 121      64.011  68.462  30.186  1.00  0.00           C
ATOM   1936  HB  VAL A 121      63.511  68.672  29.246  1.00  0.00           H
ATOM   1937  CG1 VAL A 121      65.261  69.332  30.146  1.00  0.00           C
ATOM   1938 HG11 VAL A 121      65.661  69.702  31.086  1.00  0.00           H
ATOM   1939 HG12 VAL A 121      66.081  68.932  29.546  1.00  0.00           H
ATOM   1940 HG13 VAL A 121      65.091  70.201  29.506  1.00  0.00           H
ATOM   1941  CG2 VAL A 121      64.431  67.012  30.346  1.00  0.00           C
ATOM   1942 HG21 VAL A 121      64.861  66.591  29.436  1.00  0.00           H
ATOM   1943 HG22 VAL A 121      65.121  66.922  31.196  1.00  0.00           H
ATOM   1944 HG23 VAL A 121      63.561  66.402  30.606  1.00  0.00           H
ATOM   1945  C   VAL A 121      63.561  68.812  32.746  1.00  0.00           C
ATOM   1946  O   VAL A 121      63.441  67.862  33.466  1.00  0.00           O
ATOM   1947  N   ASN A 122      64.121  69.951  33.206  1.00  0.00           N
ATOM   1948  H   ASN A 122      64.051  70.762  32.606  1.00  0.00           H
ATOM   1949  CA  ASN A 122      64.651  70.252  34.556  1.00  0.00           C
ATOM   1950  HA  ASN A 122      65.271  69.432  34.916  1.00  0.00           H
ATOM   1951  CB  ASN A 122      65.681  71.462  34.486  1.00  0.00           C
ATOM   1952  HB2 ASN A 122      65.341  72.312  33.896  1.00  0.00           H
ATOM   1953  HB3 ASN A 122      65.951  71.832  35.476  1.00  0.00           H
ATOM   1954  CG  ASN A 122      67.011  70.962  33.936  1.00  0.00           C
ATOM   1955  OD1 ASN A 122      67.691  70.122  34.446  1.00  0.00           O
ATOM   1956  ND2 ASN A 122      67.431  71.422  32.766  1.00  0.00           N
ATOM   1957 HD21 ASN A 122      68.291  71.072  32.366  1.00  0.00           H
ATOM   1958 HD22 ASN A 122      67.031  72.262  32.376  1.00  0.00           H
ATOM   1959  C   ASN A 122      63.571  70.451  35.606  1.00  0.00           C
ATOM   1960  O   ASN A 122      63.601  69.872  36.696  1.00  0.00           O
ATOM   1961  N   VAL A 123      62.391  71.182  35.186  1.00  0.00           N
ATOM   1962  H   VAL A 123      62.291  71.642  34.296  1.00  0.00           H
ATOM   1963  CA  VAL A 123      61.131  71.092  35.976  1.00  0.00           C
ATOM   1964  HA  VAL A 123      61.411  71.472  36.956  1.00  0.00           H
ATOM   1965  CB  VAL A 123      60.081  72.051  35.406  1.00  0.00           C
ATOM   1966  HB  VAL A 123      59.891  71.932  34.346  1.00  0.00           H
ATOM   1967  CG1 VAL A 123      58.671  71.992  36.046  1.00  0.00           C
ATOM   1968 HG11 VAL A 123      58.301  70.962  36.076  1.00  0.00           H
ATOM   1969 HG12 VAL A 123      58.551  72.432  37.036  1.00  0.00           H
ATOM   1970 HG13 VAL A 123      58.021  72.492  35.326  1.00  0.00           H
ATOM   1971  CG2 VAL A 123      60.521  73.562  35.586  1.00  0.00           C
ATOM   1972 HG21 VAL A 123      59.811  74.182  35.036  1.00  0.00           H
ATOM   1973 HG22 VAL A 123      60.621  73.822  36.646  1.00  0.00           H
ATOM   1974 HG23 VAL A 123      61.441  73.712  35.026  1.00  0.00           H
ATOM   1975  C   VAL A 123      60.601  69.702  36.166  1.00  0.00           C
ATOM   1976  O   VAL A 123      60.111  69.432  37.256  1.00  0.00           O
ATOM   1977  N   ASP A 124      60.601  68.771  35.186  1.00  0.00           N
ATOM   1978  H   ASP A 124      60.751  68.982  34.206  1.00  0.00           H
ATOM   1979  CA  ASP A 124      60.291  67.422  35.316  1.00  0.00           C
ATOM   1980  HA  ASP A 124      59.261  67.352  35.656  1.00  0.00           H
ATOM   1981  CB  ASP A 124      60.401  66.822  33.916  1.00  0.00           C
ATOM   1982  HB2 ASP A 124      60.131  67.622  33.216  1.00  0.00           H
ATOM   1983  HB3 ASP A 124      61.421  66.542  33.686  1.00  0.00           H
ATOM   1984  CG  ASP A 124      59.451  65.582  33.776  1.00  0.00           C
ATOM   1985  OD1 ASP A 124      59.471  64.612  34.566  1.00  0.00           O
ATOM   1986  OD2 ASP A 124      58.621  65.632  32.796  1.00  0.00           O
ATOM   1987  C   ASP A 124      61.161  66.701  36.366  1.00  0.00           C
ATOM   1988  O   ASP A 124      60.581  66.051  37.266  1.00  0.00           O
ATOM   1989  N   MET A 125      62.511  66.752  36.296  1.00  0.00           N
ATOM   1990  H   MET A 125      63.001  67.202  35.546  1.00  0.00           H
ATOM   1991  CA  MET A 125      63.391  66.262  37.416  1.00  0.00           C
ATOM   1992  HA  MET A 125      63.311  65.172  37.456  1.00  0.00           H
ATOM   1993  CB  MET A 125      64.871  66.602  37.066  1.00  0.00           C
ATOM   1994  HB2 MET A 125      65.091  66.092  36.126  1.00  0.00           H
ATOM   1995  HB3 MET A 125      64.831  67.662  36.816  1.00  0.00           H
ATOM   1996  CG  MET A 125      65.981  66.402  38.166  1.00  0.00           C
ATOM   1997  HG2 MET A 125      65.601  66.682  39.146  1.00  0.00           H
ATOM   1998  HG3 MET A 125      66.211  65.341  38.146  1.00  0.00           H
ATOM   1999  SD  MET A 125      67.561  67.282  37.776  1.00  0.00           S
ATOM   2000  CE  MET A 125      67.021  68.812  38.516  1.00  0.00           C
ATOM   2001  HE1 MET A 125      66.801  68.701  39.586  1.00  0.00           H
ATOM   2002  HE2 MET A 125      67.871  69.481  38.406  1.00  0.00           H
ATOM   2003  HE3 MET A 125      66.061  69.142  38.116  1.00  0.00           H
ATOM   2004  C   MET A 125      63.191  66.812  38.876  1.00  0.00           C
ATOM   2005  O   MET A 125      63.251  65.992  39.846  1.00  0.00           O
ATOM   2006  N   HIE A 126      62.781  68.102  38.936  1.00  0.00           N
ATOM   2007  H   HIE A 126      62.881  68.672  38.106  1.00  0.00           H
ATOM   2008  CA  HIE A 126      62.311  68.712  40.196  1.00  0.00           C
ATOM   2009  HA  HIE A 126      63.121  68.402  40.856  1.00  0.00           H
ATOM   2010  CB  HIE A 126      62.501  70.232  40.076  1.00  0.00           C
ATOM   2011  HB2 HIE A 126      62.041  70.602  39.156  1.00  0.00           H
ATOM   2012  HB3 HIE A 126      61.911  70.672  40.886  1.00  0.00           H
ATOM   2013  CG  HIE A 126      63.901  70.712  40.296  1.00  0.00           C
ATOM   2014  ND1 HIE A 126      64.591  70.591  41.476  1.00  0.00           N
ATOM   2015  CE1 HIE A 126      65.831  71.072  41.266  1.00  0.00           C
ATOM   2016  HE1 HIE A 126      66.681  70.962  41.936  1.00  0.00           H
ATOM   2017  NE2 HIE A 126      65.941  71.542  40.096  1.00  0.00           N
ATOM   2018  HE2 HIE A 126      66.821  71.892  39.726  1.00  0.00           H
ATOM   2019  CD2 HIE A 126      64.751  71.382  39.446  1.00  0.00           C
ATOM   2020  HD2 HIE A 126      64.611  71.532  38.386  1.00  0.00           H
ATOM   2021  C   HIE A 126      60.981  68.142  40.806  1.00  0.00           C
ATOM   2022  O   HIE A 126      60.901  67.742  41.946  1.00  0.00           O
ATOM   2023  N   LEU A 127      60.011  68.021  39.966  1.00  0.00           N
ATOM   2024  H   LEU A 127      60.251  68.432  39.076  1.00  0.00           H
ATOM   2025  CA  LEU A 127      58.711  67.352  40.156  1.00  0.00           C
ATOM   2026  HA  LEU A 127      58.311  67.722  41.106  1.00  0.00           H
ATOM   2027  CB  LEU A 127      57.721  67.612  38.986  1.00  0.00           C
ATOM   2028  HB2 LEU A 127      58.191  67.232  38.086  1.00  0.00           H
ATOM   2029  HB3 LEU A 127      56.791  67.042  39.086  1.00  0.00           H
ATOM   2030  CG  LEU A 127      57.161  69.021  38.766  1.00  0.00           C
ATOM   2031  HG  LEU A 127      58.021  69.661  38.556  1.00  0.00           H
ATOM   2032  CD1 LEU A 127      56.461  69.072  37.406  1.00  0.00           C
ATOM   2033 HD11 LEU A 127      56.971  68.662  36.526  1.00  0.00           H
ATOM   2034 HD12 LEU A 127      55.561  68.462  37.486  1.00  0.00           H
ATOM   2035 HD13 LEU A 127      56.241  70.092  37.096  1.00  0.00           H
ATOM   2036  CD2 LEU A 127      56.311  69.582  39.916  1.00  0.00           C
ATOM   2037 HD21 LEU A 127      56.871  69.481  40.836  1.00  0.00           H
ATOM   2038 HD22 LEU A 127      56.021  70.582  39.596  1.00  0.00           H
ATOM   2039 HD23 LEU A 127      55.411  68.992  40.076  1.00  0.00           H
ATOM   2040  C   LEU A 127      58.921  65.862  40.426  1.00  0.00           C
ATOM   2041  O   LEU A 127      58.201  65.352  41.296  1.00  0.00           O
ATOM   2042  N   LYS A 128      59.911  65.212  39.806  1.00  0.00           N
ATOM   2043  H   LYS A 128      60.411  65.702  39.076  1.00  0.00           H
ATOM   2044  CA  LYS A 128      60.361  63.842  40.136  1.00  0.00           C
ATOM   2045  HA  LYS A 128      59.511  63.162  40.066  1.00  0.00           H
ATOM   2046  CB  LYS A 128      61.361  63.302  39.076  1.00  0.00           C
ATOM   2047  HB2 LYS A 128      60.851  63.162  38.126  1.00  0.00           H
ATOM   2048  HB3 LYS A 128      62.071  64.082  38.786  1.00  0.00           H
ATOM   2049  CG  LYS A 128      62.031  61.942  39.476  1.00  0.00           C
ATOM   2050  HG2 LYS A 128      62.581  62.112  40.406  1.00  0.00           H
ATOM   2051  HG3 LYS A 128      61.321  61.172  39.776  1.00  0.00           H
ATOM   2052  CD  LYS A 128      62.901  61.382  38.326  1.00  0.00           C
ATOM   2053  HD2 LYS A 128      63.351  62.202  37.766  1.00  0.00           H
ATOM   2054  HD3 LYS A 128      63.771  60.922  38.796  1.00  0.00           H
ATOM   2055  CE  LYS A 128      62.201  60.422  37.296  1.00  0.00           C
ATOM   2056  HE2 LYS A 128      62.931  60.162  36.526  1.00  0.00           H
ATOM   2057  HE3 LYS A 128      62.021  59.442  37.736  1.00  0.00           H
ATOM   2058  NZ  LYS A 128      60.971  60.932  36.666  1.00  0.00           N
ATOM   2059  HZ1 LYS A 128      60.571  60.382  35.916  1.00  0.00           H
ATOM   2060  HZ2 LYS A 128      60.241  61.002  37.346  1.00  0.00           H
ATOM   2061  HZ3 LYS A 128      61.151  61.872  36.326  1.00  0.00           H
ATOM   2062  C   LYS A 128      60.891  63.692  41.556  1.00  0.00           C
ATOM   2063  O   LYS A 128      60.341  62.902  42.316  1.00  0.00           O
ATOM   2064  N   GLN A 129      61.901  64.462  41.966  1.00  0.00           N
ATOM   2065  H   GLN A 129      62.461  64.941  41.266  1.00  0.00           H
ATOM   2066  CA  GLN A 129      62.371  64.521  43.396  1.00  0.00           C
ATOM   2067  HA  GLN A 129      62.891  63.582  43.576  1.00  0.00           H
ATOM   2068  CB  GLN A 129      63.311  65.682  43.546  1.00  0.00           C
ATOM   2069  HB2 GLN A 129      64.101  65.492  42.816  1.00  0.00           H
ATOM   2070  HB3 GLN A 129      62.811  66.622  43.366  1.00  0.00           H
ATOM   2071  CG  GLN A 129      63.931  65.932  44.916  1.00  0.00           C
ATOM   2072  HG2 GLN A 129      63.241  65.992  45.756  1.00  0.00           H
ATOM   2073  HG3 GLN A 129      64.611  65.102  45.096  1.00  0.00           H
ATOM   2074  CD  GLN A 129      64.831  67.152  44.986  1.00  0.00           C
ATOM   2075  OE1 GLN A 129      64.741  68.122  44.286  1.00  0.00           O
ATOM   2076  NE2 GLN A 129      65.711  67.082  45.996  1.00  0.00           N
ATOM   2077 HE21 GLN A 129      65.951  66.172  46.366  1.00  0.00           H
ATOM   2078 HE22 GLN A 129      66.241  67.862  46.366  1.00  0.00           H
ATOM   2079  C   GLN A 129      61.081  64.562  44.346  1.00  0.00           C
ATOM   2080  O   GLN A 129      60.991  63.862  45.376  1.00  0.00           O
ATOM   2081  N   ILE A 130      60.111  65.451  44.126  1.00  0.00           N
ATOM   2082  H   ILE A 130      60.221  65.932  43.236  1.00  0.00           H
ATOM   2083  CA  ILE A 130      58.781  65.451  44.816  1.00  0.00           C
ATOM   2084  HA  ILE A 130      58.961  65.702  45.856  1.00  0.00           H
ATOM   2085  CB  ILE A 130      57.901  66.612  44.306  1.00  0.00           C
ATOM   2086  HB  ILE A 130      57.741  66.612  43.226  1.00  0.00           H
ATOM   2087  CG2 ILE A 130      56.481  66.521  44.896  1.00  0.00           C
ATOM   2088 HG21 ILE A 130      55.761  67.342  44.756  1.00  0.00           H
ATOM   2089 HG22 ILE A 130      56.051  65.661  44.386  1.00  0.00           H
ATOM   2090 HG23 ILE A 130      56.571  66.232  45.936  1.00  0.00           H
ATOM   2091  CG1 ILE A 130      58.631  67.932  44.686  1.00  0.00           C
ATOM   2092 HG12 ILE A 130      58.721  67.841  45.776  1.00  0.00           H
ATOM   2093 HG13 ILE A 130      59.631  68.062  44.266  1.00  0.00           H
ATOM   2094  CD1 ILE A 130      57.801  69.182  44.446  1.00  0.00           C
ATOM   2095 HD11 ILE A 130      57.321  69.252  43.466  1.00  0.00           H
ATOM   2096 HD12 ILE A 130      57.001  69.252  45.176  1.00  0.00           H
ATOM   2097 HD13 ILE A 130      58.421  70.072  44.436  1.00  0.00           H
ATOM   2098  C   ILE A 130      58.091  64.112  44.896  1.00  0.00           C
ATOM   2099  O   ILE A 130      57.801  63.592  46.026  1.00  0.00           O
ATOM   2100  N   GLU A 131      57.911  63.442  43.726  1.00  0.00           N
ATOM   2101  H   GLU A 131      58.181  63.962  42.896  1.00  0.00           H
ATOM   2102  CA  GLU A 131      57.351  62.102  43.666  1.00  0.00           C
ATOM   2103  HA  GLU A 131      56.401  62.082  44.196  1.00  0.00           H
ATOM   2104  CB  GLU A 131      56.991  61.742  42.216  1.00  0.00           C
ATOM   2105  HB2 GLU A 131      57.941  61.752  41.686  1.00  0.00           H
ATOM   2106  HB3 GLU A 131      56.711  60.692  42.166  1.00  0.00           H
ATOM   2107  CG  GLU A 131      55.821  62.542  41.496  1.00  0.00           C
ATOM   2108  HG2 GLU A 131      56.281  63.402  41.006  1.00  0.00           H
ATOM   2109  HG3 GLU A 131      55.431  61.942  40.666  1.00  0.00           H
ATOM   2110  CD  GLU A 131      54.631  63.072  42.286  1.00  0.00           C
ATOM   2111  OE1 GLU A 131      54.331  64.292  42.356  1.00  0.00           O
ATOM   2112  OE2 GLU A 131      53.951  62.272  42.966  1.00  0.00           O
ATOM   2113  C   GLU A 131      58.111  60.942  44.306  1.00  0.00           C
ATOM   2114  O   GLU A 131      57.501  60.012  44.926  1.00  0.00           O
ATOM   2115  N   ILE A 132      59.441  61.012  44.266  1.00  0.00           N
ATOM   2116  H   ILE A 132      59.901  61.652  43.636  1.00  0.00           H
ATOM   2117  CA  ILE A 132      60.301  60.092  45.076  1.00  0.00           C
ATOM   2118  HA  ILE A 132      59.951  59.062  44.986  1.00  0.00           H
ATOM   2119  CB  ILE A 132      61.751  60.082  44.606  1.00  0.00           C
ATOM   2120  HB  ILE A 132      62.111  61.082  44.846  1.00  0.00           H
ATOM   2121  CG2 ILE A 132      62.511  58.992  45.336  1.00  0.00           C
ATOM   2122 HG21 ILE A 132      63.481  58.771  44.896  1.00  0.00           H
ATOM   2123 HG22 ILE A 132      62.661  59.242  46.386  1.00  0.00           H
ATOM   2124 HG23 ILE A 132      61.971  58.042  45.396  1.00  0.00           H
ATOM   2125  CG1 ILE A 132      61.881  59.872  43.076  1.00  0.00           C
ATOM   2126 HG12 ILE A 132      61.691  58.812  42.876  1.00  0.00           H
ATOM   2127 HG13 ILE A 132      61.031  60.352  42.576  1.00  0.00           H
ATOM   2128  CD1 ILE A 132      63.221  60.232  42.476  1.00  0.00           C
ATOM   2129 HD11 ILE A 132      63.461  61.292  42.546  1.00  0.00           H
ATOM   2130 HD12 ILE A 132      63.961  59.602  42.976  1.00  0.00           H
ATOM   2131 HD13 ILE A 132      63.291  60.032  41.406  1.00  0.00           H
ATOM   2132  C   ILE A 132      60.201  60.372  46.636  1.00  0.00           C
ATOM   2133  O   ILE A 132      60.121  59.452  47.446  1.00  0.00           O
ATOM   2134  N   LYS A 133      60.271  61.661  47.016  1.00  0.00           N
ATOM   2135  H   LYS A 133      60.191  62.342  46.276  1.00  0.00           H
ATOM   2136  CA  LYS A 133      60.001  62.132  48.356  1.00  0.00           C
ATOM   2137  HA  LYS A 133      60.691  61.602  49.016  1.00  0.00           H
ATOM   2138  CB  LYS A 133      60.071  63.701  48.456  1.00  0.00           C
ATOM   2139  HB2 LYS A 133      59.401  64.082  47.686  1.00  0.00           H
ATOM   2140  HB3 LYS A 133      59.641  63.932  49.426  1.00  0.00           H
ATOM   2141  CG  LYS A 133      61.531  64.282  48.466  1.00  0.00           C
ATOM   2142  HG2 LYS A 133      61.971  64.082  49.446  1.00  0.00           H
ATOM   2143  HG3 LYS A 133      62.151  63.822  47.696  1.00  0.00           H
ATOM   2144  CD  LYS A 133      61.681  65.792  48.176  1.00  0.00           C
ATOM   2145  HD2 LYS A 133      61.271  66.002  47.186  1.00  0.00           H
ATOM   2146  HD3 LYS A 133      61.091  66.382  48.876  1.00  0.00           H
ATOM   2147  CE  LYS A 133      63.181  66.271  48.376  1.00  0.00           C
ATOM   2148  HE2 LYS A 133      63.841  65.622  47.796  1.00  0.00           H
ATOM   2149  HE3 LYS A 133      63.401  67.212  47.866  1.00  0.00           H
ATOM   2150  NZ  LYS A 133      63.751  66.282  49.766  1.00  0.00           N
ATOM   2151  HZ1 LYS A 133      64.731  66.512  49.666  1.00  0.00           H
ATOM   2152  HZ2 LYS A 133      63.341  67.021  50.316  1.00  0.00           H
ATOM   2153  HZ3 LYS A 133      63.631  65.451  50.316  1.00  0.00           H
ATOM   2154  C   LYS A 133      58.651  61.552  48.806  1.00  0.00           C
ATOM   2155  O   LYS A 133      58.651  61.062  49.936  1.00  0.00           O
ATOM   2156  N   LYS A 134      57.581  61.552  48.046  1.00  0.00           N
ATOM   2157  H   LYS A 134      57.721  61.942  47.126  1.00  0.00           H
ATOM   2158  CA  LYS A 134      56.241  61.212  48.496  1.00  0.00           C
ATOM   2159  HA  LYS A 134      55.981  61.762  49.406  1.00  0.00           H
ATOM   2160  CB  LYS A 134      55.181  61.572  47.416  1.00  0.00           C
ATOM   2161  HB2 LYS A 134      55.571  61.262  46.446  1.00  0.00           H
ATOM   2162  HB3 LYS A 134      54.271  61.022  47.626  1.00  0.00           H
ATOM   2163  CG  LYS A 134      54.821  63.082  47.356  1.00  0.00           C
ATOM   2164  HG2 LYS A 134      54.391  63.462  48.276  1.00  0.00           H
ATOM   2165  HG3 LYS A 134      55.711  63.701  47.316  1.00  0.00           H
ATOM   2166  CD  LYS A 134      53.801  63.462  46.206  1.00  0.00           C
ATOM   2167  HD2 LYS A 134      54.191  62.972  45.306  1.00  0.00           H
ATOM   2168  HD3 LYS A 134      52.821  63.052  46.456  1.00  0.00           H
ATOM   2169  CE  LYS A 134      53.791  64.982  45.906  1.00  0.00           C
ATOM   2170  HE2 LYS A 134      53.171  65.502  46.636  1.00  0.00           H
ATOM   2171  HE3 LYS A 134      54.781  65.372  46.126  1.00  0.00           H
ATOM   2172  NZ  LYS A 134      53.161  65.282  44.586  1.00  0.00           N
ATOM   2173  HZ1 LYS A 134      53.641  64.872  43.796  1.00  0.00           H
ATOM   2174  HZ2 LYS A 134      52.221  64.902  44.636  1.00  0.00           H
ATOM   2175  HZ3 LYS A 134      53.031  66.271  44.436  1.00  0.00           H
ATOM   2176  C   LYS A 134      56.161  59.662  48.816  1.00  0.00           C
ATOM   2177  O   LYS A 134      55.521  59.361  49.796  1.00  0.00           O
ATOM   2178  N   PHE A 135      56.801  58.762  48.056  1.00  0.00           N
ATOM   2179  H   PHE A 135      57.141  59.062  47.146  1.00  0.00           H
ATOM   2180  CA  PHE A 135      57.031  57.312  48.376  1.00  0.00           C
ATOM   2181  HA  PHE A 135      56.051  56.892  48.556  1.00  0.00           H
ATOM   2182  CB  PHE A 135      57.711  56.552  47.116  1.00  0.00           C
ATOM   2183  HB2 PHE A 135      56.921  56.312  46.406  1.00  0.00           H
ATOM   2184  HB3 PHE A 135      58.201  57.402  46.636  1.00  0.00           H
ATOM   2185  CG  PHE A 135      58.601  55.411  47.406  1.00  0.00           C
ATOM   2186  CD1 PHE A 135      58.091  54.292  48.096  1.00  0.00           C
ATOM   2187  HD1 PHE A 135      57.041  54.282  48.346  1.00  0.00           H
ATOM   2188  CE1 PHE A 135      58.961  53.332  48.616  1.00  0.00           C
ATOM   2189  HE1 PHE A 135      58.571  52.462  49.136  1.00  0.00           H
ATOM   2190  CZ  PHE A 135      60.371  53.472  48.416  1.00  0.00           C
ATOM   2191  HZ  PHE A 135      61.101  52.802  48.846  1.00  0.00           H
ATOM   2192  CE2 PHE A 135      60.891  54.602  47.756  1.00  0.00           C
ATOM   2193  HE2 PHE A 135      61.941  54.802  47.596  1.00  0.00           H
ATOM   2194  CD2 PHE A 135      59.981  55.462  47.156  1.00  0.00           C
ATOM   2195  HD2 PHE A 135      60.371  56.282  46.576  1.00  0.00           H
ATOM   2196  C   PHE A 135      57.851  57.152  49.676  1.00  0.00           C
ATOM   2197  O   PHE A 135      57.551  56.372  50.606  1.00  0.00           O
ATOM   2198  N   LYS A 136      58.961  57.942  49.766  1.00  0.00           N
ATOM   2199  H   LYS A 136      59.241  58.422  48.926  1.00  0.00           H
ATOM   2200  CA  LYS A 136      59.811  57.892  51.016  1.00  0.00           C
ATOM   2201  HA  LYS A 136      59.991  56.822  51.146  1.00  0.00           H
ATOM   2202  CB  LYS A 136      61.121  58.692  50.856  1.00  0.00           C
ATOM   2203  HB2 LYS A 136      61.691  58.322  50.006  1.00  0.00           H
ATOM   2204  HB3 LYS A 136      60.991  59.752  50.676  1.00  0.00           H
ATOM   2205  CG  LYS A 136      61.961  58.472  52.136  1.00  0.00           C
ATOM   2206  HG2 LYS A 136      61.331  58.872  52.936  1.00  0.00           H
ATOM   2207  HG3 LYS A 136      62.191  57.412  52.236  1.00  0.00           H
ATOM   2208  CD  LYS A 136      63.231  59.322  52.226  1.00  0.00           C
ATOM   2209  HD2 LYS A 136      63.881  59.042  51.396  1.00  0.00           H
ATOM   2210  HD3 LYS A 136      63.101  60.402  52.136  1.00  0.00           H
ATOM   2211  CE  LYS A 136      63.981  58.982  53.546  1.00  0.00           C
ATOM   2212  HE2 LYS A 136      63.251  59.152  54.326  1.00  0.00           H
ATOM   2213  HE3 LYS A 136      64.371  57.962  53.616  1.00  0.00           H
ATOM   2214  NZ  LYS A 136      65.131  59.922  53.706  1.00  0.00           N
ATOM   2215  HZ1 LYS A 136      64.861  60.892  53.706  1.00  0.00           H
ATOM   2216  HZ2 LYS A 136      65.541  59.882  54.626  1.00  0.00           H
ATOM   2217  HZ3 LYS A 136      65.871  59.772  53.036  1.00  0.00           H
ATOM   2218  C   LYS A 136      59.081  58.282  52.336  1.00  0.00           C
ATOM   2219  O   LYS A 136      59.171  57.612  53.346  1.00  0.00           O
ATOM   2220  N   TYR A 137      58.331  59.361  52.376  1.00  0.00           N
ATOM   2221  H   TYR A 137      58.181  59.962  51.576  1.00  0.00           H
ATOM   2222  CA  TYR A 137      57.571  59.872  53.576  1.00  0.00           C
ATOM   2223  HA  TYR A 137      58.191  59.762  54.456  1.00  0.00           H
ATOM   2224  CB  TYR A 137      57.311  61.382  53.366  1.00  0.00           C
ATOM   2225  HB2 TYR A 137      56.701  61.492  52.476  1.00  0.00           H
ATOM   2226  HB3 TYR A 137      56.731  61.661  54.256  1.00  0.00           H
ATOM   2227  CG  TYR A 137      58.451  62.282  53.136  1.00  0.00           C
ATOM   2228  CD1 TYR A 137      58.181  63.622  52.786  1.00  0.00           C
ATOM   2229  HD1 TYR A 137      57.171  63.982  52.736  1.00  0.00           H
ATOM   2230  CE1 TYR A 137      59.241  64.452  52.396  1.00  0.00           C
ATOM   2231  HE1 TYR A 137      59.001  65.472  52.136  1.00  0.00           H
ATOM   2232  CZ  TYR A 137      60.641  64.072  52.456  1.00  0.00           C
ATOM   2233  OH  TYR A 137      61.641  64.992  52.056  1.00  0.00           O
ATOM   2234  HH  TYR A 137      62.561  64.722  52.106  1.00  0.00           H
ATOM   2235  CE2 TYR A 137      60.931  62.762  52.906  1.00  0.00           C
ATOM   2236  HE2 TYR A 137      61.971  62.482  52.956  1.00  0.00           H
ATOM   2237  CD2 TYR A 137      59.851  61.912  53.236  1.00  0.00           C
ATOM   2238  HD2 TYR A 137      60.171  60.912  53.486  1.00  0.00           H
ATOM   2239  C   TYR A 137      56.261  58.972  53.816  1.00  0.00           C
ATOM   2240  O   TYR A 137      56.021  58.642  54.946  1.00  0.00           O
ATOM   2241  N   GLY A 138      55.441  58.712  52.806  1.00  0.00           N
ATOM   2242  H   GLY A 138      55.701  58.922  51.846  1.00  0.00           H
ATOM   2243  CA  GLY A 138      54.221  57.902  52.856  1.00  0.00           C
ATOM   2244  HA2 GLY A 138      54.261  57.092  52.126  1.00  0.00           H
ATOM   2245  HA3 GLY A 138      54.041  57.582  53.876  1.00  0.00           H
ATOM   2246  C   GLY A 138      52.961  58.752  52.486  1.00  0.00           C
ATOM   2247  O   GLY A 138      52.111  58.902  53.356  1.00  0.00           O
ATOM   2248  N   ILE A 139      52.851  59.452  51.336  1.00  0.00           N
ATOM   2249  H   ILE A 139      53.631  59.442  50.696  1.00  0.00           H
ATOM   2250  CA  ILE A 139      51.731  60.312  50.896  1.00  0.00           C
ATOM   2251  HA  ILE A 139      50.901  60.312  51.606  1.00  0.00           H
ATOM   2252  CB  ILE A 139      52.211  61.762  50.756  1.00  0.00           C
ATOM   2253  HB  ILE A 139      52.941  61.702  49.956  1.00  0.00           H
ATOM   2254  CG2 ILE A 139      51.121  62.812  50.336  1.00  0.00           C
ATOM   2255 HG21 ILE A 139      51.591  63.752  50.056  1.00  0.00           H
ATOM   2256 HG22 ILE A 139      50.761  62.392  49.396  1.00  0.00           H
ATOM   2257 HG23 ILE A 139      50.341  62.952  51.086  1.00  0.00           H
ATOM   2258  CG1 ILE A 139      52.941  62.302  52.036  1.00  0.00           C
ATOM   2259 HG12 ILE A 139      52.131  62.692  52.656  1.00  0.00           H
ATOM   2260 HG13 ILE A 139      53.471  61.552  52.626  1.00  0.00           H
ATOM   2261  CD1 ILE A 139      53.941  63.452  51.676  1.00  0.00           C
ATOM   2262 HD11 ILE A 139      53.431  64.242  51.116  1.00  0.00           H
ATOM   2263 HD12 ILE A 139      54.331  63.922  52.576  1.00  0.00           H
ATOM   2264 HD13 ILE A 139      54.681  63.082  50.976  1.00  0.00           H
ATOM   2265  C   ILE A 139      51.321  59.692  49.546  1.00  0.00           C
ATOM   2266  O   ILE A 139      52.201  59.462  48.646  1.00  0.00           O
ATOM   2267  N   GLU A 140      50.031  59.402  49.396  1.00  0.00           N
ATOM   2268  H   GLU A 140      49.421  59.542  50.186  1.00  0.00           H
ATOM   2269  CA  GLU A 140      49.461  58.692  48.246  1.00  0.00           C
ATOM   2270  HA  GLU A 140      50.041  57.802  47.986  1.00  0.00           H
ATOM   2271  CB  GLU A 140      48.061  58.162  48.726  1.00  0.00           C
ATOM   2272  HB2 GLU A 140      48.181  57.622  49.666  1.00  0.00           H
ATOM   2273  HB3 GLU A 140      47.421  59.012  48.946  1.00  0.00           H
ATOM   2274  CG  GLU A 140      47.251  57.312  47.726  1.00  0.00           C
ATOM   2275  HG2 GLU A 140      46.371  56.982  48.266  1.00  0.00           H
ATOM   2276  HG3 GLU A 140      46.931  57.972  46.916  1.00  0.00           H
ATOM   2277  CD  GLU A 140      48.031  56.062  47.406  1.00  0.00           C
ATOM   2278  OE1 GLU A 140      47.811  55.021  48.066  1.00  0.00           O
ATOM   2279  OE2 GLU A 140      48.761  56.052  46.396  1.00  0.00           O
ATOM   2280  C   GLU A 140      49.371  59.482  46.936  1.00  0.00           C
ATOM   2281  O   GLU A 140      49.471  60.712  46.816  1.00  0.00           O
ATOM   2282  N   GLU A 141      49.311  58.792  45.776  1.00  0.00           N
ATOM   2283  H   GLU A 141      49.201  57.802  45.906  1.00  0.00           H
ATOM   2284  CA  GLU A 141      48.971  59.462  44.496  1.00  0.00           C
ATOM   2285  HA  GLU A 141      49.791  60.132  44.216  1.00  0.00           H
ATOM   2286  CB  GLU A 141      48.911  58.362  43.376  1.00  0.00           C
ATOM   2287  HB2 GLU A 141      48.111  57.662  43.596  1.00  0.00           H
ATOM   2288  HB3 GLU A 141      48.711  58.912  42.456  1.00  0.00           H
ATOM   2289  CG  GLU A 141      50.251  57.612  43.226  1.00  0.00           C
ATOM   2290  HG2 GLU A 141      51.021  58.392  43.146  1.00  0.00           H
ATOM   2291  HG3 GLU A 141      50.461  57.112  44.166  1.00  0.00           H
ATOM   2292  CD  GLU A 141      50.271  56.622  42.146  1.00  0.00           C
ATOM   2293  OE1 GLU A 141      50.621  56.882  40.996  1.00  0.00           O
ATOM   2294  OE2 GLU A 141      49.831  55.472  42.366  1.00  0.00           O
ATOM   2295  C   GLU A 141      47.611  60.271  44.586  1.00  0.00           C
ATOM   2296  O   GLU A 141      46.621  59.842  45.126  1.00  0.00           O
ATOM   2297  N   HIP A 142      47.721  61.582  44.236  1.00  0.00           N
ATOM   2298  H   HIP A 142      48.631  61.912  43.956  1.00  0.00           H
ATOM   2299  CA  HIP A 142      46.761  62.682  44.386  1.00  0.00           C
ATOM   2300  HA  HIP A 142      47.281  63.542  43.956  1.00  0.00           H
ATOM   2301  CB  HIP A 142      45.441  62.412  43.616  1.00  0.00           C
ATOM   2302  HB2 HIP A 142      44.761  63.262  43.646  1.00  0.00           H
ATOM   2303  HB3 HIP A 142      44.891  61.702  44.226  1.00  0.00           H
ATOM   2304  CG  HIP A 142      45.631  61.822  42.216  1.00  0.00           C
ATOM   2305  ND1 HIP A 142      46.331  62.492  41.196  1.00  0.00           N
ATOM   2306  HD1 HIP A 142      46.461  63.492  41.206  1.00  0.00           H
ATOM   2307  CE1 HIP A 142      46.501  61.692  40.176  1.00  0.00           C
ATOM   2308  HE1 HIP A 142      46.961  62.072  39.276  1.00  0.00           H
ATOM   2309  NE2 HIP A 142      46.051  60.481  40.516  1.00  0.00           N
ATOM   2310  HE2 HIP A 142      46.101  59.682  39.906  1.00  0.00           H
ATOM   2311  CD2 HIP A 142      45.441  60.572  41.776  1.00  0.00           C
ATOM   2312  HD2 HIP A 142      45.081  59.732  42.346  1.00  0.00           H
ATOM   2313  C   HIP A 142      46.591  63.172  45.826  1.00  0.00           C
ATOM   2314  O   HIP A 142      45.841  64.161  45.966  1.00  0.00           O
ATOM   2315  N   GLY A 143      47.321  62.692  46.826  1.00  0.00           N
ATOM   2316  H   GLY A 143      47.891  61.892  46.596  1.00  0.00           H
ATOM   2317  CA  GLY A 143      47.551  63.262  48.136  1.00  0.00           C
ATOM   2318  HA2 GLY A 143      48.571  63.111  48.466  1.00  0.00           H
ATOM   2319  HA3 GLY A 143      47.191  64.292  48.126  1.00  0.00           H
ATOM   2320  C   GLY A 143      46.791  62.642  49.306  1.00  0.00           C
ATOM   2321  O   GLY A 143      45.981  61.702  49.116  1.00  0.00           O
ATOM   2322  N   LYS A 144      47.251  63.092  50.476  1.00  0.00           N
ATOM   2323  H   LYS A 144      47.831  63.922  50.386  1.00  0.00           H
ATOM   2324  CA  LYS A 144      47.061  62.622  51.876  1.00  0.00           C
ATOM   2325  HA  LYS A 144      47.451  63.432  52.486  1.00  0.00           H
ATOM   2326  CB  LYS A 144      45.561  62.402  52.216  1.00  0.00           C
ATOM   2327  HB2 LYS A 144      45.111  61.682  51.536  1.00  0.00           H
ATOM   2328  HB3 LYS A 144      45.581  61.932  53.196  1.00  0.00           H
ATOM   2329  CG  LYS A 144      44.771  63.732  52.276  1.00  0.00           C
ATOM   2330  HG2 LYS A 144      45.321  64.452  52.886  1.00  0.00           H
ATOM   2331  HG3 LYS A 144      44.801  64.192  51.296  1.00  0.00           H
ATOM   2332  CD  LYS A 144      43.251  63.722  52.666  1.00  0.00           C
ATOM   2333  HD2 LYS A 144      42.891  64.752  52.696  1.00  0.00           H
ATOM   2334  HD3 LYS A 144      42.691  63.262  51.856  1.00  0.00           H
ATOM   2335  CE  LYS A 144      43.051  63.052  54.046  1.00  0.00           C
ATOM   2336  HE2 LYS A 144      42.001  62.812  54.196  1.00  0.00           H
ATOM   2337  HE3 LYS A 144      43.521  62.072  54.066  1.00  0.00           H
ATOM   2338  NZ  LYS A 144      43.501  63.912  55.146  1.00  0.00           N
ATOM   2339  HZ1 LYS A 144      43.561  63.372  55.986  1.00  0.00           H
ATOM   2340  HZ2 LYS A 144      44.311  64.462  54.876  1.00  0.00           H
ATOM   2341  HZ3 LYS A 144      42.821  64.642  55.296  1.00  0.00           H
ATOM   2342  C   LYS A 144      47.951  61.402  52.166  1.00  0.00           C
ATOM   2343  O   LYS A 144      48.271  60.611  51.326  1.00  0.00           O
ATOM   2344  N   VAL A 145      48.421  61.392  53.426  1.00  0.00           N
ATOM   2345  H   VAL A 145      48.061  62.092  54.056  1.00  0.00           H
ATOM   2346  CA  VAL A 145      49.131  60.282  54.076  1.00  0.00           C
ATOM   2347  HA  VAL A 145      50.141  60.362  53.696  1.00  0.00           H
ATOM   2348  CB  VAL A 145      49.371  60.592  55.576  1.00  0.00           C
ATOM   2349  HB  VAL A 145      49.941  61.512  55.696  1.00  0.00           H
ATOM   2350  CG1 VAL A 145      47.931  60.792  56.246  1.00  0.00           C
ATOM   2351 HG11 VAL A 145      47.391  61.512  55.626  1.00  0.00           H
ATOM   2352 HG12 VAL A 145      47.381  59.852  56.236  1.00  0.00           H
ATOM   2353 HG13 VAL A 145      48.031  61.192  57.256  1.00  0.00           H
ATOM   2354  CG2 VAL A 145      50.091  59.452  56.366  1.00  0.00           C
ATOM   2355 HG21 VAL A 145      51.071  59.332  55.906  1.00  0.00           H
ATOM   2356 HG22 VAL A 145      50.281  59.812  57.376  1.00  0.00           H
ATOM   2357 HG23 VAL A 145      49.551  58.512  56.396  1.00  0.00           H
ATOM   2358  C   VAL A 145      48.571  58.902  53.766  1.00  0.00           C
ATOM   2359  O   VAL A 145      47.441  58.602  53.626  1.00  0.00           O
ATOM   2360  N   LYS A 146      49.501  57.911  53.716  1.00  0.00           N
ATOM   2361  H   LYS A 146      50.431  58.302  53.706  1.00  0.00           H
ATOM   2362  CA  LYS A 146      49.351  56.472  53.366  1.00  0.00           C
ATOM   2363  HA  LYS A 146      48.301  56.182  53.376  1.00  0.00           H
ATOM   2364  CB  LYS A 146      50.071  56.092  52.006  1.00  0.00           C
ATOM   2365  HB2 LYS A 146      49.761  56.731  51.186  1.00  0.00           H
ATOM   2366  HB3 LYS A 146      51.141  56.332  52.066  1.00  0.00           H
ATOM   2367  CG  LYS A 146      49.661  54.652  51.586  1.00  0.00           C
ATOM   2368  HG2 LYS A 146      50.131  53.912  52.236  1.00  0.00           H
ATOM   2369  HG3 LYS A 146      48.581  54.572  51.546  1.00  0.00           H
ATOM   2370  CD  LYS A 146      50.301  54.332  50.226  1.00  0.00           C
ATOM   2371  HD2 LYS A 146      50.201  55.182  49.556  1.00  0.00           H
ATOM   2372  HD3 LYS A 146      51.361  54.102  50.336  1.00  0.00           H
ATOM   2373  CE  LYS A 146      49.561  53.082  49.646  1.00  0.00           C
ATOM   2374  HE2 LYS A 146      49.841  52.222  50.256  1.00  0.00           H
ATOM   2375  HE3 LYS A 146      48.481  53.222  49.646  1.00  0.00           H
ATOM   2376  NZ  LYS A 146      50.061  52.841  48.256  1.00  0.00           N
ATOM   2377  HZ1 LYS A 146      49.941  51.902  47.926  1.00  0.00           H
ATOM   2378  HZ2 LYS A 146      49.511  53.392  47.616  1.00  0.00           H
ATOM   2379  HZ3 LYS A 146      51.071  52.942  48.186  1.00  0.00           H
ATOM   2380  C   LYS A 146      50.011  55.662  54.536  1.00  0.00           C
ATOM   2381  O   LYS A 146      51.161  55.882  54.846  1.00  0.00           O
ATOM   2382  N   MET A 147      49.301  54.732  55.176  1.00  0.00           N
ATOM   2383  H   MET A 147      48.321  54.662  54.916  1.00  0.00           H
ATOM   2384  CA  MET A 147      49.771  53.792  56.216  1.00  0.00           C
ATOM   2385  HA  MET A 147      50.301  54.292  57.036  1.00  0.00           H
ATOM   2386  CB  MET A 147      48.611  52.972  56.826  1.00  0.00           C
ATOM   2387  HB2 MET A 147      47.901  53.662  57.296  1.00  0.00           H
ATOM   2388  HB3 MET A 147      48.081  52.542  55.976  1.00  0.00           H
ATOM   2389  CG  MET A 147      48.991  51.842  57.846  1.00  0.00           C
ATOM   2390  HG2 MET A 147      49.261  50.982  57.236  1.00  0.00           H
ATOM   2391  HG3 MET A 147      49.861  52.152  58.436  1.00  0.00           H
ATOM   2392  SD  MET A 147      47.741  51.322  59.066  1.00  0.00           S
ATOM   2393  CE  MET A 147      47.841  52.732  60.216  1.00  0.00           C
ATOM   2394  HE1 MET A 147      48.751  52.902  60.786  1.00  0.00           H
ATOM   2395  HE2 MET A 147      47.651  53.642  59.656  1.00  0.00           H
ATOM   2396  HE3 MET A 147      47.021  52.602  60.916  1.00  0.00           H
ATOM   2397  C   MET A 147      50.911  52.852  55.716  1.00  0.00           C
ATOM   2398  O   MET A 147      51.801  52.722  56.556  1.00  0.00           O
ATOM   2399  N   ARG A 148      50.941  52.312  54.466  1.00  0.00           N
ATOM   2400  H   ARG A 148      50.231  52.552  53.796  1.00  0.00           H
ATOM   2401  CA  ARG A 148      51.911  51.262  54.006  1.00  0.00           C
ATOM   2402  HA  ARG A 148      51.781  50.382  54.636  1.00  0.00           H
ATOM   2403  CB  ARG A 148      51.581  50.882  52.566  1.00  0.00           C
ATOM   2404  HB2 ARG A 148      50.531  50.582  52.536  1.00  0.00           H
ATOM   2405  HB3 ARG A 148      51.621  51.772  51.926  1.00  0.00           H
ATOM   2406  CG  ARG A 148      52.501  49.772  52.036  1.00  0.00           C
ATOM   2407  HG2 ARG A 148      53.481  50.242  52.086  1.00  0.00           H
ATOM   2408  HG3 ARG A 148      52.541  48.892  52.686  1.00  0.00           H
ATOM   2409  CD  ARG A 148      52.171  49.492  50.606  1.00  0.00           C
ATOM   2410  HD2 ARG A 148      51.191  49.032  50.626  1.00  0.00           H
ATOM   2411  HD3 ARG A 148      52.251  50.472  50.136  1.00  0.00           H
ATOM   2412  NE  ARG A 148      53.141  48.552  50.086  1.00  0.00           N
ATOM   2413  HE  ARG A 148      53.751  47.992  50.666  1.00  0.00           H
ATOM   2414  CZ  ARG A 148      52.981  48.142  48.886  1.00  0.00           C
ATOM   2415  NH1 ARG A 148      51.981  48.422  48.136  1.00  0.00           N
ATOM   2416 HH11 ARG A 148      51.141  48.902  48.406  1.00  0.00           H
ATOM   2417 HH12 ARG A 148      51.981  48.302  47.126  1.00  0.00           H
ATOM   2418  NH2 ARG A 148      53.941  47.382  48.306  1.00  0.00           N
ATOM   2419 HH21 ARG A 148      54.731  46.982  48.806  1.00  0.00           H
ATOM   2420 HH22 ARG A 148      53.921  47.042  47.366  1.00  0.00           H
ATOM   2421  C   ARG A 148      53.401  51.672  54.156  1.00  0.00           C
ATOM   2422  O   ARG A 148      53.761  52.812  53.986  1.00  0.00           O
ATOM   2423  N   GLY A 149      54.371  50.812  54.526  1.00  0.00           N
ATOM   2424  H   GLY A 149      54.111  49.942  54.966  1.00  0.00           H
ATOM   2425  CA  GLY A 149      55.751  51.152  54.856  1.00  0.00           C
ATOM   2426  HA2 GLY A 149      56.241  50.192  55.006  1.00  0.00           H
ATOM   2427  HA3 GLY A 149      56.221  51.622  53.996  1.00  0.00           H
ATOM   2428  C   GLY A 149      55.951  51.952  56.186  1.00  0.00           C
ATOM   2429  O   GLY A 149      55.671  51.482  57.276  1.00  0.00           O
ATOM   2430  N   GLY A 150      56.421  53.182  56.036  1.00  0.00           N
ATOM   2431  H   GLY A 150      56.811  53.522  55.166  1.00  0.00           H
ATOM   2432  CA  GLY A 150      56.871  53.922  57.206  1.00  0.00           C
ATOM   2433  HA2 GLY A 150      57.811  53.552  57.606  1.00  0.00           H
ATOM   2434  HA3 GLY A 150      57.231  54.932  57.006  1.00  0.00           H
ATOM   2435  C   GLY A 150      55.871  54.072  58.356  1.00  0.00           C
ATOM   2436  O   GLY A 150      56.271  54.192  59.556  1.00  0.00           O
ATOM   2437  N   LEU A 151      54.601  54.252  57.956  1.00  0.00           N
ATOM   2438  H   LEU A 151      54.331  54.152  56.986  1.00  0.00           H
ATOM   2439  CA  LEU A 151      53.541  54.462  58.946  1.00  0.00           C
ATOM   2440  HA  LEU A 151      53.981  55.092  59.716  1.00  0.00           H
ATOM   2441  CB  LEU A 151      52.361  55.312  58.376  1.00  0.00           C
ATOM   2442  HB2 LEU A 151      52.141  54.882  57.406  1.00  0.00           H
ATOM   2443  HB3 LEU A 151      51.511  55.112  59.026  1.00  0.00           H
ATOM   2444  CG  LEU A 151      52.381  56.882  58.336  1.00  0.00           C
ATOM   2445  HG  LEU A 151      51.401  57.142  57.916  1.00  0.00           H
ATOM   2446  CD1 LEU A 151      52.541  57.542  59.746  1.00  0.00           C
ATOM   2447 HD11 LEU A 151      52.411  58.612  59.566  1.00  0.00           H
ATOM   2448 HD12 LEU A 151      51.771  57.132  60.396  1.00  0.00           H
ATOM   2449 HD13 LEU A 151      53.521  57.282  60.136  1.00  0.00           H
ATOM   2450  CD2 LEU A 151      53.511  57.382  57.486  1.00  0.00           C
ATOM   2451 HD21 LEU A 151      53.461  57.002  56.466  1.00  0.00           H
ATOM   2452 HD22 LEU A 151      53.381  58.462  57.386  1.00  0.00           H
ATOM   2453 HD23 LEU A 151      54.501  57.242  57.906  1.00  0.00           H
ATOM   2454  C   LEU A 151      53.171  53.182  59.666  1.00  0.00           C
ATOM   2455  O   LEU A 151      53.171  53.022  60.886  1.00  0.00           O
ATOM   2456  N   LEU A 152      53.001  52.102  58.926  1.00  0.00           N
ATOM   2457  H   LEU A 152      52.991  52.192  57.916  1.00  0.00           H
ATOM   2458  CA  LEU A 152      52.601  50.792  59.416  1.00  0.00           C
ATOM   2459  HA  LEU A 152      51.731  50.982  60.056  1.00  0.00           H
ATOM   2460  CB  LEU A 152      52.211  49.822  58.226  1.00  0.00           C
ATOM   2461  HB2 LEU A 152      51.701  50.382  57.446  1.00  0.00           H
ATOM   2462  HB3 LEU A 152      53.121  49.452  57.746  1.00  0.00           H
ATOM   2463  CG  LEU A 152      51.201  48.682  58.576  1.00  0.00           C
ATOM   2464  HG  LEU A 152      50.351  49.202  59.006  1.00  0.00           H
ATOM   2465  CD1 LEU A 152      50.541  47.972  57.286  1.00  0.00           C
ATOM   2466 HD11 LEU A 152      50.461  48.742  56.526  1.00  0.00           H
ATOM   2467 HD12 LEU A 152      51.161  47.112  57.046  1.00  0.00           H
ATOM   2468 HD13 LEU A 152      49.591  47.602  57.676  1.00  0.00           H
ATOM   2469  CD2 LEU A 152      51.731  47.642  59.556  1.00  0.00           C
ATOM   2470 HD21 LEU A 152      52.781  47.482  59.296  1.00  0.00           H
ATOM   2471 HD22 LEU A 152      51.671  48.022  60.576  1.00  0.00           H
ATOM   2472 HD23 LEU A 152      51.321  46.642  59.436  1.00  0.00           H
ATOM   2473  C   LEU A 152      53.691  50.212  60.326  1.00  0.00           C
ATOM   2474  O   LEU A 152      53.271  49.692  61.346  1.00  0.00           O
ATOM   2475  N   ARG A 153      54.991  50.462  59.986  1.00  0.00           N
ATOM   2476  H   ARG A 153      55.071  50.792  59.036  1.00  0.00           H
ATOM   2477  CA  ARG A 153      56.171  50.172  60.866  1.00  0.00           C
ATOM   2478  HA  ARG A 153      56.061  49.122  61.136  1.00  0.00           H
ATOM   2479  CB  ARG A 153      57.491  50.382  59.946  1.00  0.00           C
ATOM   2480  HB2 ARG A 153      57.291  49.872  59.016  1.00  0.00           H
ATOM   2481  HB3 ARG A 153      57.671  51.442  59.756  1.00  0.00           H
ATOM   2482  CG  ARG A 153      58.681  49.792  60.706  1.00  0.00           C
ATOM   2483  HG2 ARG A 153      58.831  50.382  61.616  1.00  0.00           H
ATOM   2484  HG3 ARG A 153      58.451  48.771  61.006  1.00  0.00           H
ATOM   2485  CD  ARG A 153      60.031  49.852  59.926  1.00  0.00           C
ATOM   2486  HD2 ARG A 153      60.351  50.892  59.916  1.00  0.00           H
ATOM   2487  HD3 ARG A 153      60.801  49.361  60.526  1.00  0.00           H
ATOM   2488  NE  ARG A 153      60.101  49.192  58.596  1.00  0.00           N
ATOM   2489  HE  ARG A 153      59.841  48.212  58.566  1.00  0.00           H
ATOM   2490  CZ  ARG A 153      60.401  49.722  57.396  1.00  0.00           C
ATOM   2491  NH1 ARG A 153      60.641  50.942  57.206  1.00  0.00           N
ATOM   2492 HH11 ARG A 153      60.661  51.492  58.056  1.00  0.00           H
ATOM   2493 HH12 ARG A 153      60.801  51.392  56.316  1.00  0.00           H
ATOM   2494  NH2 ARG A 153      60.601  48.982  56.356  1.00  0.00           N
ATOM   2495 HH21 ARG A 153      60.551  47.981  56.506  1.00  0.00           H
ATOM   2496 HH22 ARG A 153      60.981  49.312  55.476  1.00  0.00           H
ATOM   2497  C   ARG A 153      56.141  50.922  62.256  1.00  0.00           C
ATOM   2498  O   ARG A 153      56.731  50.512  63.206  1.00  0.00           O
ATOM   2499  N   THR A 154      55.531  52.092  62.316  1.00  0.00           N
ATOM   2500  H   THR A 154      55.051  52.492  61.516  1.00  0.00           H
ATOM   2501  CA  THR A 154      55.331  52.792  63.566  1.00  0.00           C
ATOM   2502  HA  THR A 154      56.191  52.552  64.196  1.00  0.00           H
ATOM   2503  CB  THR A 154      55.371  54.361  63.506  1.00  0.00           C
ATOM   2504  HB  THR A 154      54.851  54.662  62.596  1.00  0.00           H
ATOM   2505  CG2 THR A 154      54.891  55.232  64.626  1.00  0.00           C
ATOM   2506 HG21 THR A 154      55.501  55.142  65.536  1.00  0.00           H
ATOM   2507 HG22 THR A 154      54.771  56.302  64.446  1.00  0.00           H
ATOM   2508 HG23 THR A 154      53.921  54.882  64.976  1.00  0.00           H
ATOM   2509  OG1 THR A 154      56.661  54.692  63.146  1.00  0.00           O
ATOM   2510  HG1 THR A 154      56.681  55.592  62.816  1.00  0.00           H
ATOM   2511  C   THR A 154      54.091  52.382  64.316  1.00  0.00           C
ATOM   2512  O   THR A 154      54.171  51.922  65.476  1.00  0.00           O
ATOM   2513  N   TYR A 155      52.961  52.252  63.606  1.00  0.00           N
ATOM   2514  H   TYR A 155      52.981  52.652  62.676  1.00  0.00           H
ATOM   2515  CA  TYR A 155      51.651  51.772  64.136  1.00  0.00           C
ATOM   2516  HA  TYR A 155      51.371  52.552  64.846  1.00  0.00           H
ATOM   2517  CB  TYR A 155      50.581  51.752  62.996  1.00  0.00           C
ATOM   2518  HB2 TYR A 155      50.721  52.622  62.356  1.00  0.00           H
ATOM   2519  HB3 TYR A 155      50.681  50.892  62.326  1.00  0.00           H
ATOM   2520  CG  TYR A 155      49.191  51.722  63.526  1.00  0.00           C
ATOM   2521  CD1 TYR A 155      48.701  52.862  64.216  1.00  0.00           C
ATOM   2522  HD1 TYR A 155      49.261  53.782  64.176  1.00  0.00           H
ATOM   2523  CE1 TYR A 155      47.391  52.911  64.736  1.00  0.00           C
ATOM   2524  HE1 TYR A 155      47.051  53.822  65.196  1.00  0.00           H
ATOM   2525  CZ  TYR A 155      46.561  51.752  64.666  1.00  0.00           C
ATOM   2526  OH  TYR A 155      45.321  51.812  65.186  1.00  0.00           O
ATOM   2527  HH  TYR A 155      45.041  50.922  65.416  1.00  0.00           H
ATOM   2528  CE2 TYR A 155      47.041  50.592  64.126  1.00  0.00           C
ATOM   2529  HE2 TYR A 155      46.451  49.692  64.196  1.00  0.00           H
ATOM   2530  CD2 TYR A 155      48.331  50.572  63.526  1.00  0.00           C
ATOM   2531  HD2 TYR A 155      48.551  49.652  63.006  1.00  0.00           H
ATOM   2532  C   TYR A 155      51.801  50.452  64.926  1.00  0.00           C
ATOM   2533  O   TYR A 155      51.391  50.362  66.106  1.00  0.00           O
ATOM   2534  N   ILE A 156      52.551  49.522  64.326  1.00  0.00           N
ATOM   2535  H   ILE A 156      52.941  49.702  63.416  1.00  0.00           H
ATOM   2536  CA  ILE A 156      52.791  48.202  64.946  1.00  0.00           C
ATOM   2537  HA  ILE A 156      51.851  47.742  65.256  1.00  0.00           H
ATOM   2538  CB  ILE A 156      53.431  47.192  63.926  1.00  0.00           C
ATOM   2539  HB  ILE A 156      52.741  47.272  63.086  1.00  0.00           H
ATOM   2540  CG2 ILE A 156      54.761  47.682  63.476  1.00  0.00           C
ATOM   2541 HG21 ILE A 156      54.911  47.152  62.536  1.00  0.00           H
ATOM   2542 HG22 ILE A 156      54.821  48.752  63.276  1.00  0.00           H
ATOM   2543 HG23 ILE A 156      55.471  47.362  64.246  1.00  0.00           H
ATOM   2544  CG1 ILE A 156      53.471  45.762  64.466  1.00  0.00           C
ATOM   2545 HG12 ILE A 156      54.311  45.572  65.136  1.00  0.00           H
ATOM   2546 HG13 ILE A 156      52.541  45.611  65.006  1.00  0.00           H
ATOM   2547  CD1 ILE A 156      53.701  44.832  63.236  1.00  0.00           C
ATOM   2548 HD11 ILE A 156      53.591  43.792  63.526  1.00  0.00           H
ATOM   2549 HD12 ILE A 156      52.921  45.042  62.496  1.00  0.00           H
ATOM   2550 HD13 ILE A 156      54.731  44.902  62.906  1.00  0.00           H
ATOM   2551  C   ILE A 156      53.521  48.302  66.326  1.00  0.00           C
ATOM   2552  O   ILE A 156      53.151  47.672  67.306  1.00  0.00           O
ATOM   2553  N   ILE A 157      54.591  49.112  66.416  1.00  0.00           N
ATOM   2554  H   ILE A 157      54.771  49.732  65.636  1.00  0.00           H
ATOM   2555  CA  ILE A 157      55.361  49.422  67.686  1.00  0.00           C
ATOM   2556  HA  ILE A 157      55.551  48.452  68.156  1.00  0.00           H
ATOM   2557  CB  ILE A 157      56.631  50.152  67.406  1.00  0.00           C
ATOM   2558  HB  ILE A 157      56.421  51.072  66.866  1.00  0.00           H
ATOM   2559  CG2 ILE A 157      57.341  50.582  68.706  1.00  0.00           C
ATOM   2560 HG21 ILE A 157      58.181  51.222  68.436  1.00  0.00           H
ATOM   2561 HG22 ILE A 157      56.731  51.232  69.326  1.00  0.00           H
ATOM   2562 HG23 ILE A 157      57.591  49.702  69.306  1.00  0.00           H
ATOM   2563  CG1 ILE A 157      57.511  49.342  66.396  1.00  0.00           C
ATOM   2564 HG12 ILE A 157      57.611  48.382  66.906  1.00  0.00           H
ATOM   2565 HG13 ILE A 157      56.971  49.372  65.446  1.00  0.00           H
ATOM   2566  CD1 ILE A 157      58.841  50.032  66.076  1.00  0.00           C
ATOM   2567 HD11 ILE A 157      59.331  49.502  65.256  1.00  0.00           H
ATOM   2568 HD12 ILE A 157      58.721  51.052  65.716  1.00  0.00           H
ATOM   2569 HD13 ILE A 157      59.511  50.092  66.946  1.00  0.00           H
ATOM   2570  C   ILE A 157      54.511  50.182  68.716  1.00  0.00           C
ATOM   2571  O   ILE A 157      54.641  49.951  69.866  1.00  0.00           O
ATOM   2572  N   SER A 158      53.631  51.082  68.196  1.00  0.00           N
ATOM   2573  H   SER A 158      53.601  51.201  67.186  1.00  0.00           H
ATOM   2574  CA  SER A 158      52.781  51.892  69.096  1.00  0.00           C
ATOM   2575  HA  SER A 158      53.441  52.362  69.826  1.00  0.00           H
ATOM   2576  CB  SER A 158      52.071  53.082  68.296  1.00  0.00           C
ATOM   2577  HB2 SER A 158      51.791  53.842  69.016  1.00  0.00           H
ATOM   2578  HB3 SER A 158      52.741  53.532  67.556  1.00  0.00           H
ATOM   2579  OG  SER A 158      50.961  52.662  67.446  1.00  0.00           O
ATOM   2580  HG  SER A 158      51.221  51.902  66.926  1.00  0.00           H
ATOM   2581  C   SER A 158      51.701  50.982  69.776  1.00  0.00           C
ATOM   2582  O   SER A 158      51.561  51.082  70.946  1.00  0.00           O
ATOM   2583  N   ILE A 159      51.021  50.021  69.096  1.00  0.00           N
ATOM   2584  H   ILE A 159      51.081  50.002  68.086  1.00  0.00           H
ATOM   2585  CA  ILE A 159      50.111  49.002  69.696  1.00  0.00           C
ATOM   2586  HA  ILE A 159      49.431  49.602  70.296  1.00  0.00           H
ATOM   2587  CB  ILE A 159      49.481  48.172  68.576  1.00  0.00           C
ATOM   2588  HB  ILE A 159      50.181  47.732  67.876  1.00  0.00           H
ATOM   2589  CG2 ILE A 159      48.641  47.032  69.116  1.00  0.00           C
ATOM   2590 HG21 ILE A 159      48.041  47.372  69.956  1.00  0.00           H
ATOM   2591 HG22 ILE A 159      48.001  46.482  68.426  1.00  0.00           H
ATOM   2592 HG23 ILE A 159      49.261  46.201  69.456  1.00  0.00           H
ATOM   2593  CG1 ILE A 159      48.491  49.132  67.776  1.00  0.00           C
ATOM   2594 HG12 ILE A 159      47.671  49.532  68.386  1.00  0.00           H
ATOM   2595 HG13 ILE A 159      48.921  50.072  67.436  1.00  0.00           H
ATOM   2596  CD1 ILE A 159      47.961  48.532  66.506  1.00  0.00           C
ATOM   2597 HD11 ILE A 159      47.531  47.532  66.646  1.00  0.00           H
ATOM   2598 HD12 ILE A 159      47.111  49.132  66.196  1.00  0.00           H
ATOM   2599 HD13 ILE A 159      48.901  48.532  65.966  1.00  0.00           H
ATOM   2600  C   ILE A 159      50.921  48.142  70.696  1.00  0.00           C
ATOM   2601  O   ILE A 159      50.481  47.812  71.796  1.00  0.00           O
ATOM   2602  N   LEU A 160      52.191  47.662  70.386  1.00  0.00           N
ATOM   2603  H   LEU A 160      52.551  47.892  69.476  1.00  0.00           H
ATOM   2604  CA  LEU A 160      53.031  46.772  71.266  1.00  0.00           C
ATOM   2605  HA  LEU A 160      52.371  45.992  71.646  1.00  0.00           H
ATOM   2606  CB  LEU A 160      54.191  46.232  70.316  1.00  0.00           C
ATOM   2607  HB2 LEU A 160      53.831  45.552  69.556  1.00  0.00           H
ATOM   2608  HB3 LEU A 160      54.601  47.132  69.846  1.00  0.00           H
ATOM   2609  CG  LEU A 160      55.331  45.512  71.196  1.00  0.00           C
ATOM   2610  HG  LEU A 160      55.761  46.192  71.936  1.00  0.00           H
ATOM   2611  CD1 LEU A 160      54.831  44.252  71.866  1.00  0.00           C
ATOM   2612 HD11 LEU A 160      54.231  43.652  71.186  1.00  0.00           H
ATOM   2613 HD12 LEU A 160      55.661  43.602  72.156  1.00  0.00           H
ATOM   2614 HD13 LEU A 160      54.281  44.412  72.796  1.00  0.00           H
ATOM   2615  CD2 LEU A 160      56.381  45.222  70.076  1.00  0.00           C
ATOM   2616 HD21 LEU A 160      55.981  44.482  69.386  1.00  0.00           H
ATOM   2617 HD22 LEU A 160      56.661  46.072  69.456  1.00  0.00           H
ATOM   2618 HD23 LEU A 160      57.261  44.912  70.646  1.00  0.00           H
ATOM   2619  C   LEU A 160      53.491  47.542  72.566  1.00  0.00           C
ATOM   2620  O   LEU A 160      53.331  47.072  73.726  1.00  0.00           O
ATOM   2621  N   PHE A 161      53.951  48.812  72.416  1.00  0.00           N
ATOM   2622  H   PHE A 161      54.311  49.161  71.536  1.00  0.00           H
ATOM   2623  CA  PHE A 161      54.231  49.702  73.576  1.00  0.00           C
ATOM   2624  HA  PHE A 161      54.981  49.202  74.186  1.00  0.00           H
ATOM   2625  CB  PHE A 161      54.771  51.052  73.056  1.00  0.00           C
ATOM   2626  HB2 PHE A 161      54.341  51.322  72.086  1.00  0.00           H
ATOM   2627  HB3 PHE A 161      54.421  51.832  73.736  1.00  0.00           H
ATOM   2628  CG  PHE A 161      56.361  51.142  73.096  1.00  0.00           C
ATOM   2629  CD1 PHE A 161      57.001  51.932  74.086  1.00  0.00           C
ATOM   2630  HD1 PHE A 161      56.461  52.532  74.796  1.00  0.00           H
ATOM   2631  CE1 PHE A 161      58.361  52.032  74.046  1.00  0.00           C
ATOM   2632  HE1 PHE A 161      58.941  52.612  74.756  1.00  0.00           H
ATOM   2633  CZ  PHE A 161      59.171  51.242  73.226  1.00  0.00           C
ATOM   2634  HZ  PHE A 161      60.241  51.201  73.286  1.00  0.00           H
ATOM   2635  CE2 PHE A 161      58.521  50.452  72.236  1.00  0.00           C
ATOM   2636  HE2 PHE A 161      59.091  49.742  71.646  1.00  0.00           H
ATOM   2637  CD2 PHE A 161      57.081  50.402  72.186  1.00  0.00           C
ATOM   2638  HD2 PHE A 161      56.601  49.772  71.466  1.00  0.00           H
ATOM   2639  C   PHE A 161      53.051  50.062  74.476  1.00  0.00           C
ATOM   2640  O   PHE A 161      53.201  49.912  75.666  1.00  0.00           O
ATOM   2641  N   LYS A 162      51.851  50.452  73.936  1.00  0.00           N
ATOM   2642  H   LYS A 162      51.751  50.682  72.956  1.00  0.00           H
ATOM   2643  CA  LYS A 162      50.561  50.512  74.686  1.00  0.00           C
ATOM   2644  HA  LYS A 162      50.501  51.262  75.466  1.00  0.00           H
ATOM   2645  CB  LYS A 162      49.481  50.862  73.716  1.00  0.00           C
ATOM   2646  HB2 LYS A 162      49.741  51.852  73.336  1.00  0.00           H
ATOM   2647  HB3 LYS A 162      49.571  50.302  72.786  1.00  0.00           H
ATOM   2648  CG  LYS A 162      48.051  50.942  74.306  1.00  0.00           C
ATOM   2649  HG2 LYS A 162      47.721  49.942  74.566  1.00  0.00           H
ATOM   2650  HG3 LYS A 162      48.051  51.422  75.296  1.00  0.00           H
ATOM   2651  CD  LYS A 162      46.911  51.382  73.316  1.00  0.00           C
ATOM   2652  HD2 LYS A 162      46.611  50.582  72.636  1.00  0.00           H
ATOM   2653  HD3 LYS A 162      46.041  51.582  73.936  1.00  0.00           H
ATOM   2654  CE  LYS A 162      47.311  52.532  72.386  1.00  0.00           C
ATOM   2655  HE2 LYS A 162      47.321  53.412  73.026  1.00  0.00           H
ATOM   2656  HE3 LYS A 162      48.301  52.362  71.986  1.00  0.00           H
ATOM   2657  NZ  LYS A 162      46.271  52.762  71.296  1.00  0.00           N
ATOM   2658  HZ1 LYS A 162      46.451  53.692  70.936  1.00  0.00           H
ATOM   2659  HZ2 LYS A 162      46.221  52.182  70.476  1.00  0.00           H
ATOM   2660  HZ3 LYS A 162      45.371  52.662  71.736  1.00  0.00           H
ATOM   2661  C   LYS A 162      50.141  49.222  75.406  1.00  0.00           C
ATOM   2662  O   LYS A 162      49.471  49.302  76.476  1.00  0.00           O
ATOM   2663  N   SER A 163      50.431  48.062  74.786  1.00  0.00           N
ATOM   2664  H   SER A 163      50.731  48.162  73.826  1.00  0.00           H
ATOM   2665  CA  SER A 163      50.241  46.722  75.326  1.00  0.00           C
ATOM   2666  HA  SER A 163      49.211  46.632  75.676  1.00  0.00           H
ATOM   2667  CB  SER A 163      50.281  45.562  74.266  1.00  0.00           C
ATOM   2668  HB2 SER A 163      51.251  45.372  73.816  1.00  0.00           H
ATOM   2669  HB3 SER A 163      50.011  44.682  74.856  1.00  0.00           H
ATOM   2670  OG  SER A 163      49.331  45.722  73.246  1.00  0.00           O
ATOM   2671  HG  SER A 163      49.541  46.591  72.896  1.00  0.00           H
ATOM   2672  C   SER A 163      51.231  46.442  76.446  1.00  0.00           C
ATOM   2673  O   SER A 163      50.741  45.952  77.456  1.00  0.00           O
ATOM   2674  N   ILE A 164      52.541  46.802  76.366  1.00  0.00           N
ATOM   2675  H   ILE A 164      52.831  47.262  75.516  1.00  0.00           H
ATOM   2676  CA  ILE A 164      53.531  46.712  77.536  1.00  0.00           C
ATOM   2677  HA  ILE A 164      53.631  45.712  77.956  1.00  0.00           H
ATOM   2678  CB  ILE A 164      55.001  47.072  77.116  1.00  0.00           C
ATOM   2679  HB  ILE A 164      54.951  47.992  76.546  1.00  0.00           H
ATOM   2680  CG2 ILE A 164      56.061  47.302  78.196  1.00  0.00           C
ATOM   2681 HG21 ILE A 164      57.051  47.172  77.766  1.00  0.00           H
ATOM   2682 HG22 ILE A 164      56.031  48.312  78.596  1.00  0.00           H
ATOM   2683 HG23 ILE A 164      55.891  46.532  78.956  1.00  0.00           H
ATOM   2684  CG1 ILE A 164      55.451  45.832  76.176  1.00  0.00           C
ATOM   2685 HG12 ILE A 164      54.621  45.662  75.496  1.00  0.00           H
ATOM   2686 HG13 ILE A 164      56.391  46.102  75.686  1.00  0.00           H
ATOM   2687  CD1 ILE A 164      55.691  44.512  76.966  1.00  0.00           C
ATOM   2688 HD11 ILE A 164      54.891  44.231  77.656  1.00  0.00           H
ATOM   2689 HD12 ILE A 164      55.881  43.762  76.196  1.00  0.00           H
ATOM   2690 HD13 ILE A 164      56.531  44.712  77.626  1.00  0.00           H
ATOM   2691  C   ILE A 164      53.051  47.612  78.646  1.00  0.00           C
ATOM   2692  O   ILE A 164      53.121  47.172  79.806  1.00  0.00           O
ATOM   2693  N   PHE A 165      52.611  48.882  78.386  1.00  0.00           N
ATOM   2694  H   PHE A 165      52.641  49.292  77.466  1.00  0.00           H
ATOM   2695  CA  PHE A 165      51.961  49.712  79.406  1.00  0.00           C
ATOM   2696  HA  PHE A 165      52.641  49.722  80.256  1.00  0.00           H
ATOM   2697  CB  PHE A 165      51.771  51.201  78.916  1.00  0.00           C
ATOM   2698  HB2 PHE A 165      51.221  51.162  77.976  1.00  0.00           H
ATOM   2699  HB3 PHE A 165      51.131  51.682  79.656  1.00  0.00           H
ATOM   2700  CG  PHE A 165      52.981  52.092  78.816  1.00  0.00           C
ATOM   2701  CD1 PHE A 165      53.891  52.182  79.886  1.00  0.00           C
ATOM   2702  HD1 PHE A 165      53.751  51.722  80.856  1.00  0.00           H
ATOM   2703  CE1 PHE A 165      54.971  53.122  79.926  1.00  0.00           C
ATOM   2704  HE1 PHE A 165      55.561  53.202  80.826  1.00  0.00           H
ATOM   2705  CZ  PHE A 165      55.171  53.892  78.776  1.00  0.00           C
ATOM   2706  HZ  PHE A 165      56.021  54.542  78.626  1.00  0.00           H
ATOM   2707  CE2 PHE A 165      54.421  53.701  77.576  1.00  0.00           C
ATOM   2708  HE2 PHE A 165      54.661  54.132  76.616  1.00  0.00           H
ATOM   2709  CD2 PHE A 165      53.271  52.841  77.626  1.00  0.00           C
ATOM   2710  HD2 PHE A 165      52.671  52.732  76.746  1.00  0.00           H
ATOM   2711  C   PHE A 165      50.711  49.102  80.006  1.00  0.00           C
ATOM   2712  O   PHE A 165      50.541  49.161  81.236  1.00  0.00           O
ATOM   2713  N   GLU A 166      49.871  48.402  79.226  1.00  0.00           N
ATOM   2714  H   GLU A 166      49.911  48.552  78.226  1.00  0.00           H
ATOM   2715  CA  GLU A 166      48.611  47.812  79.796  1.00  0.00           C
ATOM   2716  HA  GLU A 166      48.151  48.682  80.256  1.00  0.00           H
ATOM   2717  CB  GLU A 166      47.721  47.412  78.656  1.00  0.00           C
ATOM   2718  HB2 GLU A 166      47.791  48.172  77.876  1.00  0.00           H
ATOM   2719  HB3 GLU A 166      48.031  46.432  78.316  1.00  0.00           H
ATOM   2720  CG  GLU A 166      46.311  47.142  79.046  1.00  0.00           C
ATOM   2721  HG2 GLU A 166      45.811  46.842  78.126  1.00  0.00           H
ATOM   2722  HG3 GLU A 166      46.291  46.252  79.666  1.00  0.00           H
ATOM   2723  CD  GLU A 166      45.541  48.392  79.546  1.00  0.00           C
ATOM   2724  OE1 GLU A 166      45.191  49.172  78.646  1.00  0.00           O
ATOM   2725  OE2 GLU A 166      45.131  48.532  80.716  1.00  0.00           O
ATOM   2726  C   GLU A 166      48.911  46.692  80.826  1.00  0.00           C
ATOM   2727  O   GLU A 166      48.361  46.652  81.916  1.00  0.00           O
ATOM   2728  N   VAL A 167      49.921  45.892  80.446  1.00  0.00           N
ATOM   2729  H   VAL A 167      50.311  46.012  79.526  1.00  0.00           H
ATOM   2730  CA  VAL A 167      50.381  44.792  81.326  1.00  0.00           C
ATOM   2731  HA  VAL A 167      49.481  44.312  81.716  1.00  0.00           H
ATOM   2732  CB  VAL A 167      51.281  43.742  80.586  1.00  0.00           C
ATOM   2733  HB  VAL A 167      52.171  44.192  80.146  1.00  0.00           H
ATOM   2734  CG1 VAL A 167      51.811  42.742  81.706  1.00  0.00           C
ATOM   2735 HG11 VAL A 167      51.021  42.422  82.386  1.00  0.00           H
ATOM   2736 HG12 VAL A 167      52.241  41.852  81.256  1.00  0.00           H
ATOM   2737 HG13 VAL A 167      52.481  43.252  82.406  1.00  0.00           H
ATOM   2738  CG2 VAL A 167      50.611  42.942  79.476  1.00  0.00           C
ATOM   2739 HG21 VAL A 167      51.281  42.292  78.906  1.00  0.00           H
ATOM   2740 HG22 VAL A 167      49.801  42.322  79.876  1.00  0.00           H
ATOM   2741 HG23 VAL A 167      50.331  43.592  78.646  1.00  0.00           H
ATOM   2742  C   VAL A 167      51.141  45.372  82.526  1.00  0.00           C
ATOM   2743  O   VAL A 167      50.851  44.842  83.646  1.00  0.00           O
ATOM   2744  N   ALA A 168      51.941  46.451  82.426  1.00  0.00           N
ATOM   2745  H   ALA A 168      52.191  46.742  81.496  1.00  0.00           H
ATOM   2746  CA  ALA A 168      52.531  47.132  83.546  1.00  0.00           C
ATOM   2747  HA  ALA A 168      53.281  46.512  84.016  1.00  0.00           H
ATOM   2748  CB  ALA A 168      53.381  48.352  83.106  1.00  0.00           C
ATOM   2749  HB1 ALA A 168      52.821  49.262  82.866  1.00  0.00           H
ATOM   2750  HB2 ALA A 168      54.071  48.722  83.866  1.00  0.00           H
ATOM   2751  HB3 ALA A 168      53.961  48.072  82.236  1.00  0.00           H
ATOM   2752  C   ALA A 168      51.481  47.502  84.596  1.00  0.00           C
ATOM   2753  O   ALA A 168      51.601  47.082  85.736  1.00  0.00           O
ATOM   2754  N   PHE A 169      50.401  48.182  84.196  1.00  0.00           N
ATOM   2755  H   PHE A 169      50.301  48.352  83.206  1.00  0.00           H
ATOM   2756  CA  PHE A 169      49.281  48.552  85.066  1.00  0.00           C
ATOM   2757  HA  PHE A 169      49.781  48.792  86.006  1.00  0.00           H
ATOM   2758  CB  PHE A 169      48.501  49.792  84.546  1.00  0.00           C
ATOM   2759  HB2 PHE A 169      48.301  49.682  83.486  1.00  0.00           H
ATOM   2760  HB3 PHE A 169      47.601  49.832  85.156  1.00  0.00           H
ATOM   2761  CG  PHE A 169      49.301  51.022  84.706  1.00  0.00           C
ATOM   2762  CD1 PHE A 169      49.471  51.622  85.996  1.00  0.00           C
ATOM   2763  HD1 PHE A 169      48.881  51.192  86.796  1.00  0.00           H
ATOM   2764  CE1 PHE A 169      50.081  52.841  86.146  1.00  0.00           C
ATOM   2765  HE1 PHE A 169      50.301  53.142  87.166  1.00  0.00           H
ATOM   2766  CZ  PHE A 169      50.751  53.502  85.086  1.00  0.00           C
ATOM   2767  HZ  PHE A 169      51.361  54.361  85.346  1.00  0.00           H
ATOM   2768  CE2 PHE A 169      50.621  52.932  83.786  1.00  0.00           C
ATOM   2769  HE2 PHE A 169      51.131  53.372  82.956  1.00  0.00           H
ATOM   2770  CD2 PHE A 169      49.911  51.731  83.596  1.00  0.00           C
ATOM   2771  HD2 PHE A 169      49.921  51.302  82.606  1.00  0.00           H
ATOM   2772  C   PHE A 169      48.381  47.332  85.576  1.00  0.00           C
ATOM   2773  O   PHE A 169      47.531  47.622  86.406  1.00  0.00           O
ATOM   2774  N   LEU A 170      48.501  46.122  84.986  1.00  0.00           N
ATOM   2775  H   LEU A 170      48.851  46.012  84.046  1.00  0.00           H
ATOM   2776  CA  LEU A 170      47.981  44.912  85.676  1.00  0.00           C
ATOM   2777  HA  LEU A 170      46.981  45.152  86.026  1.00  0.00           H
ATOM   2778  CB  LEU A 170      47.851  43.632  84.806  1.00  0.00           C
ATOM   2779  HB2 LEU A 170      48.881  43.312  84.636  1.00  0.00           H
ATOM   2780  HB3 LEU A 170      47.421  42.832  85.406  1.00  0.00           H
ATOM   2781  CG  LEU A 170      47.041  43.682  83.426  1.00  0.00           C
ATOM   2782  HG  LEU A 170      47.581  44.231  82.646  1.00  0.00           H
ATOM   2783  CD1 LEU A 170      46.901  42.222  82.996  1.00  0.00           C
ATOM   2784 HD11 LEU A 170      46.271  41.722  83.736  1.00  0.00           H
ATOM   2785 HD12 LEU A 170      46.491  42.322  81.986  1.00  0.00           H
ATOM   2786 HD13 LEU A 170      47.871  41.731  83.016  1.00  0.00           H
ATOM   2787  CD2 LEU A 170      45.681  44.282  83.506  1.00  0.00           C
ATOM   2788 HD21 LEU A 170      45.901  45.341  83.636  1.00  0.00           H
ATOM   2789 HD22 LEU A 170      45.141  44.202  82.556  1.00  0.00           H
ATOM   2790 HD23 LEU A 170      45.051  43.832  84.266  1.00  0.00           H
ATOM   2791  C   LEU A 170      48.761  44.682  86.986  1.00  0.00           C
ATOM   2792  O   LEU A 170      48.181  44.702  88.016  1.00  0.00           O
ATOM   2793  N   LEU A 171      50.061  44.452  86.826  1.00  0.00           N
ATOM   2794  H   LEU A 171      50.441  44.532  85.896  1.00  0.00           H
ATOM   2795  CA  LEU A 171      51.061  44.212  87.876  1.00  0.00           C
ATOM   2796  HA  LEU A 171      50.811  43.272  88.366  1.00  0.00           H
ATOM   2797  CB  LEU A 171      52.501  44.082  87.256  1.00  0.00           C
ATOM   2798  HB2 LEU A 171      52.741  45.032  86.766  1.00  0.00           H
ATOM   2799  HB3 LEU A 171      53.291  44.102  88.006  1.00  0.00           H
ATOM   2800  CG  LEU A 171      52.631  42.972  86.146  1.00  0.00           C
ATOM   2801  HG  LEU A 171      51.801  43.062  85.446  1.00  0.00           H
ATOM   2802  CD1 LEU A 171      53.821  43.352  85.256  1.00  0.00           C
ATOM   2803 HD11 LEU A 171      54.491  44.012  85.816  1.00  0.00           H
ATOM   2804 HD12 LEU A 171      54.361  42.472  84.886  1.00  0.00           H
ATOM   2805 HD13 LEU A 171      53.451  43.932  84.416  1.00  0.00           H
ATOM   2806  CD2 LEU A 171      52.891  41.591  86.776  1.00  0.00           C
ATOM   2807 HD21 LEU A 171      53.281  40.832  86.096  1.00  0.00           H
ATOM   2808 HD22 LEU A 171      53.701  41.731  87.486  1.00  0.00           H
ATOM   2809 HD23 LEU A 171      51.941  41.312  87.236  1.00  0.00           H
ATOM   2810  C   LEU A 171      51.031  45.252  89.006  1.00  0.00           C
ATOM   2811  O   LEU A 171      50.901  44.822  90.156  1.00  0.00           O
ATOM   2812  N   ILE A 172      51.121  46.532  88.716  1.00  0.00           N
ATOM   2813  H   ILE A 172      51.191  46.722  87.736  1.00  0.00           H
ATOM   2814  CA  ILE A 172      51.311  47.612  89.626  1.00  0.00           C
ATOM   2815  HA  ILE A 172      52.231  47.402  90.166  1.00  0.00           H
ATOM   2816  CB  ILE A 172      51.531  48.962  88.886  1.00  0.00           C
ATOM   2817  HB  ILE A 172      50.751  49.012  88.126  1.00  0.00           H
ATOM   2818  CG2 ILE A 172      51.451  50.242  89.786  1.00  0.00           C
ATOM   2819 HG21 ILE A 172      51.651  51.092  89.136  1.00  0.00           H
ATOM   2820 HG22 ILE A 172      50.441  50.292  90.186  1.00  0.00           H
ATOM   2821 HG23 ILE A 172      52.231  50.312  90.536  1.00  0.00           H
ATOM   2822  CG1 ILE A 172      52.891  48.942  88.126  1.00  0.00           C
ATOM   2823 HG12 ILE A 172      53.591  48.962  88.966  1.00  0.00           H
ATOM   2824 HG13 ILE A 172      53.041  48.052  87.526  1.00  0.00           H
ATOM   2825  CD1 ILE A 172      53.111  50.112  87.196  1.00  0.00           C
ATOM   2826 HD11 ILE A 172      52.871  51.072  87.666  1.00  0.00           H
ATOM   2827 HD12 ILE A 172      54.101  50.102  86.736  1.00  0.00           H
ATOM   2828 HD13 ILE A 172      52.441  50.062  86.336  1.00  0.00           H
ATOM   2829  C   ILE A 172      50.141  47.712  90.616  1.00  0.00           C
ATOM   2830  O   ILE A 172      50.361  47.832  91.866  1.00  0.00           O
ATOM   2831  N   GLN A 173      48.891  47.682  90.136  1.00  0.00           N
ATOM   2832  H   GLN A 173      48.691  47.672  89.146  1.00  0.00           H
ATOM   2833  CA  GLN A 173      47.631  47.572  90.916  1.00  0.00           C
ATOM   2834  HA  GLN A 173      47.571  48.512  91.466  1.00  0.00           H
ATOM   2835  CB  GLN A 173      46.441  47.502  89.936  1.00  0.00           C
ATOM   2836  HB2 GLN A 173      46.391  48.362  89.276  1.00  0.00           H
ATOM   2837  HB3 GLN A 173      46.501  46.572  89.356  1.00  0.00           H
ATOM   2838  CG  GLN A 173      45.111  47.451  90.706  1.00  0.00           C
ATOM   2839  HG2 GLN A 173      45.001  46.412  91.016  1.00  0.00           H
ATOM   2840  HG3 GLN A 173      45.201  48.162  91.526  1.00  0.00           H
ATOM   2841  CD  GLN A 173      43.881  47.992  89.886  1.00  0.00           C
ATOM   2842  OE1 GLN A 173      43.861  48.162  88.676  1.00  0.00           O
ATOM   2843  NE2 GLN A 173      42.741  48.092  90.546  1.00  0.00           N
ATOM   2844 HE21 GLN A 173      42.651  47.872  91.526  1.00  0.00           H
ATOM   2845 HE22 GLN A 173      41.921  48.372  90.026  1.00  0.00           H
ATOM   2846  C   GLN A 173      47.691  46.472  91.916  1.00  0.00           C
ATOM   2847  O   GLN A 173      47.341  46.682  93.076  1.00  0.00           O
ATOM   2848  N   TRP A 174      48.131  45.282  91.526  1.00  0.00           N
ATOM   2849  H   TRP A 174      48.391  45.152  90.556  1.00  0.00           H
ATOM   2850  CA  TRP A 174      48.301  44.091  92.336  1.00  0.00           C
ATOM   2851  HA  TRP A 174      47.381  43.932  92.896  1.00  0.00           H
ATOM   2852  CB  TRP A 174      48.511  42.841  91.486  1.00  0.00           C
ATOM   2853  HB2 TRP A 174      47.641  42.662  90.856  1.00  0.00           H
ATOM   2854  HB3 TRP A 174      49.231  42.911  90.666  1.00  0.00           H
ATOM   2855  CG  TRP A 174      48.851  41.542  92.296  1.00  0.00           C
ATOM   2856  CD1 TRP A 174      50.091  40.972  92.406  1.00  0.00           C
ATOM   2857  HD1 TRP A 174      50.971  41.382  91.936  1.00  0.00           H
ATOM   2858  NE1 TRP A 174      49.971  39.802  93.176  1.00  0.00           N
ATOM   2859  HE1 TRP A 174      50.601  39.022  93.026  1.00  0.00           H
ATOM   2860  CE2 TRP A 174      48.671  39.612  93.616  1.00  0.00           C
ATOM   2861  CZ2 TRP A 174      48.011  38.702  94.456  1.00  0.00           C
ATOM   2862  HZ2 TRP A 174      48.521  37.842  94.876  1.00  0.00           H
ATOM   2863  CH2 TRP A 174      46.721  38.972  94.916  1.00  0.00           C
ATOM   2864  HH2 TRP A 174      46.311  38.262  95.616  1.00  0.00           H
ATOM   2865  CZ3 TRP A 174      45.961  40.022  94.356  1.00  0.00           C
ATOM   2866  HZ3 TRP A 174      44.911  40.072  94.616  1.00  0.00           H
ATOM   2867  CE3 TRP A 174      46.551  40.922  93.446  1.00  0.00           C
ATOM   2868  HE3 TRP A 174      46.001  41.681  92.906  1.00  0.00           H
ATOM   2869  CD2 TRP A 174      47.951  40.782  93.126  1.00  0.00           C
ATOM   2870  C   TRP A 174      49.451  44.222  93.416  1.00  0.00           C
ATOM   2871  O   TRP A 174      49.381  43.752  94.566  1.00  0.00           O
ATOM   2872  N   TYR A 175      50.601  44.702  93.066  1.00  0.00           N
ATOM   2873  H   TYR A 175      50.681  45.021  92.116  1.00  0.00           H
ATOM   2874  CA  TYR A 175      51.831  44.822  93.896  1.00  0.00           C
ATOM   2875  HA  TYR A 175      51.721  43.951  94.536  1.00  0.00           H
ATOM   2876  CB  TYR A 175      53.161  44.582  93.246  1.00  0.00           C
ATOM   2877  HB2 TYR A 175      53.211  45.182  92.336  1.00  0.00           H
ATOM   2878  HB3 TYR A 175      53.961  44.872  93.926  1.00  0.00           H
ATOM   2879  CG  TYR A 175      53.421  43.172  92.836  1.00  0.00           C
ATOM   2880  CD1 TYR A 175      53.251  42.742  91.506  1.00  0.00           C
ATOM   2881  HD1 TYR A 175      52.941  43.502  90.796  1.00  0.00           H
ATOM   2882  CE1 TYR A 175      53.481  41.412  91.096  1.00  0.00           C
ATOM   2883  HE1 TYR A 175      53.261  41.142  90.066  1.00  0.00           H
ATOM   2884  CZ  TYR A 175      53.941  40.481  92.086  1.00  0.00           C
ATOM   2885  OH  TYR A 175      54.171  39.182  91.796  1.00  0.00           O
ATOM   2886  HH  TYR A 175      54.281  38.662  92.596  1.00  0.00           H
ATOM   2887  CE2 TYR A 175      54.181  40.932  93.436  1.00  0.00           C
ATOM   2888  HE2 TYR A 175      54.521  40.262  94.216  1.00  0.00           H
ATOM   2889  CD2 TYR A 175      53.911  42.222  93.796  1.00  0.00           C
ATOM   2890  HD2 TYR A 175      54.101  42.432  94.846  1.00  0.00           H
ATOM   2891  C   TYR A 175      51.811  46.012  94.876  1.00  0.00           C
ATOM   2892  O   TYR A 175      52.581  45.932  95.916  1.00  0.00           O
ATOM   2893  N   ILE A 176      50.911  46.982  94.666  1.00  0.00           N
ATOM   2894  H   ILE A 176      50.381  46.962  93.806  1.00  0.00           H
ATOM   2895  CA  ILE A 176      50.571  48.082  95.586  1.00  0.00           C
ATOM   2896  HA  ILE A 176      51.241  48.072  96.446  1.00  0.00           H
ATOM   2897  CB  ILE A 176      50.801  49.472  94.866  1.00  0.00           C
ATOM   2898  HB  ILE A 176      50.171  49.682  93.996  1.00  0.00           H
ATOM   2899  CG2 ILE A 176      50.551  50.592  95.956  1.00  0.00           C
ATOM   2900 HG21 ILE A 176      51.181  50.292  96.786  1.00  0.00           H
ATOM   2901 HG22 ILE A 176      50.861  51.572  95.576  1.00  0.00           H
ATOM   2902 HG23 ILE A 176      49.531  50.611  96.326  1.00  0.00           H
ATOM   2903  CG1 ILE A 176      52.241  49.662  94.346  1.00  0.00           C
ATOM   2904 HG12 ILE A 176      52.941  49.532  95.166  1.00  0.00           H
ATOM   2905 HG13 ILE A 176      52.491  48.852  93.656  1.00  0.00           H
ATOM   2906  CD1 ILE A 176      52.641  50.992  93.716  1.00  0.00           C
ATOM   2907 HD11 ILE A 176      52.681  51.752  94.506  1.00  0.00           H
ATOM   2908 HD12 ILE A 176      53.651  50.932  93.306  1.00  0.00           H
ATOM   2909 HD13 ILE A 176      51.981  51.362  92.926  1.00  0.00           H
ATOM   2910  C   ILE A 176      49.161  47.822  96.226  1.00  0.00           C
ATOM   2911  O   ILE A 176      49.121  47.122  97.176  1.00  0.00           O
ATOM   2912  N   TYR A 177      48.101  48.332  95.626  1.00  0.00           N
ATOM   2913  H   TYR A 177      48.201  49.062  94.936  1.00  0.00           H
ATOM   2914  CA  TYR A 177      46.691  48.202  96.126  1.00  0.00           C
ATOM   2915  HA  TYR A 177      46.751  48.662  97.116  1.00  0.00           H
ATOM   2916  CB  TYR A 177      45.661  49.142  95.306  1.00  0.00           C
ATOM   2917  HB2 TYR A 177      45.421  48.752  94.316  1.00  0.00           H
ATOM   2918  HB3 TYR A 177      44.691  49.152  95.806  1.00  0.00           H
ATOM   2919  CG  TYR A 177      46.051  50.572  94.976  1.00  0.00           C
ATOM   2920  CD1 TYR A 177      46.731  50.842  93.766  1.00  0.00           C
ATOM   2921  HD1 TYR A 177      46.991  50.021  93.126  1.00  0.00           H
ATOM   2922  CE1 TYR A 177      46.871  52.202  93.356  1.00  0.00           C
ATOM   2923  HE1 TYR A 177      47.201  52.521  92.376  1.00  0.00           H
ATOM   2924  CZ  TYR A 177      46.561  53.262  94.266  1.00  0.00           C
ATOM   2925  OH  TYR A 177      46.611  54.542  93.726  1.00  0.00           O
ATOM   2926  HH  TYR A 177      46.581  55.162  94.456  1.00  0.00           H
ATOM   2927  CE2 TYR A 177      46.071  52.952  95.556  1.00  0.00           C
ATOM   2928  HE2 TYR A 177      45.841  53.752  96.246  1.00  0.00           H
ATOM   2929  CD2 TYR A 177      45.881  51.622  95.906  1.00  0.00           C
ATOM   2930  HD2 TYR A 177      45.521  51.372  96.896  1.00  0.00           H
ATOM   2931  C   TYR A 177      46.001  46.812  96.326  1.00  0.00           C
ATOM   2932  O   TYR A 177      45.401  46.632  97.366  1.00  0.00           O
ATOM   2933  N   GLY A 178      46.261  45.842  95.476  1.00  0.00           N
ATOM   2934  H   GLY A 178      47.011  45.942  94.806  1.00  0.00           H
ATOM   2935  CA  GLY A 178      45.491  44.612  95.366  1.00  0.00           C
ATOM   2936  HA2 GLY A 178      46.111  43.872  94.866  1.00  0.00           H
ATOM   2937  HA3 GLY A 178      45.321  44.252  96.386  1.00  0.00           H
ATOM   2938  C   GLY A 178      44.111  44.632  94.606  1.00  0.00           C
ATOM   2939  O   GLY A 178      43.681  45.662  94.116  1.00  0.00           O
ATOM   2940  N   PHE A 179      43.451  43.482  94.476  1.00  0.00           N
ATOM   2941  H   PHE A 179      43.771  42.701  95.026  1.00  0.00           H
ATOM   2942  CA  PHE A 179      42.021  43.342  94.006  1.00  0.00           C
ATOM   2943  HA  PHE A 179      41.581  44.212  93.516  1.00  0.00           H
ATOM   2944  CB  PHE A 179      41.901  42.232  93.006  1.00  0.00           C
ATOM   2945  HB2 PHE A 179      42.131  41.312  93.546  1.00  0.00           H
ATOM   2946  HB3 PHE A 179      40.901  42.201  92.566  1.00  0.00           H
ATOM   2947  CG  PHE A 179      42.911  42.312  91.836  1.00  0.00           C
ATOM   2948  CD1 PHE A 179      43.881  41.272  91.666  1.00  0.00           C
ATOM   2949  HD1 PHE A 179      43.731  40.372  92.246  1.00  0.00           H
ATOM   2950  CE1 PHE A 179      44.881  41.362  90.676  1.00  0.00           C
ATOM   2951  HE1 PHE A 179      45.621  40.572  90.566  1.00  0.00           H
ATOM   2952  CZ  PHE A 179      44.951  42.512  89.926  1.00  0.00           C
ATOM   2953  HZ  PHE A 179      45.691  42.592  89.146  1.00  0.00           H
ATOM   2954  CE2 PHE A 179      44.021  43.612  90.006  1.00  0.00           C
ATOM   2955  HE2 PHE A 179      44.211  44.502  89.426  1.00  0.00           H
ATOM   2956  CD2 PHE A 179      43.071  43.522  91.096  1.00  0.00           C
ATOM   2957  HD2 PHE A 179      42.471  44.372  91.376  1.00  0.00           H
ATOM   2958  C   PHE A 179      41.061  43.111  95.266  1.00  0.00           C
ATOM   2959  O   PHE A 179      39.911  42.701  95.046  1.00  0.00           O
ATOM   2960  N   SER A 180      41.601  43.222  96.526  1.00  0.00           N
ATOM   2961  H   SER A 180      42.541  43.552  96.696  1.00  0.00           H
ATOM   2962  CA  SER A 180      40.801  42.932  97.746  1.00  0.00           C
ATOM   2963  HA  SER A 180      40.711  41.842  97.646  1.00  0.00           H
ATOM   2964  CB  SER A 180      41.621  43.292  98.966  1.00  0.00           C
ATOM   2965  HB2 SER A 180      42.591  42.792  98.946  1.00  0.00           H
ATOM   2966  HB3 SER A 180      41.881  44.342  98.836  1.00  0.00           H
ATOM   2967  OG  SER A 180      40.951  43.012 100.196  1.00  0.00           O
ATOM   2968  HG  SER A 180      41.621  43.292 100.826  1.00  0.00           H
ATOM   2969  C   SER A 180      39.421  43.722  97.866  1.00  0.00           C
ATOM   2970  O   SER A 180      39.361  44.902  97.556  1.00  0.00           O
ATOM   2971  N   LEU A 181      38.391  43.012  98.436  1.00  0.00           N
ATOM   2972  H   LEU A 181      38.701  42.102  98.746  1.00  0.00           H
ATOM   2973  CA  LEU A 181      37.091  43.572  98.746  1.00  0.00           C
ATOM   2974  HA  LEU A 181      36.641  43.942  97.826  1.00  0.00           H
ATOM   2975  CB  LEU A 181      36.271  42.342  99.126  1.00  0.00           C
ATOM   2976  HB2 LEU A 181      36.781  41.882  99.976  1.00  0.00           H
ATOM   2977  HB3 LEU A 181      35.261  42.632  99.436  1.00  0.00           H
ATOM   2978  CG  LEU A 181      36.051  41.152  98.086  1.00  0.00           C
ATOM   2979  HG  LEU A 181      36.991  40.602  97.976  1.00  0.00           H
ATOM   2980  CD1 LEU A 181      35.111  40.072  98.516  1.00  0.00           C
ATOM   2981 HD11 LEU A 181      34.091  40.422  98.556  1.00  0.00           H
ATOM   2982 HD12 LEU A 181      35.251  39.242  97.816  1.00  0.00           H
ATOM   2983 HD13 LEU A 181      35.471  39.822  99.516  1.00  0.00           H
ATOM   2984  CD2 LEU A 181      35.591  41.702  96.726  1.00  0.00           C
ATOM   2985 HD21 LEU A 181      36.491  42.072  96.236  1.00  0.00           H
ATOM   2986 HD22 LEU A 181      35.331  40.882  96.066  1.00  0.00           H
ATOM   2987 HD23 LEU A 181      34.831  42.472  96.856  1.00  0.00           H
ATOM   2988  C   LEU A 181      37.171  44.662  99.896  1.00  0.00           C
ATOM   2989  O   LEU A 181      36.111  45.271 100.076  1.00  0.00           O
ATOM   2990  N   SER A 182      38.301  44.872 100.626  1.00  0.00           N
ATOM   2991  H   SER A 182      39.111  44.332 100.386  1.00  0.00           H
ATOM   2992  CA  SER A 182      38.251  45.852 101.756  1.00  0.00           C
ATOM   2993  HA  SER A 182      37.321  45.692 102.306  1.00  0.00           H
ATOM   2994  CB  SER A 182      39.421  45.672 102.646  1.00  0.00           C
ATOM   2995  HB2 SER A 182      39.421  44.652 103.046  1.00  0.00           H
ATOM   2996  HB3 SER A 182      40.271  45.912 102.016  1.00  0.00           H
ATOM   2997  OG  SER A 182      39.481  46.512 103.716  1.00  0.00           O
ATOM   2998  HG  SER A 182      39.071  46.062 104.456  1.00  0.00           H
ATOM   2999  C   SER A 182      38.061  47.372 101.296  1.00  0.00           C
ATOM   3000  O   SER A 182      38.511  47.822 100.246  1.00  0.00           O
ATOM   3001  N   ALA A 183      37.531  48.242 102.146  1.00  0.00           N
ATOM   3002  H   ALA A 183      37.301  47.852 103.046  1.00  0.00           H
ATOM   3003  CA  ALA A 183      37.451  49.692 101.896  1.00  0.00           C
ATOM   3004  HA  ALA A 183      37.241  49.832 100.836  1.00  0.00           H
ATOM   3005  CB  ALA A 183      36.241  50.112 102.716  1.00  0.00           C
ATOM   3006  HB1 ALA A 183      36.421  49.972 103.786  1.00  0.00           H
ATOM   3007  HB2 ALA A 183      36.231  51.192 102.586  1.00  0.00           H
ATOM   3008  HB3 ALA A 183      35.261  49.722 102.436  1.00  0.00           H
ATOM   3009  C   ALA A 183      38.731  50.462 102.346  1.00  0.00           C
ATOM   3010  O   ALA A 183      38.771  51.682 102.256  1.00  0.00           O
ATOM   3011  N   VAL A 184      39.741  49.782 102.896  1.00  0.00           N
ATOM   3012  H   VAL A 184      39.841  48.792 102.726  1.00  0.00           H
ATOM   3013  CA  VAL A 184      40.851  50.262 103.666  1.00  0.00           C
ATOM   3014  HA  VAL A 184      40.471  51.002 104.366  1.00  0.00           H
ATOM   3015  CB  VAL A 184      41.601  49.152 104.396  1.00  0.00           C
ATOM   3016  HB  VAL A 184      40.751  48.632 104.846  1.00  0.00           H
ATOM   3017  CG1 VAL A 184      42.321  48.182 103.456  1.00  0.00           C
ATOM   3018 HG11 VAL A 184      43.191  48.582 102.936  1.00  0.00           H
ATOM   3019 HG12 VAL A 184      42.671  47.332 104.056  1.00  0.00           H
ATOM   3020 HG13 VAL A 184      41.621  47.792 102.716  1.00  0.00           H
ATOM   3021  CG2 VAL A 184      42.331  49.632 105.666  1.00  0.00           C
ATOM   3022 HG21 VAL A 184      42.791  48.822 106.226  1.00  0.00           H
ATOM   3023 HG22 VAL A 184      43.031  50.402 105.336  1.00  0.00           H
ATOM   3024 HG23 VAL A 184      41.601  50.032 106.376  1.00  0.00           H
ATOM   3025  C   VAL A 184      41.781  51.032 102.626  1.00  0.00           C
ATOM   3026  O   VAL A 184      41.921  50.632 101.456  1.00  0.00           O
ATOM   3027  N   TYR A 185      42.361  52.092 103.106  1.00  0.00           N
ATOM   3028  H   TYR A 185      42.261  52.242 104.106  1.00  0.00           H
ATOM   3029  CA  TYR A 185      43.441  52.672 102.376  1.00  0.00           C
ATOM   3030  HA  TYR A 185      43.111  52.862 101.356  1.00  0.00           H
ATOM   3031  CB  TYR A 185      43.671  54.091 102.926  1.00  0.00           C
ATOM   3032  HB2 TYR A 185      43.741  54.132 104.016  1.00  0.00           H
ATOM   3033  HB3 TYR A 185      44.611  54.422 102.496  1.00  0.00           H
ATOM   3034  CG  TYR A 185      42.661  55.142 102.486  1.00  0.00           C
ATOM   3035  CD1 TYR A 185      41.441  55.271 103.196  1.00  0.00           C
ATOM   3036  HD1 TYR A 185      41.201  54.662 104.056  1.00  0.00           H
ATOM   3037  CE1 TYR A 185      40.551  56.312 102.776  1.00  0.00           C
ATOM   3038  HE1 TYR A 185      39.621  56.472 103.316  1.00  0.00           H
ATOM   3039  CZ  TYR A 185      40.931  57.222 101.826  1.00  0.00           C
ATOM   3040  OH  TYR A 185      40.151  58.312 101.566  1.00  0.00           O
ATOM   3041  HH  TYR A 185      40.661  59.082 101.276  1.00  0.00           H
ATOM   3042  CE2 TYR A 185      42.131  57.122 101.116  1.00  0.00           C
ATOM   3043  HE2 TYR A 185      42.321  57.822 100.306  1.00  0.00           H
ATOM   3044  CD2 TYR A 185      42.931  55.982 101.396  1.00  0.00           C
ATOM   3045  HD2 TYR A 185      43.831  55.822 100.826  1.00  0.00           H
ATOM   3046  C   TYR A 185      44.771  51.712 102.346  1.00  0.00           C
ATOM   3047  O   TYR A 185      44.901  50.892 103.166  1.00  0.00           O
ATOM   3048  N   THR A 186      45.731  52.022 101.366  1.00  0.00           N
ATOM   3049  H   THR A 186      45.581  52.822 100.766  1.00  0.00           H
ATOM   3050  CA  THR A 186      46.961  51.282 101.286  1.00  0.00           C
ATOM   3051  HA  THR A 186      46.761  50.252 101.576  1.00  0.00           H
ATOM   3052  CB  THR A 186      47.371  51.282  99.806  1.00  0.00           C
ATOM   3053  HB  THR A 186      47.431  52.272  99.336  1.00  0.00           H
ATOM   3054  CG2 THR A 186      48.771  50.682  99.576  1.00  0.00           C
ATOM   3055 HG21 THR A 186      48.951  50.492  98.516  1.00  0.00           H
ATOM   3056 HG22 THR A 186      49.531  51.392  99.896  1.00  0.00           H
ATOM   3057 HG23 THR A 186      48.831  49.702 100.056  1.00  0.00           H
ATOM   3058  OG1 THR A 186      46.401  50.512  99.056  1.00  0.00           O
ATOM   3059  HG1 THR A 186      45.601  51.042  99.036  1.00  0.00           H
ATOM   3060  C   THR A 186      48.081  51.892 102.226  1.00  0.00           C
ATOM   3061  O   THR A 186      48.801  52.771 101.736  1.00  0.00           O
ATOM   3062  N   CYS A 187      48.191  51.372 103.476  1.00  0.00           N
ATOM   3063  H   CYS A 187      47.431  50.742 103.676  1.00  0.00           H
ATOM   3064  CA  CYS A 187      49.161  51.762 104.576  1.00  0.00           C
ATOM   3065  HA  CYS A 187      49.101  52.832 104.776  1.00  0.00           H
ATOM   3066  CB  CYS A 187      48.611  51.162 105.926  1.00  0.00           C
ATOM   3067  HB2 CYS A 187      48.581  50.092 105.726  1.00  0.00           H
ATOM   3068  HB3 CYS A 187      49.201  51.382 106.816  1.00  0.00           H
ATOM   3069  SG  CYS A 187      47.051  51.952 106.346  1.00  0.00           S
ATOM   3070  HG  CYS A 187      47.041  51.212 107.456  1.00  0.00           H
ATOM   3071  C   CYS A 187      50.601  51.382 104.326  1.00  0.00           C
ATOM   3072  O   CYS A 187      50.821  50.411 103.656  1.00  0.00           O
ATOM   3073  N   LYS A 188      51.591  52.112 104.866  1.00  0.00           N
ATOM   3074  H   LYS A 188      51.211  52.792 105.506  1.00  0.00           H
ATOM   3075  CA  LYS A 188      53.071  51.672 104.976  1.00  0.00           C
ATOM   3076  HA  LYS A 188      53.431  51.451 103.966  1.00  0.00           H
ATOM   3077  CB  LYS A 188      53.971  52.852 105.516  1.00  0.00           C
ATOM   3078  HB2 LYS A 188      53.411  53.782 105.386  1.00  0.00           H
ATOM   3079  HB3 LYS A 188      54.131  52.832 106.586  1.00  0.00           H
ATOM   3080  CG  LYS A 188      55.381  52.952 104.886  1.00  0.00           C
ATOM   3081  HG2 LYS A 188      55.951  53.662 105.486  1.00  0.00           H
ATOM   3082  HG3 LYS A 188      55.761  51.962 105.146  1.00  0.00           H
ATOM   3083  CD  LYS A 188      55.551  53.142 103.436  1.00  0.00           C
ATOM   3084  HD2 LYS A 188      54.871  52.432 102.966  1.00  0.00           H
ATOM   3085  HD3 LYS A 188      55.031  54.082 103.236  1.00  0.00           H
ATOM   3086  CE  LYS A 188      57.021  53.172 103.016  1.00  0.00           C
ATOM   3087  HE2 LYS A 188      57.061  53.152 101.926  1.00  0.00           H
ATOM   3088  HE3 LYS A 188      57.441  54.112 103.376  1.00  0.00           H
ATOM   3089  NZ  LYS A 188      57.761  51.962 103.466  1.00  0.00           N
ATOM   3090  HZ1 LYS A 188      57.211  51.112 103.406  1.00  0.00           H
ATOM   3091  HZ2 LYS A 188      58.651  51.792 103.026  1.00  0.00           H
ATOM   3092  HZ3 LYS A 188      58.071  52.122 104.416  1.00  0.00           H
ATOM   3093  C   LYS A 188      53.201  50.382 105.846  1.00  0.00           C
ATOM   3094  O   LYS A 188      52.301  50.082 106.666  1.00  0.00           O
ATOM   3095  N   ARG A 189      54.351  49.702 105.626  1.00  0.00           N
ATOM   3096  H   ARG A 189      55.071  49.992 104.976  1.00  0.00           H
ATOM   3097  CA  ARG A 189      54.601  48.542 106.506  1.00  0.00           C
ATOM   3098  HA  ARG A 189      53.821  47.812 106.286  1.00  0.00           H
ATOM   3099  CB  ARG A 189      55.961  47.882 106.186  1.00  0.00           C
ATOM   3100  HB2 ARG A 189      56.121  47.022 106.836  1.00  0.00           H
ATOM   3101  HB3 ARG A 189      55.901  47.492 105.166  1.00  0.00           H
ATOM   3102  CG  ARG A 189      57.241  48.812 106.356  1.00  0.00           C
ATOM   3103  HG2 ARG A 189      57.051  49.812 105.976  1.00  0.00           H
ATOM   3104  HG3 ARG A 189      57.441  48.892 107.416  1.00  0.00           H
ATOM   3105  CD  ARG A 189      58.421  48.202 105.516  1.00  0.00           C
ATOM   3106  HD2 ARG A 189      59.301  48.792 105.786  1.00  0.00           H
ATOM   3107  HD3 ARG A 189      58.651  47.182 105.816  1.00  0.00           H
ATOM   3108  NE  ARG A 189      58.291  48.272 104.056  1.00  0.00           N
ATOM   3109  HE  ARG A 189      57.431  48.712 103.756  1.00  0.00           H
ATOM   3110  CZ  ARG A 189      59.141  47.932 103.066  1.00  0.00           C
ATOM   3111  NH1 ARG A 189      60.401  47.682 103.196  1.00  0.00           N
ATOM   3112 HH11 ARG A 189      60.811  47.762 104.116  1.00  0.00           H
ATOM   3113 HH12 ARG A 189      60.921  47.521 102.346  1.00  0.00           H
ATOM   3114  NH2 ARG A 189      58.661  47.852 101.866  1.00  0.00           N
ATOM   3115 HH21 ARG A 189      57.721  48.152 101.636  1.00  0.00           H
ATOM   3116 HH22 ARG A 189      59.091  47.342 101.116  1.00  0.00           H
ATOM   3117  C   ARG A 189      54.391  48.802 108.046  1.00  0.00           C
ATOM   3118  O   ARG A 189      53.871  47.952 108.746  1.00  0.00           O
ATOM   3119  N   ASP A 190      54.811  49.982 108.416  1.00  0.00           N
ATOM   3120  H   ASP A 190      55.301  50.542 107.746  1.00  0.00           H
ATOM   3121  CA  ASP A 190      54.651  50.472 109.746  1.00  0.00           C
ATOM   3122  HA  ASP A 190      53.591  50.362 109.996  1.00  0.00           H
ATOM   3123  CB  ASP A 190      55.131  51.912 109.936  1.00  0.00           C
ATOM   3124  HB2 ASP A 190      54.401  52.521 109.396  1.00  0.00           H
ATOM   3125  HB3 ASP A 190      55.011  52.152 110.996  1.00  0.00           H
ATOM   3126  CG  ASP A 190      56.611  52.192 109.456  1.00  0.00           C
ATOM   3127  OD1 ASP A 190      57.381  52.792 110.226  1.00  0.00           O
ATOM   3128  OD2 ASP A 190      56.961  51.952 108.256  1.00  0.00           O
ATOM   3129  C   ASP A 190      55.481  49.522 110.686  1.00  0.00           C
ATOM   3130  O   ASP A 190      56.491  48.982 110.236  1.00  0.00           O
ATOM   3131  N   PRO A 191      55.061  49.272 111.976  1.00  0.00           N
ATOM   3132  CD  PRO A 191      55.811  48.372 112.886  1.00  0.00           C
ATOM   3133  HD2 PRO A 191      56.751  48.832 113.176  1.00  0.00           H
ATOM   3134  HD3 PRO A 191      56.111  47.412 112.456  1.00  0.00           H
ATOM   3135  CG  PRO A 191      54.981  48.242 114.156  1.00  0.00           C
ATOM   3136  HG2 PRO A 191      55.491  48.712 114.996  1.00  0.00           H
ATOM   3137  HG3 PRO A 191      54.831  47.192 114.436  1.00  0.00           H
ATOM   3138  CB  PRO A 191      53.571  48.902 113.836  1.00  0.00           C
ATOM   3139  HB2 PRO A 191      53.141  49.462 114.666  1.00  0.00           H
ATOM   3140  HB3 PRO A 191      52.881  48.082 113.686  1.00  0.00           H
ATOM   3141  CA  PRO A 191      53.781  49.782 112.586  1.00  0.00           C
ATOM   3142  HA  PRO A 191      52.951  49.672 111.886  1.00  0.00           H
ATOM   3143  C   PRO A 191      53.851  51.271 113.036  1.00  0.00           C
ATOM   3144  O   PRO A 191      54.991  51.712 113.276  1.00  0.00           O
ATOM   3145  N   CYS A 192      52.751  51.972 113.306  1.00  0.00           N
ATOM   3146  H   CYS A 192      51.821  51.622 113.116  1.00  0.00           H
ATOM   3147  CA  CYS A 192      52.651  53.242 113.946  1.00  0.00           C
ATOM   3148  HA  CYS A 192      53.491  53.302 114.636  1.00  0.00           H
ATOM   3149  CB  CYS A 192      52.601  54.392 112.906  1.00  0.00           C
ATOM   3150  HB2 CYS A 192      52.921  55.332 113.346  1.00  0.00           H
ATOM   3151  HB3 CYS A 192      53.351  54.082 112.176  1.00  0.00           H
ATOM   3152  SG  CYS A 192      51.081  54.512 112.006  1.00  0.00           S
ATOM   3153  HG  CYS A 192      51.121  53.262 111.556  1.00  0.00           H
ATOM   3154  C   CYS A 192      51.391  53.172 114.946  1.00  0.00           C
ATOM   3155  O   CYS A 192      50.291  52.822 114.426  1.00  0.00           O
ATOM   3156  N   PRO A 193      51.441  53.701 116.216  1.00  0.00           N
ATOM   3157  CD  PRO A 193      52.671  54.152 116.876  1.00  0.00           C
ATOM   3158  HD2 PRO A 193      53.381  54.642 116.216  1.00  0.00           H
ATOM   3159  HD3 PRO A 193      53.091  53.322 117.446  1.00  0.00           H
ATOM   3160  CG  PRO A 193      52.221  55.232 117.806  1.00  0.00           C
ATOM   3161  HG2 PRO A 193      52.111  56.192 117.296  1.00  0.00           H
ATOM   3162  HG3 PRO A 193      52.841  55.282 118.696  1.00  0.00           H
ATOM   3163  CB  PRO A 193      50.781  54.802 118.246  1.00  0.00           C
ATOM   3164  HB2 PRO A 193      50.101  55.572 118.606  1.00  0.00           H
ATOM   3165  HB3 PRO A 193      50.881  54.072 119.046  1.00  0.00           H
ATOM   3166  CA  PRO A 193      50.271  54.122 116.956  1.00  0.00           C
ATOM   3167  HA  PRO A 193      49.631  53.252 117.086  1.00  0.00           H
ATOM   3168  C   PRO A 193      49.371  55.152 116.156  1.00  0.00           C
ATOM   3169  O   PRO A 193      49.801  56.152 115.616  1.00  0.00           O
ATOM   3170  N   HIP A 194      48.061  54.922 116.076  1.00  0.00           N
ATOM   3171  H   HIP A 194      47.861  54.012 116.446  1.00  0.00           H
ATOM   3172  CA  HIP A 194      47.041  55.662 115.186  1.00  0.00           C
ATOM   3173  HA  HIP A 194      47.361  56.712 115.116  1.00  0.00           H
ATOM   3174  CB  HIP A 194      47.281  55.242 113.716  1.00  0.00           C
ATOM   3175  HB2 HIP A 194      48.291  55.512 113.426  1.00  0.00           H
ATOM   3176  HB3 HIP A 194      46.711  55.902 113.066  1.00  0.00           H
ATOM   3177  CG  HIP A 194      46.921  53.832 113.396  1.00  0.00           C
ATOM   3178  ND1 HIP A 194      47.771  52.762 113.446  1.00  0.00           N
ATOM   3179  HD1 HIP A 194      48.771  52.782 113.576  1.00  0.00           H
ATOM   3180  CE1 HIP A 194      47.201  51.672 112.886  1.00  0.00           C
ATOM   3181  HE1 HIP A 194      47.581  50.662 112.806  1.00  0.00           H
ATOM   3182  NE2 HIP A 194      45.961  52.012 112.536  1.00  0.00           N
ATOM   3183  HE2 HIP A 194      45.251  51.352 112.256  1.00  0.00           H
ATOM   3184  CD2 HIP A 194      45.771  53.372 112.786  1.00  0.00           C
ATOM   3185  HD2 HIP A 194      44.881  53.951 112.616  1.00  0.00           H
ATOM   3186  C   HIP A 194      45.531  55.622 115.446  1.00  0.00           C
ATOM   3187  O   HIP A 194      44.721  56.222 114.726  1.00  0.00           O
ATOM   3188  N   GLN A 195      45.151  54.902 116.496  1.00  0.00           N
ATOM   3189  H   GLN A 195      45.891  54.542 117.076  1.00  0.00           H
ATOM   3190  CA  GLN A 195      43.771  54.442 116.866  1.00  0.00           C
ATOM   3191  HA  GLN A 195      43.091  55.282 117.026  1.00  0.00           H
ATOM   3192  CB  GLN A 195      43.851  53.562 118.126  1.00  0.00           C
ATOM   3193  HB2 GLN A 195      44.621  52.852 117.826  1.00  0.00           H
ATOM   3194  HB3 GLN A 195      44.231  54.252 118.886  1.00  0.00           H
ATOM   3195  CG  GLN A 195      42.531  52.932 118.706  1.00  0.00           C
ATOM   3196  HG2 GLN A 195      42.691  52.602 119.736  1.00  0.00           H
ATOM   3197  HG3 GLN A 195      41.781  53.722 118.776  1.00  0.00           H
ATOM   3198  CD  GLN A 195      42.061  51.782 117.916  1.00  0.00           C
ATOM   3199  OE1 GLN A 195      42.891  51.072 117.436  1.00  0.00           O
ATOM   3200  NE2 GLN A 195      40.781  51.632 117.756  1.00  0.00           N
ATOM   3201 HE21 GLN A 195      40.111  52.232 118.226  1.00  0.00           H
ATOM   3202 HE22 GLN A 195      40.461  50.782 117.316  1.00  0.00           H
ATOM   3203  C   GLN A 195      43.091  53.812 115.586  1.00  0.00           C
ATOM   3204  O   GLN A 195      43.711  53.212 114.716  1.00  0.00           O
ATOM   3205  N   VAL A 196      41.751  53.882 115.426  1.00  0.00           N
ATOM   3206  H   VAL A 196      41.161  54.352 116.096  1.00  0.00           H
ATOM   3207  CA  VAL A 196      41.031  53.232 114.266  1.00  0.00           C
ATOM   3208  HA  VAL A 196      41.351  52.182 114.276  1.00  0.00           H
ATOM   3209  CB  VAL A 196      39.481  53.382 114.416  1.00  0.00           C
ATOM   3210  HB  VAL A 196      39.181  53.142 115.436  1.00  0.00           H
ATOM   3211  CG1 VAL A 196      38.971  54.762 114.026  1.00  0.00           C
ATOM   3212 HG11 VAL A 196      39.021  54.992 112.956  1.00  0.00           H
ATOM   3213 HG12 VAL A 196      37.921  54.902 114.276  1.00  0.00           H
ATOM   3214 HG13 VAL A 196      39.511  55.572 114.526  1.00  0.00           H
ATOM   3215  CG2 VAL A 196      38.701  52.422 113.466  1.00  0.00           C
ATOM   3216 HG21 VAL A 196      39.101  51.442 113.706  1.00  0.00           H
ATOM   3217 HG22 VAL A 196      37.621  52.442 113.666  1.00  0.00           H
ATOM   3218 HG23 VAL A 196      38.861  52.742 112.436  1.00  0.00           H
ATOM   3219  C   VAL A 196      41.521  53.752 112.936  1.00  0.00           C
ATOM   3220  O   VAL A 196      41.731  54.962 112.706  1.00  0.00           O
ATOM   3221  N   ASP A 197      41.791  52.862 111.936  1.00  0.00           N
ATOM   3222  H   ASP A 197      41.811  51.912 112.276  1.00  0.00           H
ATOM   3223  CA  ASP A 197      42.121  53.082 110.546  1.00  0.00           C
ATOM   3224  HA  ASP A 197      43.101  53.532 110.446  1.00  0.00           H
ATOM   3225  CB  ASP A 197      42.321  51.702 109.826  1.00  0.00           C
ATOM   3226  HB2 ASP A 197      41.451  51.072 110.036  1.00  0.00           H
ATOM   3227  HB3 ASP A 197      42.291  51.902 108.756  1.00  0.00           H
ATOM   3228  CG  ASP A 197      43.621  50.922 110.216  1.00  0.00           C
ATOM   3229  OD1 ASP A 197      44.321  50.552 109.256  1.00  0.00           O
ATOM   3230  OD2 ASP A 197      43.911  50.842 111.456  1.00  0.00           O
ATOM   3231  C   ASP A 197      41.111  53.951 109.746  1.00  0.00           C
ATOM   3232  O   ASP A 197      39.971  54.142 110.156  1.00  0.00           O
ATOM   3233  N   CYS A 198      41.621  54.402 108.586  1.00  0.00           N
ATOM   3234  H   CYS A 198      42.441  53.962 108.186  1.00  0.00           H
ATOM   3235  CA  CYS A 198      40.851  55.082 107.476  1.00  0.00           C
ATOM   3236  HA  CYS A 198      40.021  55.602 107.976  1.00  0.00           H
ATOM   3237  CB  CYS A 198      41.621  56.132 106.766  1.00  0.00           C
ATOM   3238  HB2 CYS A 198      41.231  56.292 105.756  1.00  0.00           H
ATOM   3239  HB3 CYS A 198      41.511  57.102 107.246  1.00  0.00           H
ATOM   3240  SG  CYS A 198      43.421  55.842 106.456  1.00  0.00           S
ATOM   3241  HG  CYS A 198      43.711  55.742 107.756  1.00  0.00           H
ATOM   3242  C   CYS A 198      40.331  53.982 106.586  1.00  0.00           C
ATOM   3243  O   CYS A 198      41.031  53.022 106.266  1.00  0.00           O
ATOM   3244  N   PHE A 199      39.081  54.182 106.136  1.00  0.00           N
ATOM   3245  H   PHE A 199      38.591  55.002 106.486  1.00  0.00           H
ATOM   3246  CA  PHE A 199      38.331  53.482 105.076  1.00  0.00           C
ATOM   3247  HA  PHE A 199      39.091  52.841 104.606  1.00  0.00           H
ATOM   3248  CB  PHE A 199      37.241  52.482 105.596  1.00  0.00           C
ATOM   3249  HB2 PHE A 199      36.381  53.092 105.886  1.00  0.00           H
ATOM   3250  HB3 PHE A 199      36.961  51.762 104.826  1.00  0.00           H
ATOM   3251  CG  PHE A 199      37.741  51.622 106.756  1.00  0.00           C
ATOM   3252  CD1 PHE A 199      37.611  51.982 108.126  1.00  0.00           C
ATOM   3253  HD1 PHE A 199      37.141  52.852 108.556  1.00  0.00           H
ATOM   3254  CE1 PHE A 199      38.131  51.152 109.126  1.00  0.00           C
ATOM   3255  HE1 PHE A 199      38.181  51.492 110.146  1.00  0.00           H
ATOM   3256  CZ  PHE A 199      38.661  49.882 108.776  1.00  0.00           C
ATOM   3257  HZ  PHE A 199      39.191  49.272 109.486  1.00  0.00           H
ATOM   3258  CE2 PHE A 199      38.761  49.522 107.446  1.00  0.00           C
ATOM   3259  HE2 PHE A 199      39.231  48.602 107.136  1.00  0.00           H
ATOM   3260  CD2 PHE A 199      38.331  50.382 106.436  1.00  0.00           C
ATOM   3261  HD2 PHE A 199      38.421  50.012 105.426  1.00  0.00           H
ATOM   3262  C   PHE A 199      37.821  54.442 103.996  1.00  0.00           C
ATOM   3263  O   PHE A 199      37.201  55.452 104.356  1.00  0.00           O
ATOM   3264  N   LEU A 200      38.011  54.231 102.716  1.00  0.00           N
ATOM   3265  H   LEU A 200      38.571  53.432 102.456  1.00  0.00           H
ATOM   3266  CA  LEU A 200      37.321  54.892 101.536  1.00  0.00           C
ATOM   3267  HA  LEU A 200      37.551  55.942 101.736  1.00  0.00           H
ATOM   3268  CB  LEU A 200      38.011  54.482 100.256  1.00  0.00           C
ATOM   3269  HB2 LEU A 200      39.071  54.672 100.436  1.00  0.00           H
ATOM   3270  HB3 LEU A 200      37.771  53.442 100.036  1.00  0.00           H
ATOM   3271  CG  LEU A 200      37.531  55.232  98.976  1.00  0.00           C
ATOM   3272  HG  LEU A 200      36.451  55.082  98.916  1.00  0.00           H
ATOM   3273  CD1 LEU A 200      37.781  56.752  99.096  1.00  0.00           C
ATOM   3274 HD11 LEU A 200      37.371  57.212  98.196  1.00  0.00           H
ATOM   3275 HD12 LEU A 200      37.201  57.192  99.906  1.00  0.00           H
ATOM   3276 HD13 LEU A 200      38.861  56.892  99.196  1.00  0.00           H
ATOM   3277  CD2 LEU A 200      38.181  54.592  97.766  1.00  0.00           C
ATOM   3278 HD21 LEU A 200      39.261  54.652  97.706  1.00  0.00           H
ATOM   3279 HD22 LEU A 200      37.911  53.542  97.676  1.00  0.00           H
ATOM   3280 HD23 LEU A 200      37.771  55.072  96.866  1.00  0.00           H
ATOM   3281  C   LEU A 200      35.871  54.702 101.626  1.00  0.00           C
ATOM   3282  O   LEU A 200      35.321  53.652 101.896  1.00  0.00           O
ATOM   3283  N   SER A 201      35.111  55.782 101.316  1.00  0.00           N
ATOM   3284  H   SER A 201      35.671  56.502 100.876  1.00  0.00           H
ATOM   3285  CA  SER A 201      33.651  56.092 101.396  1.00  0.00           C
ATOM   3286  HA  SER A 201      33.401  55.892 102.436  1.00  0.00           H
ATOM   3287  CB  SER A 201      33.481  57.622 101.246  1.00  0.00           C
ATOM   3288  HB2 SER A 201      32.431  57.822 101.426  1.00  0.00           H
ATOM   3289  HB3 SER A 201      34.061  58.162 101.986  1.00  0.00           H
ATOM   3290  OG  SER A 201      33.791  58.012  99.876  1.00  0.00           O
ATOM   3291  HG  SER A 201      33.561  58.942  99.926  1.00  0.00           H
ATOM   3292  C   SER A 201      32.731  55.142 100.496  1.00  0.00           C
ATOM   3293  O   SER A 201      33.221  54.762  99.446  1.00  0.00           O
ATOM   3294  N   ARG A 202      31.431  54.802 100.906  1.00  0.00           N
ATOM   3295  H   ARG A 202      31.171  55.042 101.846  1.00  0.00           H
ATOM   3296  CA  ARG A 202      30.461  54.091 100.036  1.00  0.00           C
ATOM   3297  HA  ARG A 202      29.631  53.912 100.726  1.00  0.00           H
ATOM   3298  CB  ARG A 202      29.831  55.032  98.916  1.00  0.00           C
ATOM   3299  HB2 ARG A 202      30.521  55.302  98.116  1.00  0.00           H
ATOM   3300  HB3 ARG A 202      29.161  54.402  98.346  1.00  0.00           H
ATOM   3301  CG  ARG A 202      29.131  56.292  99.496  1.00  0.00           C
ATOM   3302  HG2 ARG A 202      28.291  55.982 100.126  1.00  0.00           H
ATOM   3303  HG3 ARG A 202      29.851  56.922 100.026  1.00  0.00           H
ATOM   3304  CD  ARG A 202      28.611  57.092  98.316  1.00  0.00           C
ATOM   3305  HD2 ARG A 202      28.151  56.342  97.666  1.00  0.00           H
ATOM   3306  HD3 ARG A 202      27.831  57.762  98.686  1.00  0.00           H
ATOM   3307  NE  ARG A 202      29.671  57.872  97.596  1.00  0.00           N
ATOM   3308  HE  ARG A 202      29.751  57.752  96.596  1.00  0.00           H
ATOM   3309  CZ  ARG A 202      30.531  58.771  97.976  1.00  0.00           C
ATOM   3310  NH1 ARG A 202      30.451  59.372  99.156  1.00  0.00           N
ATOM   3311 HH11 ARG A 202      29.651  59.142  99.736  1.00  0.00           H
ATOM   3312 HH12 ARG A 202      31.141  59.951  99.616  1.00  0.00           H
ATOM   3313  NH2 ARG A 202      31.431  59.132  97.106  1.00  0.00           N
ATOM   3314 HH21 ARG A 202      31.681  58.652  96.256  1.00  0.00           H
ATOM   3315 HH22 ARG A 202      32.181  59.742  97.406  1.00  0.00           H
ATOM   3316  C   ARG A 202      30.941  52.701  99.556  1.00  0.00           C
ATOM   3317  O   ARG A 202      31.411  52.572  98.446  1.00  0.00           O
ATOM   3318  N   PRO A 203      30.961  51.632 100.496  1.00  0.00           N
ATOM   3319  CD  PRO A 203      30.421  51.692 101.816  1.00  0.00           C
ATOM   3320  HD2 PRO A 203      29.411  52.092 101.706  1.00  0.00           H
ATOM   3321  HD3 PRO A 203      31.021  52.262 102.526  1.00  0.00           H
ATOM   3322  CG  PRO A 203      30.281  50.262 102.206  1.00  0.00           C
ATOM   3323  HG2 PRO A 203      29.361  49.872 101.766  1.00  0.00           H
ATOM   3324  HG3 PRO A 203      30.311  50.212 103.296  1.00  0.00           H
ATOM   3325  CB  PRO A 203      31.571  49.642 101.576  1.00  0.00           C
ATOM   3326  HB2 PRO A 203      31.471  48.572 101.406  1.00  0.00           H
ATOM   3327  HB3 PRO A 203      32.401  49.842 102.256  1.00  0.00           H
ATOM   3328  CA  PRO A 203      31.721  50.411 100.296  1.00  0.00           C
ATOM   3329  HA  PRO A 203      32.761  50.722 100.186  1.00  0.00           H
ATOM   3330  C   PRO A 203      31.421  49.582  98.946  1.00  0.00           C
ATOM   3331  O   PRO A 203      32.391  49.072  98.366  1.00  0.00           O
ATOM   3332  N   THR A 204      30.091  49.512  98.566  1.00  0.00           N
ATOM   3333  H   THR A 204      29.461  50.102  99.096  1.00  0.00           H
ATOM   3334  CA  THR A 204      29.631  48.852  97.416  1.00  0.00           C
ATOM   3335  HA  THR A 204      29.971  47.822  97.406  1.00  0.00           H
ATOM   3336  CB  THR A 204      28.051  48.722  97.426  1.00  0.00           C
ATOM   3337  HB  THR A 204      27.641  49.732  97.526  1.00  0.00           H
ATOM   3338  CG2 THR A 204      27.241  48.082  96.316  1.00  0.00           C
ATOM   3339 HG21 THR A 204      27.191  48.812  95.506  1.00  0.00           H
ATOM   3340 HG22 THR A 204      27.731  47.182  95.946  1.00  0.00           H
ATOM   3341 HG23 THR A 204      26.231  47.832  96.656  1.00  0.00           H
ATOM   3342  OG1 THR A 204      27.621  48.012  98.596  1.00  0.00           O
ATOM   3343  HG1 THR A 204      28.121  47.192  98.666  1.00  0.00           H
ATOM   3344  C   THR A 204      29.971  49.492  96.106  1.00  0.00           C
ATOM   3345  O   THR A 204      30.551  48.862  95.226  1.00  0.00           O
ATOM   3346  N   GLU A 205      29.861  50.822  96.106  1.00  0.00           N
ATOM   3347  H   GLU A 205      29.421  51.172  96.946  1.00  0.00           H
ATOM   3348  CA  GLU A 205      30.331  51.832  95.026  1.00  0.00           C
ATOM   3349  HA  GLU A 205      29.791  51.502  94.146  1.00  0.00           H
ATOM   3350  CB  GLU A 205      29.921  53.262  95.366  1.00  0.00           C
ATOM   3351  HB2 GLU A 205      28.841  53.342  95.476  1.00  0.00           H
ATOM   3352  HB3 GLU A 205      30.391  53.512  96.326  1.00  0.00           H
ATOM   3353  CG  GLU A 205      30.301  54.352  94.376  1.00  0.00           C
ATOM   3354  HG2 GLU A 205      31.281  54.231  93.926  1.00  0.00           H
ATOM   3355  HG3 GLU A 205      29.581  54.272  93.556  1.00  0.00           H
ATOM   3356  CD  GLU A 205      30.341  55.802  94.986  1.00  0.00           C
ATOM   3357  OE1 GLU A 205      29.291  56.532  94.926  1.00  0.00           O
ATOM   3358  OE2 GLU A 205      31.301  56.271  95.656  1.00  0.00           O
ATOM   3359  C   GLU A 205      31.811  51.572  94.796  1.00  0.00           C
ATOM   3360  O   GLU A 205      32.171  51.172  93.706  1.00  0.00           O
ATOM   3361  N   LYS A 206      32.691  51.772  95.806  1.00  0.00           N
ATOM   3362  H   LYS A 206      32.301  52.082  96.686  1.00  0.00           H
ATOM   3363  CA  LYS A 206      34.171  51.632  95.776  1.00  0.00           C
ATOM   3364  HA  LYS A 206      34.541  51.412  96.776  1.00  0.00           H
ATOM   3365  CB  LYS A 206      34.671  53.012  95.276  1.00  0.00           C
ATOM   3366  HB2 LYS A 206      35.751  52.981  95.186  1.00  0.00           H
ATOM   3367  HB3 LYS A 206      34.221  53.252  94.306  1.00  0.00           H
ATOM   3368  CG  LYS A 206      34.391  54.142  96.366  1.00  0.00           C
ATOM   3369  HG2 LYS A 206      33.311  54.231  96.506  1.00  0.00           H
ATOM   3370  HG3 LYS A 206      34.801  53.892  97.336  1.00  0.00           H
ATOM   3371  CD  LYS A 206      34.991  55.462  95.806  1.00  0.00           C
ATOM   3372  HD2 LYS A 206      35.981  55.302  95.386  1.00  0.00           H
ATOM   3373  HD3 LYS A 206      34.241  55.792  95.086  1.00  0.00           H
ATOM   3374  CE  LYS A 206      34.951  56.602  96.836  1.00  0.00           C
ATOM   3375  HE2 LYS A 206      35.671  56.432  97.636  1.00  0.00           H
ATOM   3376  HE3 LYS A 206      35.161  57.482  96.236  1.00  0.00           H
ATOM   3377  NZ  LYS A 206      33.541  56.731  97.376  1.00  0.00           N
ATOM   3378  HZ1 LYS A 206      32.871  56.832  96.626  1.00  0.00           H
ATOM   3379  HZ2 LYS A 206      33.201  55.922  97.876  1.00  0.00           H
ATOM   3380  HZ3 LYS A 206      33.521  57.592  97.906  1.00  0.00           H
ATOM   3381  C   LYS A 206      34.601  50.362  95.056  1.00  0.00           C
ATOM   3382  O   LYS A 206      35.471  50.411  94.206  1.00  0.00           O
ATOM   3383  N   THR A 207      34.081  49.242  95.526  1.00  0.00           N
ATOM   3384  H   THR A 207      33.521  49.332  96.366  1.00  0.00           H
ATOM   3385  CA  THR A 207      34.301  47.882  94.976  1.00  0.00           C
ATOM   3386  HA  THR A 207      35.351  47.582  94.946  1.00  0.00           H
ATOM   3387  CB  THR A 207      33.591  46.822  95.856  1.00  0.00           C
ATOM   3388  HB  THR A 207      32.501  46.922  95.796  1.00  0.00           H
ATOM   3389  CG2 THR A 207      33.941  45.411  95.406  1.00  0.00           C
ATOM   3390 HG21 THR A 207      33.551  45.192  94.416  1.00  0.00           H
ATOM   3391 HG22 THR A 207      35.021  45.262  95.336  1.00  0.00           H
ATOM   3392 HG23 THR A 207      33.661  44.572  96.036  1.00  0.00           H
ATOM   3393  OG1 THR A 207      33.991  46.952  97.226  1.00  0.00           O
ATOM   3394  HG1 THR A 207      33.661  47.782  97.576  1.00  0.00           H
ATOM   3395  C   THR A 207      33.821  47.742  93.496  1.00  0.00           C
ATOM   3396  O   THR A 207      34.661  47.272  92.656  1.00  0.00           O
ATOM   3397  N   ILE A 208      32.591  48.152  93.166  1.00  0.00           N
ATOM   3398  H   ILE A 208      32.081  48.612  93.906  1.00  0.00           H
ATOM   3399  CA  ILE A 208      32.091  48.192  91.826  1.00  0.00           C
ATOM   3400  HA  ILE A 208      32.061  47.152  91.516  1.00  0.00           H
ATOM   3401  CB  ILE A 208      30.601  48.562  91.806  1.00  0.00           C
ATOM   3402  HB  ILE A 208      30.531  49.412  92.486  1.00  0.00           H
ATOM   3403  CG2 ILE A 208      30.001  49.112  90.486  1.00  0.00           C
ATOM   3404 HG21 ILE A 208      29.751  48.332  89.776  1.00  0.00           H
ATOM   3405 HG22 ILE A 208      29.131  49.732  90.716  1.00  0.00           H
ATOM   3406 HG23 ILE A 208      30.751  49.732  90.006  1.00  0.00           H
ATOM   3407  CG1 ILE A 208      29.551  47.502  92.386  1.00  0.00           C
ATOM   3408 HG12 ILE A 208      29.521  46.692  91.656  1.00  0.00           H
ATOM   3409 HG13 ILE A 208      29.951  47.112  93.316  1.00  0.00           H
ATOM   3410  CD1 ILE A 208      28.131  47.882  92.716  1.00  0.00           C
ATOM   3411 HD11 ILE A 208      28.051  48.722  93.406  1.00  0.00           H
ATOM   3412 HD12 ILE A 208      27.671  48.102  91.746  1.00  0.00           H
ATOM   3413 HD13 ILE A 208      27.561  47.032  93.086  1.00  0.00           H
ATOM   3414  C   ILE A 208      33.031  48.832  90.786  1.00  0.00           C
ATOM   3415  O   ILE A 208      33.411  48.122  89.776  1.00  0.00           O
ATOM   3416  N   PHE A 209      33.421  50.032  91.046  1.00  0.00           N
ATOM   3417  H   PHE A 209      33.131  50.492  91.896  1.00  0.00           H
ATOM   3418  CA  PHE A 209      34.221  50.822  90.086  1.00  0.00           C
ATOM   3419  HA  PHE A 209      33.621  50.852  89.176  1.00  0.00           H
ATOM   3420  CB  PHE A 209      34.481  52.152  90.696  1.00  0.00           C
ATOM   3421  HB2 PHE A 209      34.471  52.182  91.786  1.00  0.00           H
ATOM   3422  HB3 PHE A 209      35.481  52.562  90.526  1.00  0.00           H
ATOM   3423  CG  PHE A 209      33.571  53.282  90.266  1.00  0.00           C
ATOM   3424  CD1 PHE A 209      32.581  53.792  91.136  1.00  0.00           C
ATOM   3425  HD1 PHE A 209      32.651  53.552  92.186  1.00  0.00           H
ATOM   3426  CE1 PHE A 209      31.581  54.612  90.696  1.00  0.00           C
ATOM   3427  HE1 PHE A 209      30.831  54.992  91.376  1.00  0.00           H
ATOM   3428  CZ  PHE A 209      31.591  55.102  89.356  1.00  0.00           C
ATOM   3429  HZ  PHE A 209      30.791  55.722  88.986  1.00  0.00           H
ATOM   3430  CE2 PHE A 209      32.501  54.542  88.406  1.00  0.00           C
ATOM   3431  HE2 PHE A 209      32.351  54.612  87.336  1.00  0.00           H
ATOM   3432  CD2 PHE A 209      33.531  53.701  88.906  1.00  0.00           C
ATOM   3433  HD2 PHE A 209      34.151  53.142  88.216  1.00  0.00           H
ATOM   3434  C   PHE A 209      35.631  50.162  89.766  1.00  0.00           C
ATOM   3435  O   PHE A 209      36.041  50.112  88.606  1.00  0.00           O
ATOM   3436  N   ILE A 210      36.291  49.682  90.836  1.00  0.00           N
ATOM   3437  H   ILE A 210      35.801  49.752  91.716  1.00  0.00           H
ATOM   3438  CA  ILE A 210      37.591  49.021  90.676  1.00  0.00           C
ATOM   3439  HA  ILE A 210      38.271  49.632  90.076  1.00  0.00           H
ATOM   3440  CB  ILE A 210      38.161  48.701  92.086  1.00  0.00           C
ATOM   3441  HB  ILE A 210      37.421  48.152  92.666  1.00  0.00           H
ATOM   3442  CG2 ILE A 210      39.391  47.752  92.016  1.00  0.00           C
ATOM   3443 HG21 ILE A 210      39.951  47.712  92.946  1.00  0.00           H
ATOM   3444 HG22 ILE A 210      39.131  46.731  91.726  1.00  0.00           H
ATOM   3445 HG23 ILE A 210      40.101  48.242  91.346  1.00  0.00           H
ATOM   3446  CG1 ILE A 210      38.491  49.951  92.856  1.00  0.00           C
ATOM   3447 HG12 ILE A 210      39.441  50.402  92.576  1.00  0.00           H
ATOM   3448 HG13 ILE A 210      37.701  50.692  92.716  1.00  0.00           H
ATOM   3449  CD1 ILE A 210      38.541  49.842  94.406  1.00  0.00           C
ATOM   3450 HD11 ILE A 210      38.591  50.792  94.946  1.00  0.00           H
ATOM   3451 HD12 ILE A 210      37.721  49.242  94.796  1.00  0.00           H
ATOM   3452 HD13 ILE A 210      39.401  49.262  94.756  1.00  0.00           H
ATOM   3453  C   ILE A 210      37.491  47.742  89.846  1.00  0.00           C
ATOM   3454  O   ILE A 210      38.261  47.672  88.886  1.00  0.00           O
ATOM   3455  N   ILE A 211      36.581  46.822  90.136  1.00  0.00           N
ATOM   3456  H   ILE A 211      35.951  47.022  90.896  1.00  0.00           H
ATOM   3457  CA  ILE A 211      36.431  45.611  89.276  1.00  0.00           C
ATOM   3458  HA  ILE A 211      37.401  45.142  89.166  1.00  0.00           H
ATOM   3459  CB  ILE A 211      35.561  44.492  89.996  1.00  0.00           C
ATOM   3460  HB  ILE A 211      34.581  44.962  90.086  1.00  0.00           H
ATOM   3461  CG2 ILE A 211      35.501  43.242  89.086  1.00  0.00           C
ATOM   3462 HG21 ILE A 211      36.511  42.892  88.866  1.00  0.00           H
ATOM   3463 HG22 ILE A 211      34.891  42.492  89.576  1.00  0.00           H
ATOM   3464 HG23 ILE A 211      34.971  43.502  88.166  1.00  0.00           H
ATOM   3465  CG1 ILE A 211      36.071  44.161  91.406  1.00  0.00           C
ATOM   3466 HG12 ILE A 211      37.071  43.752  91.246  1.00  0.00           H
ATOM   3467 HG13 ILE A 211      36.241  45.021  92.046  1.00  0.00           H
ATOM   3468  CD1 ILE A 211      35.261  43.322  92.356  1.00  0.00           C
ATOM   3469 HD11 ILE A 211      35.141  42.262  92.106  1.00  0.00           H
ATOM   3470 HD12 ILE A 211      35.791  43.242  93.306  1.00  0.00           H
ATOM   3471 HD13 ILE A 211      34.221  43.622  92.446  1.00  0.00           H
ATOM   3472  C   ILE A 211      35.921  46.022  87.796  1.00  0.00           C
ATOM   3473  O   ILE A 211      36.441  45.542  86.756  1.00  0.00           O
ATOM   3474  N   PHE A 212      35.031  47.012  87.656  1.00  0.00           N
ATOM   3475  H   PHE A 212      34.671  47.462  88.486  1.00  0.00           H
ATOM   3476  CA  PHE A 212      34.531  47.592  86.426  1.00  0.00           C
ATOM   3477  HA  PHE A 212      34.161  46.752  85.846  1.00  0.00           H
ATOM   3478  CB  PHE A 212      33.431  48.622  86.686  1.00  0.00           C
ATOM   3479  HB2 PHE A 212      32.601  48.162  87.216  1.00  0.00           H
ATOM   3480  HB3 PHE A 212      33.821  49.422  87.326  1.00  0.00           H
ATOM   3481  CG  PHE A 212      32.761  49.332  85.466  1.00  0.00           C
ATOM   3482  CD1 PHE A 212      31.891  50.392  85.706  1.00  0.00           C
ATOM   3483  HD1 PHE A 212      31.781  50.772  86.716  1.00  0.00           H
ATOM   3484  CE1 PHE A 212      31.191  50.992  84.656  1.00  0.00           C
ATOM   3485  HE1 PHE A 212      30.471  51.782  84.826  1.00  0.00           H
ATOM   3486  CZ  PHE A 212      31.451  50.622  83.326  1.00  0.00           C
ATOM   3487  HZ  PHE A 212      30.961  51.162  82.526  1.00  0.00           H
ATOM   3488  CE2 PHE A 212      32.361  49.592  83.066  1.00  0.00           C
ATOM   3489  HE2 PHE A 212      32.651  49.372  82.046  1.00  0.00           H
ATOM   3490  CD2 PHE A 212      32.971  48.912  84.076  1.00  0.00           C
ATOM   3491  HD2 PHE A 212      33.681  48.152  83.796  1.00  0.00           H
ATOM   3492  C   PHE A 212      35.751  48.022  85.626  1.00  0.00           C
ATOM   3493  O   PHE A 212      35.941  47.502  84.536  1.00  0.00           O
ATOM   3494  N   MET A 213      36.661  48.942  86.136  1.00  0.00           N
ATOM   3495  H   MET A 213      36.461  49.361  87.036  1.00  0.00           H
ATOM   3496  CA  MET A 213      37.871  49.402  85.446  1.00  0.00           C
ATOM   3497  HA  MET A 213      37.491  49.682  84.466  1.00  0.00           H
ATOM   3498  CB  MET A 213      38.391  50.652  86.176  1.00  0.00           C
ATOM   3499  HB2 MET A 213      38.601  50.382  87.206  1.00  0.00           H
ATOM   3500  HB3 MET A 213      39.291  50.972  85.626  1.00  0.00           H
ATOM   3501  CG  MET A 213      37.481  51.922  86.186  1.00  0.00           C
ATOM   3502  HG2 MET A 213      36.601  51.692  86.786  1.00  0.00           H
ATOM   3503  HG3 MET A 213      38.101  52.692  86.636  1.00  0.00           H
ATOM   3504  SD  MET A 213      37.021  52.492  84.466  1.00  0.00           S
ATOM   3505  CE  MET A 213      38.311  53.782  84.136  1.00  0.00           C
ATOM   3506  HE1 MET A 213      38.341  54.522  84.936  1.00  0.00           H
ATOM   3507  HE2 MET A 213      39.291  53.302  84.126  1.00  0.00           H
ATOM   3508  HE3 MET A 213      38.071  54.202  83.156  1.00  0.00           H
ATOM   3509  C   MET A 213      38.921  48.272  85.036  1.00  0.00           C
ATOM   3510  O   MET A 213      39.501  48.402  83.986  1.00  0.00           O
ATOM   3511  N   LEU A 214      39.131  47.282  85.886  1.00  0.00           N
ATOM   3512  H   LEU A 214      38.611  47.232  86.756  1.00  0.00           H
ATOM   3513  CA  LEU A 214      39.951  46.052  85.546  1.00  0.00           C
ATOM   3514  HA  LEU A 214      40.961  46.342  85.236  1.00  0.00           H
ATOM   3515  CB  LEU A 214      40.241  45.232  86.886  1.00  0.00           C
ATOM   3516  HB2 LEU A 214      40.381  45.792  87.806  1.00  0.00           H
ATOM   3517  HB3 LEU A 214      39.271  44.822  87.166  1.00  0.00           H
ATOM   3518  CG  LEU A 214      41.261  44.052  86.786  1.00  0.00           C
ATOM   3519  HG  LEU A 214      41.031  43.462  85.906  1.00  0.00           H
ATOM   3520  CD1 LEU A 214      42.641  44.582  86.466  1.00  0.00           C
ATOM   3521 HD11 LEU A 214      43.321  43.742  86.406  1.00  0.00           H
ATOM   3522 HD12 LEU A 214      42.651  44.951  85.436  1.00  0.00           H
ATOM   3523 HD13 LEU A 214      42.971  45.332  87.186  1.00  0.00           H
ATOM   3524  CD2 LEU A 214      41.251  43.162  88.026  1.00  0.00           C
ATOM   3525 HD21 LEU A 214      41.351  43.771  88.926  1.00  0.00           H
ATOM   3526 HD22 LEU A 214      40.261  42.712  88.136  1.00  0.00           H
ATOM   3527 HD23 LEU A 214      42.021  42.392  88.076  1.00  0.00           H
ATOM   3528  C   LEU A 214      39.361  45.182  84.416  1.00  0.00           C
ATOM   3529  O   LEU A 214      40.031  44.902  83.446  1.00  0.00           O
ATOM   3530  N   VAL A 215      38.101  44.822  84.366  1.00  0.00           N
ATOM   3531  H   VAL A 215      37.521  45.142  85.136  1.00  0.00           H
ATOM   3532  CA  VAL A 215      37.381  44.272  83.196  1.00  0.00           C
ATOM   3533  HA  VAL A 215      37.741  43.252  83.076  1.00  0.00           H
ATOM   3534  CB  VAL A 215      35.821  44.062  83.406  1.00  0.00           C
ATOM   3535  HB  VAL A 215      35.281  45.012  83.506  1.00  0.00           H
ATOM   3536  CG1 VAL A 215      35.161  43.492  82.156  1.00  0.00           C
ATOM   3537 HG11 VAL A 215      34.111  43.242  82.336  1.00  0.00           H
ATOM   3538 HG12 VAL A 215      35.231  44.252  81.376  1.00  0.00           H
ATOM   3539 HG13 VAL A 215      35.591  42.521  81.906  1.00  0.00           H
ATOM   3540  CG2 VAL A 215      35.511  43.092  84.546  1.00  0.00           C
ATOM   3541 HG21 VAL A 215      36.001  42.152  84.296  1.00  0.00           H
ATOM   3542 HG22 VAL A 215      35.821  43.482  85.516  1.00  0.00           H
ATOM   3543 HG23 VAL A 215      34.431  43.002  84.596  1.00  0.00           H
ATOM   3544  C   VAL A 215      37.671  45.112  81.956  1.00  0.00           C
ATOM   3545  O   VAL A 215      38.291  44.612  80.986  1.00  0.00           O
ATOM   3546  N   VAL A 216      37.291  46.392  81.956  1.00  0.00           N
ATOM   3547  H   VAL A 216      36.791  46.762  82.746  1.00  0.00           H
ATOM   3548  CA  VAL A 216      37.721  47.292  80.816  1.00  0.00           C
ATOM   3549  HA  VAL A 216      37.161  47.002  79.926  1.00  0.00           H
ATOM   3550  CB  VAL A 216      37.331  48.701  81.166  1.00  0.00           C
ATOM   3551  HB  VAL A 216      37.751  48.862  82.166  1.00  0.00           H
ATOM   3552  CG1 VAL A 216      37.821  49.742  80.176  1.00  0.00           C
ATOM   3553 HG11 VAL A 216      38.901  49.762  80.046  1.00  0.00           H
ATOM   3554 HG12 VAL A 216      37.331  49.662  79.196  1.00  0.00           H
ATOM   3555 HG13 VAL A 216      37.751  50.722  80.646  1.00  0.00           H
ATOM   3556  CG2 VAL A 216      35.801  48.932  81.206  1.00  0.00           C
ATOM   3557 HG21 VAL A 216      35.401  48.472  80.306  1.00  0.00           H
ATOM   3558 HG22 VAL A 216      35.381  48.282  81.986  1.00  0.00           H
ATOM   3559 HG23 VAL A 216      35.431  49.932  81.426  1.00  0.00           H
ATOM   3560  C   VAL A 216      39.221  47.172  80.356  1.00  0.00           C
ATOM   3561  O   VAL A 216      39.601  47.322  79.176  1.00  0.00           O
ATOM   3562  N   SER A 217      40.131  47.072  81.306  1.00  0.00           N
ATOM   3563  H   SER A 217      39.831  46.942  82.256  1.00  0.00           H
ATOM   3564  CA  SER A 217      41.591  47.122  81.066  1.00  0.00           C
ATOM   3565  HA  SER A 217      41.791  47.952  80.396  1.00  0.00           H
ATOM   3566  CB  SER A 217      42.391  47.182  82.346  1.00  0.00           C
ATOM   3567  HB2 SER A 217      42.071  46.472  83.116  1.00  0.00           H
ATOM   3568  HB3 SER A 217      43.431  46.962  82.116  1.00  0.00           H
ATOM   3569  OG  SER A 217      42.231  48.482  83.016  1.00  0.00           O
ATOM   3570  HG  SER A 217      42.111  48.272  83.946  1.00  0.00           H
ATOM   3571  C   SER A 217      42.051  45.852  80.246  1.00  0.00           C
ATOM   3572  O   SER A 217      42.621  45.932  79.186  1.00  0.00           O
ATOM   3573  N   LEU A 218      41.521  44.732  80.726  1.00  0.00           N
ATOM   3574  H   LEU A 218      41.021  44.812  81.596  1.00  0.00           H
ATOM   3575  CA  LEU A 218      41.671  43.372  80.156  1.00  0.00           C
ATOM   3576  HA  LEU A 218      42.691  43.132  79.856  1.00  0.00           H
ATOM   3577  CB  LEU A 218      41.161  42.451  81.266  1.00  0.00           C
ATOM   3578  HB2 LEU A 218      40.151  42.841  81.396  1.00  0.00           H
ATOM   3579  HB3 LEU A 218      41.001  41.502  80.766  1.00  0.00           H
ATOM   3580  CG  LEU A 218      42.061  42.342  82.516  1.00  0.00           C
ATOM   3581  HG  LEU A 218      42.281  43.362  82.846  1.00  0.00           H
ATOM   3582  CD1 LEU A 218      41.221  41.702  83.596  1.00  0.00           C
ATOM   3583 HD11 LEU A 218      41.051  40.632  83.436  1.00  0.00           H
ATOM   3584 HD12 LEU A 218      41.851  41.702  84.476  1.00  0.00           H
ATOM   3585 HD13 LEU A 218      40.291  42.252  83.766  1.00  0.00           H
ATOM   3586  CD2 LEU A 218      43.341  41.492  82.186  1.00  0.00           C
ATOM   3587 HD21 LEU A 218      43.841  41.432  83.156  1.00  0.00           H
ATOM   3588 HD22 LEU A 218      43.101  40.452  81.966  1.00  0.00           H
ATOM   3589 HD23 LEU A 218      43.981  41.922  81.416  1.00  0.00           H
ATOM   3590  C   LEU A 218      40.891  43.172  78.816  1.00  0.00           C
ATOM   3591  O   LEU A 218      41.311  42.402  77.916  1.00  0.00           O
ATOM   3592  N   VAL A 219      39.761  43.832  78.646  1.00  0.00           N
ATOM   3593  H   VAL A 219      39.451  44.372  79.446  1.00  0.00           H
ATOM   3594  CA  VAL A 219      39.061  43.932  77.376  1.00  0.00           C
ATOM   3595  HA  VAL A 219      39.071  42.902  77.026  1.00  0.00           H
ATOM   3596  CB  VAL A 219      37.661  44.532  77.686  1.00  0.00           C
ATOM   3597  HB  VAL A 219      37.601  45.332  78.426  1.00  0.00           H
ATOM   3598  CG1 VAL A 219      36.971  44.822  76.326  1.00  0.00           C
ATOM   3599 HG11 VAL A 219      37.441  45.662  75.826  1.00  0.00           H
ATOM   3600 HG12 VAL A 219      36.991  43.982  75.636  1.00  0.00           H
ATOM   3601 HG13 VAL A 219      35.931  45.132  76.466  1.00  0.00           H
ATOM   3602  CG2 VAL A 219      36.801  43.422  78.336  1.00  0.00           C
ATOM   3603 HG21 VAL A 219      36.661  42.542  77.706  1.00  0.00           H
ATOM   3604 HG22 VAL A 219      37.221  43.082  79.286  1.00  0.00           H
ATOM   3605 HG23 VAL A 219      35.801  43.822  78.516  1.00  0.00           H
ATOM   3606  C   VAL A 219      39.871  44.712  76.286  1.00  0.00           C
ATOM   3607  O   VAL A 219      39.941  44.242  75.176  1.00  0.00           O
ATOM   3608  N   SER A 220      40.401  45.922  76.656  1.00  0.00           N
ATOM   3609  H   SER A 220      40.101  46.212  77.576  1.00  0.00           H
ATOM   3610  CA  SER A 220      41.391  46.772  75.906  1.00  0.00           C
ATOM   3611  HA  SER A 220      40.871  47.062  74.986  1.00  0.00           H
ATOM   3612  CB  SER A 220      41.871  48.022  76.636  1.00  0.00           C
ATOM   3613  HB2 SER A 220      42.531  47.882  77.486  1.00  0.00           H
ATOM   3614  HB3 SER A 220      42.331  48.701  75.906  1.00  0.00           H
ATOM   3615  OG  SER A 220      40.771  48.732  77.156  1.00  0.00           O
ATOM   3616  HG  SER A 220      40.321  48.232  77.846  1.00  0.00           H
ATOM   3617  C   SER A 220      42.591  45.952  75.506  1.00  0.00           C
ATOM   3618  O   SER A 220      42.931  45.822  74.346  1.00  0.00           O
ATOM   3619  N   LEU A 221      43.261  45.292  76.506  1.00  0.00           N
ATOM   3620  H   LEU A 221      43.021  45.452  77.476  1.00  0.00           H
ATOM   3621  CA  LEU A 221      44.461  44.452  76.266  1.00  0.00           C
ATOM   3622  HA  LEU A 221      45.201  45.102  75.806  1.00  0.00           H
ATOM   3623  CB  LEU A 221      45.061  43.842  77.586  1.00  0.00           C
ATOM   3624  HB2 LEU A 221      45.371  44.692  78.196  1.00  0.00           H
ATOM   3625  HB3 LEU A 221      44.211  43.332  78.026  1.00  0.00           H
ATOM   3626  CG  LEU A 221      46.351  42.981  77.316  1.00  0.00           C
ATOM   3627  HG  LEU A 221      46.121  42.142  76.666  1.00  0.00           H
ATOM   3628  CD1 LEU A 221      47.411  43.842  76.596  1.00  0.00           C
ATOM   3629 HD11 LEU A 221      47.111  44.072  75.576  1.00  0.00           H
ATOM   3630 HD12 LEU A 221      47.521  44.832  77.046  1.00  0.00           H
ATOM   3631 HD13 LEU A 221      48.351  43.312  76.466  1.00  0.00           H
ATOM   3632  CD2 LEU A 221      47.061  42.532  78.606  1.00  0.00           C
ATOM   3633 HD21 LEU A 221      46.401  41.892  79.196  1.00  0.00           H
ATOM   3634 HD22 LEU A 221      48.001  42.022  78.366  1.00  0.00           H
ATOM   3635 HD23 LEU A 221      47.341  43.392  79.196  1.00  0.00           H
ATOM   3636  C   LEU A 221      44.221  43.332  75.196  1.00  0.00           C
ATOM   3637  O   LEU A 221      44.921  43.302  74.186  1.00  0.00           O
ATOM   3638  N   ALA A 222      43.201  42.482  75.366  1.00  0.00           N
ATOM   3639  H   ALA A 222      42.771  42.482  76.276  1.00  0.00           H
ATOM   3640  CA  ALA A 222      42.811  41.451  74.286  1.00  0.00           C
ATOM   3641  HA  ALA A 222      43.681  40.792  74.176  1.00  0.00           H
ATOM   3642  CB  ALA A 222      41.561  40.732  74.846  1.00  0.00           C
ATOM   3643  HB1 ALA A 222      41.151  40.002  74.146  1.00  0.00           H
ATOM   3644  HB2 ALA A 222      41.931  40.222  75.736  1.00  0.00           H
ATOM   3645  HB3 ALA A 222      40.841  41.492  75.146  1.00  0.00           H
ATOM   3646  C   ALA A 222      42.691  42.022  72.816  1.00  0.00           C
ATOM   3647  O   ALA A 222      43.321  41.542  71.886  1.00  0.00           O
ATOM   3648  N   LEU A 223      41.831  43.062  72.656  1.00  0.00           N
ATOM   3649  H   LEU A 223      41.361  43.392  73.486  1.00  0.00           H
ATOM   3650  CA  LEU A 223      41.731  43.902  71.456  1.00  0.00           C
ATOM   3651  HA  LEU A 223      41.301  43.312  70.656  1.00  0.00           H
ATOM   3652  CB  LEU A 223      40.621  45.012  71.686  1.00  0.00           C
ATOM   3653  HB2 LEU A 223      40.761  45.442  72.676  1.00  0.00           H
ATOM   3654  HB3 LEU A 223      40.771  45.842  71.006  1.00  0.00           H
ATOM   3655  CG  LEU A 223      39.151  44.262  71.506  1.00  0.00           C
ATOM   3656  HG  LEU A 223      39.121  43.322  72.046  1.00  0.00           H
ATOM   3657  CD1 LEU A 223      38.131  45.222  72.056  1.00  0.00           C
ATOM   3658 HD11 LEU A 223      38.441  46.152  71.576  1.00  0.00           H
ATOM   3659 HD12 LEU A 223      37.081  45.082  71.826  1.00  0.00           H
ATOM   3660 HD13 LEU A 223      38.381  45.452  73.096  1.00  0.00           H
ATOM   3661  CD2 LEU A 223      38.811  44.021  70.016  1.00  0.00           C
ATOM   3662 HD21 LEU A 223      39.021  44.922  69.436  1.00  0.00           H
ATOM   3663 HD22 LEU A 223      39.231  43.092  69.636  1.00  0.00           H
ATOM   3664 HD23 LEU A 223      37.761  43.752  69.986  1.00  0.00           H
ATOM   3665  C   LEU A 223      43.021  44.572  70.936  1.00  0.00           C
ATOM   3666  O   LEU A 223      43.121  44.802  69.726  1.00  0.00           O
ATOM   3667  N   ASN A 224      43.921  44.951  71.856  1.00  0.00           N
ATOM   3668  H   ASN A 224      43.691  44.822  72.836  1.00  0.00           H
ATOM   3669  CA  ASN A 224      45.291  45.402  71.426  1.00  0.00           C
ATOM   3670  HA  ASN A 224      45.291  46.102  70.596  1.00  0.00           H
ATOM   3671  CB  ASN A 224      45.991  46.162  72.606  1.00  0.00           C
ATOM   3672  HB2 ASN A 224      46.151  45.632  73.546  1.00  0.00           H
ATOM   3673  HB3 ASN A 224      47.021  46.372  72.346  1.00  0.00           H
ATOM   3674  CG  ASN A 224      45.371  47.552  73.036  1.00  0.00           C
ATOM   3675  OD1 ASN A 224      45.551  48.012  74.126  1.00  0.00           O
ATOM   3676  ND2 ASN A 224      44.771  48.282  72.126  1.00  0.00           N
ATOM   3677 HD21 ASN A 224      44.381  49.172  72.406  1.00  0.00           H
ATOM   3678 HD22 ASN A 224      44.441  47.832  71.276  1.00  0.00           H
ATOM   3679  C   ASN A 224      46.131  44.322  70.786  1.00  0.00           C
ATOM   3680  O   ASN A 224      46.761  44.522  69.716  1.00  0.00           O
ATOM   3681  N   ILE A 225      46.191  43.202  71.406  1.00  0.00           N
ATOM   3682  H   ILE A 225      45.671  43.062  72.266  1.00  0.00           H
ATOM   3683  CA  ILE A 225      46.921  41.992  70.926  1.00  0.00           C
ATOM   3684  HA  ILE A 225      47.911  42.352  70.676  1.00  0.00           H
ATOM   3685  CB  ILE A 225      46.971  40.872  72.006  1.00  0.00           C
ATOM   3686  HB  ILE A 225      45.961  40.532  72.216  1.00  0.00           H
ATOM   3687  CG2 ILE A 225      47.661  39.662  71.296  1.00  0.00           C
ATOM   3688 HG21 ILE A 225      47.831  38.882  72.046  1.00  0.00           H
ATOM   3689 HG22 ILE A 225      46.971  39.222  70.576  1.00  0.00           H
ATOM   3690 HG23 ILE A 225      48.561  39.932  70.726  1.00  0.00           H
ATOM   3691  CG1 ILE A 225      47.611  41.262  73.376  1.00  0.00           C
ATOM   3692 HG12 ILE A 225      46.911  41.812  73.996  1.00  0.00           H
ATOM   3693 HG13 ILE A 225      47.781  40.352  73.956  1.00  0.00           H
ATOM   3694  CD1 ILE A 225      49.011  41.932  73.366  1.00  0.00           C
ATOM   3695 HD11 ILE A 225      49.401  41.941  74.386  1.00  0.00           H
ATOM   3696 HD12 ILE A 225      49.681  41.382  72.696  1.00  0.00           H
ATOM   3697 HD13 ILE A 225      49.071  42.981  73.056  1.00  0.00           H
ATOM   3698  C   ILE A 225      46.251  41.512  69.646  1.00  0.00           C
ATOM   3699  O   ILE A 225      47.021  41.422  68.646  1.00  0.00           O
ATOM   3700  N   ILE A 226      44.951  41.451  69.556  1.00  0.00           N
ATOM   3701  H   ILE A 226      44.361  41.591  70.366  1.00  0.00           H
ATOM   3702  CA  ILE A 226      44.291  41.112  68.266  1.00  0.00           C
ATOM   3703  HA  ILE A 226      44.741  40.192  67.896  1.00  0.00           H
ATOM   3704  CB  ILE A 226      42.831  40.742  68.636  1.00  0.00           C
ATOM   3705  HB  ILE A 226      42.491  41.492  69.346  1.00  0.00           H
ATOM   3706  CG2 ILE A 226      41.911  40.752  67.426  1.00  0.00           C
ATOM   3707 HG21 ILE A 226      42.011  41.731  66.966  1.00  0.00           H
ATOM   3708 HG22 ILE A 226      42.361  39.992  66.786  1.00  0.00           H
ATOM   3709 HG23 ILE A 226      40.871  40.612  67.736  1.00  0.00           H
ATOM   3710  CG1 ILE A 226      42.721  39.372  69.316  1.00  0.00           C
ATOM   3711 HG12 ILE A 226      42.981  38.612  68.576  1.00  0.00           H
ATOM   3712 HG13 ILE A 226      43.421  39.342  70.156  1.00  0.00           H
ATOM   3713  CD1 ILE A 226      41.251  39.062  69.806  1.00  0.00           C
ATOM   3714 HD11 ILE A 226      41.371  38.062  70.226  1.00  0.00           H
ATOM   3715 HD12 ILE A 226      40.891  39.872  70.436  1.00  0.00           H
ATOM   3716 HD13 ILE A 226      40.561  38.962  68.956  1.00  0.00           H
ATOM   3717  C   ILE A 226      44.511  42.201  67.176  1.00  0.00           C
ATOM   3718  O   ILE A 226      44.641  41.842  66.036  1.00  0.00           O
ATOM   3719  N   GLU A 227      44.531  43.512  67.506  1.00  0.00           N
ATOM   3720  H   GLU A 227      44.241  43.712  68.456  1.00  0.00           H
ATOM   3721  CA  GLU A 227      44.871  44.592  66.516  1.00  0.00           C
ATOM   3722  HA  GLU A 227      44.141  44.392  65.736  1.00  0.00           H
ATOM   3723  CB  GLU A 227      44.581  45.952  67.196  1.00  0.00           C
ATOM   3724  HB2 GLU A 227      43.601  45.872  67.666  1.00  0.00           H
ATOM   3725  HB3 GLU A 227      45.311  46.132  67.976  1.00  0.00           H
ATOM   3726  CG  GLU A 227      44.581  47.112  66.196  1.00  0.00           C
ATOM   3727  HG2 GLU A 227      45.611  47.132  65.826  1.00  0.00           H
ATOM   3728  HG3 GLU A 227      43.921  46.852  65.366  1.00  0.00           H
ATOM   3729  CD  GLU A 227      44.141  48.532  66.726  1.00  0.00           C
ATOM   3730  OE1 GLU A 227      44.061  49.452  65.856  1.00  0.00           O
ATOM   3731  OE2 GLU A 227      44.001  48.802  67.956  1.00  0.00           O
ATOM   3732  C   GLU A 227      46.351  44.542  66.006  1.00  0.00           C
ATOM   3733  O   GLU A 227      46.591  44.622  64.776  1.00  0.00           O
ATOM   3734  N   LEU A 228      47.351  44.312  66.876  1.00  0.00           N
ATOM   3735  H   LEU A 228      47.111  44.262  67.856  1.00  0.00           H
ATOM   3736  CA  LEU A 228      48.781  43.951  66.576  1.00  0.00           C
ATOM   3737  HA  LEU A 228      49.301  44.832  66.196  1.00  0.00           H
ATOM   3738  CB  LEU A 228      49.561  43.562  67.896  1.00  0.00           C
ATOM   3739  HB2 LEU A 228      49.641  44.442  68.546  1.00  0.00           H
ATOM   3740  HB3 LEU A 228      48.991  42.852  68.506  1.00  0.00           H
ATOM   3741  CG  LEU A 228      50.981  43.002  67.786  1.00  0.00           C
ATOM   3742  HG  LEU A 228      50.961  42.022  67.306  1.00  0.00           H
ATOM   3743  CD1 LEU A 228      51.971  43.922  67.066  1.00  0.00           C
ATOM   3744 HD11 LEU A 228      52.011  44.872  67.606  1.00  0.00           H
ATOM   3745 HD12 LEU A 228      52.941  43.432  66.936  1.00  0.00           H
ATOM   3746 HD13 LEU A 228      51.511  44.072  66.086  1.00  0.00           H
ATOM   3747  CD2 LEU A 228      51.471  42.742  69.256  1.00  0.00           C
ATOM   3748 HD21 LEU A 228      51.321  43.662  69.826  1.00  0.00           H
ATOM   3749 HD22 LEU A 228      50.811  41.992  69.686  1.00  0.00           H
ATOM   3750 HD23 LEU A 228      52.521  42.432  69.176  1.00  0.00           H
ATOM   3751  C   LEU A 228      48.971  42.792  65.546  1.00  0.00           C
ATOM   3752  O   LEU A 228      49.711  42.972  64.626  1.00  0.00           O
ATOM   3753  N   PHE A 229      48.271  41.672  65.756  1.00  0.00           N
ATOM   3754  H   PHE A 229      47.701  41.611  66.586  1.00  0.00           H
ATOM   3755  CA  PHE A 229      48.181  40.512  64.806  1.00  0.00           C
ATOM   3756  HA  PHE A 229      49.201  40.212  64.576  1.00  0.00           H
ATOM   3757  CB  PHE A 229      47.501  39.362  65.576  1.00  0.00           C
ATOM   3758  HB2 PHE A 229      46.641  39.752  66.116  1.00  0.00           H
ATOM   3759  HB3 PHE A 229      47.221  38.572  64.876  1.00  0.00           H
ATOM   3760  CG  PHE A 229      48.301  38.672  66.696  1.00  0.00           C
ATOM   3761  CD1 PHE A 229      47.611  37.762  67.516  1.00  0.00           C
ATOM   3762  HD1 PHE A 229      46.581  37.512  67.286  1.00  0.00           H
ATOM   3763  CE1 PHE A 229      48.291  37.102  68.546  1.00  0.00           C
ATOM   3764  HE1 PHE A 229      47.701  36.412  69.136  1.00  0.00           H
ATOM   3765  CZ  PHE A 229      49.671  37.432  68.846  1.00  0.00           C
ATOM   3766  HZ  PHE A 229      50.221  36.942  69.626  1.00  0.00           H
ATOM   3767  CE2 PHE A 229      50.321  38.402  68.066  1.00  0.00           C
ATOM   3768  HE2 PHE A 229      51.351  38.602  68.306  1.00  0.00           H
ATOM   3769  CD2 PHE A 229      49.671  38.942  66.956  1.00  0.00           C
ATOM   3770  HD2 PHE A 229      50.171  39.732  66.416  1.00  0.00           H
ATOM   3771  C   PHE A 229      47.521  40.782  63.466  1.00  0.00           C
ATOM   3772  O   PHE A 229      48.101  40.492  62.456  1.00  0.00           O
ATOM   3773  N   TYR A 230      46.421  41.482  63.466  1.00  0.00           N
ATOM   3774  H   TYR A 230      45.941  41.652  64.336  1.00  0.00           H
ATOM   3775  CA  TYR A 230      45.671  42.011  62.276  1.00  0.00           C
ATOM   3776  HA  TYR A 230      45.421  41.172  61.636  1.00  0.00           H
ATOM   3777  CB  TYR A 230      44.371  42.672  62.806  1.00  0.00           C
ATOM   3778  HB2 TYR A 230      43.631  41.922  63.096  1.00  0.00           H
ATOM   3779  HB3 TYR A 230      44.551  43.142  63.776  1.00  0.00           H
ATOM   3780  CG  TYR A 230      43.731  43.722  61.876  1.00  0.00           C
ATOM   3781  CD1 TYR A 230      43.881  45.062  62.276  1.00  0.00           C
ATOM   3782  HD1 TYR A 230      44.351  45.312  63.216  1.00  0.00           H
ATOM   3783  CE1 TYR A 230      43.171  46.062  61.566  1.00  0.00           C
ATOM   3784  HE1 TYR A 230      43.181  47.112  61.836  1.00  0.00           H
ATOM   3785  CZ  TYR A 230      42.721  45.712  60.236  1.00  0.00           C
ATOM   3786  OH  TYR A 230      41.931  46.632  59.646  1.00  0.00           O
ATOM   3787  HH  TYR A 230      41.791  47.292  60.326  1.00  0.00           H
ATOM   3788  CE2 TYR A 230      42.621  44.422  59.816  1.00  0.00           C
ATOM   3789  HE2 TYR A 230      42.221  44.161  58.846  1.00  0.00           H
ATOM   3790  CD2 TYR A 230      43.101  43.422  60.646  1.00  0.00           C
ATOM   3791  HD2 TYR A 230      43.221  42.382  60.396  1.00  0.00           H
ATOM   3792  C   TYR A 230      46.591  42.911  61.436  1.00  0.00           C
ATOM   3793  O   TYR A 230      46.591  42.792  60.226  1.00  0.00           O
ATOM   3794  N   VAL A 231      47.361  43.822  62.086  1.00  0.00           N
ATOM   3795  H   VAL A 231      47.231  44.032  63.066  1.00  0.00           H
ATOM   3796  CA  VAL A 231      48.251  44.792  61.316  1.00  0.00           C
ATOM   3797  HA  VAL A 231      47.731  44.882  60.366  1.00  0.00           H
ATOM   3798  CB  VAL A 231      48.421  46.122  61.976  1.00  0.00           C
ATOM   3799  HB  VAL A 231      48.991  46.682  61.236  1.00  0.00           H
ATOM   3800  CG1 VAL A 231      47.071  46.872  62.166  1.00  0.00           C
ATOM   3801 HG11 VAL A 231      46.431  46.992  61.296  1.00  0.00           H
ATOM   3802 HG12 VAL A 231      46.481  46.252  62.846  1.00  0.00           H
ATOM   3803 HG13 VAL A 231      47.231  47.832  62.656  1.00  0.00           H
ATOM   3804  CG2 VAL A 231      49.211  46.042  63.276  1.00  0.00           C
ATOM   3805 HG21 VAL A 231      48.651  45.842  64.186  1.00  0.00           H
ATOM   3806 HG22 VAL A 231      50.081  45.392  63.126  1.00  0.00           H
ATOM   3807 HG23 VAL A 231      49.631  47.042  63.386  1.00  0.00           H
ATOM   3808  C   VAL A 231      49.561  44.021  60.896  1.00  0.00           C
ATOM   3809  O   VAL A 231      50.181  44.382  59.846  1.00  0.00           O
ATOM   3810  N   PHE A 232      50.121  43.042  61.656  1.00  0.00           N
ATOM   3811  H   PHE A 232      49.661  42.752  62.506  1.00  0.00           H
ATOM   3812  CA  PHE A 232      51.081  42.082  61.096  1.00  0.00           C
ATOM   3813  HA  PHE A 232      51.921  42.642  60.686  1.00  0.00           H
ATOM   3814  CB  PHE A 232      51.611  41.152  62.256  1.00  0.00           C
ATOM   3815  HB2 PHE A 232      51.861  41.752  63.126  1.00  0.00           H
ATOM   3816  HB3 PHE A 232      50.771  40.532  62.566  1.00  0.00           H
ATOM   3817  CG  PHE A 232      52.811  40.302  61.986  1.00  0.00           C
ATOM   3818  CD1 PHE A 232      54.161  40.691  62.326  1.00  0.00           C
ATOM   3819  HD1 PHE A 232      54.321  41.572  62.916  1.00  0.00           H
ATOM   3820  CE1 PHE A 232      55.271  39.862  61.986  1.00  0.00           C
ATOM   3821  HE1 PHE A 232      56.281  40.152  62.226  1.00  0.00           H
ATOM   3822  CZ  PHE A 232      55.061  38.662  61.246  1.00  0.00           C
ATOM   3823  HZ  PHE A 232      55.851  37.972  60.996  1.00  0.00           H
ATOM   3824  CE2 PHE A 232      53.751  38.372  60.856  1.00  0.00           C
ATOM   3825  HE2 PHE A 232      53.541  37.422  60.366  1.00  0.00           H
ATOM   3826  CD2 PHE A 232      52.621  39.132  61.246  1.00  0.00           C
ATOM   3827  HD2 PHE A 232      51.631  38.902  60.876  1.00  0.00           H
ATOM   3828  C   PHE A 232      50.551  41.242  59.816  1.00  0.00           C
ATOM   3829  O   PHE A 232      51.361  40.892  58.866  1.00  0.00           O
ATOM   3830  N   PHE A 233      49.291  40.842  59.846  1.00  0.00           N
ATOM   3831  H   PHE A 233      48.761  41.092  60.676  1.00  0.00           H
ATOM   3832  CA  PHE A 233      48.521  40.242  58.776  1.00  0.00           C
ATOM   3833  HA  PHE A 233      49.151  39.422  58.436  1.00  0.00           H
ATOM   3834  CB  PHE A 233      47.181  39.682  59.196  1.00  0.00           C
ATOM   3835  HB2 PHE A 233      47.371  38.962  59.996  1.00  0.00           H
ATOM   3836  HB3 PHE A 233      46.461  40.402  59.586  1.00  0.00           H
ATOM   3837  CG  PHE A 233      46.481  38.912  58.086  1.00  0.00           C
ATOM   3838  CD1 PHE A 233      47.171  37.852  57.466  1.00  0.00           C
ATOM   3839  HD1 PHE A 233      48.171  37.572  57.756  1.00  0.00           H
ATOM   3840  CE1 PHE A 233      46.491  37.002  56.556  1.00  0.00           C
ATOM   3841  HE1 PHE A 233      46.981  36.142  56.146  1.00  0.00           H
ATOM   3842  CZ  PHE A 233      45.081  37.322  56.236  1.00  0.00           C
ATOM   3843  HZ  PHE A 233      44.521  36.762  55.506  1.00  0.00           H
ATOM   3844  CE2 PHE A 233      44.421  38.332  56.856  1.00  0.00           C
ATOM   3845  HE2 PHE A 233      43.421  38.582  56.536  1.00  0.00           H
ATOM   3846  CD2 PHE A 233      45.081  39.112  57.816  1.00  0.00           C
ATOM   3847  HD2 PHE A 233      44.491  39.862  58.316  1.00  0.00           H
ATOM   3848  C   PHE A 233      48.341  41.172  57.556  1.00  0.00           C
ATOM   3849  O   PHE A 233      48.701  40.752  56.446  1.00  0.00           O
ATOM   3850  N   LYS A 234      47.911  42.432  57.746  1.00  0.00           N
ATOM   3851  H   LYS A 234      47.441  42.542  58.636  1.00  0.00           H
ATOM   3852  CA  LYS A 234      48.101  43.552  56.786  1.00  0.00           C
ATOM   3853  HA  LYS A 234      47.521  43.212  55.936  1.00  0.00           H
ATOM   3854  CB  LYS A 234      47.641  44.912  57.336  1.00  0.00           C
ATOM   3855  HB2 LYS A 234      48.001  45.062  58.356  1.00  0.00           H
ATOM   3856  HB3 LYS A 234      48.101  45.662  56.686  1.00  0.00           H
ATOM   3857  CG  LYS A 234      46.121  45.032  57.466  1.00  0.00           C
ATOM   3858  HG2 LYS A 234      45.511  44.712  56.616  1.00  0.00           H
ATOM   3859  HG3 LYS A 234      45.781  44.432  58.306  1.00  0.00           H
ATOM   3860  CD  LYS A 234      45.711  46.472  57.726  1.00  0.00           C
ATOM   3861  HD2 LYS A 234      45.971  46.652  58.766  1.00  0.00           H
ATOM   3862  HD3 LYS A 234      46.231  47.102  57.006  1.00  0.00           H
ATOM   3863  CE  LYS A 234      44.221  46.712  57.446  1.00  0.00           C
ATOM   3864  HE2 LYS A 234      44.071  46.521  56.386  1.00  0.00           H
ATOM   3865  HE3 LYS A 234      43.681  45.942  57.996  1.00  0.00           H
ATOM   3866  NZ  LYS A 234      43.671  48.032  57.646  1.00  0.00           N
ATOM   3867  HZ1 LYS A 234      43.791  48.492  58.536  1.00  0.00           H
ATOM   3868  HZ2 LYS A 234      44.041  48.592  56.886  1.00  0.00           H
ATOM   3869  HZ3 LYS A 234      42.671  47.942  57.536  1.00  0.00           H
ATOM   3870  C   LYS A 234      49.461  43.652  56.146  1.00  0.00           C
ATOM   3871  O   LYS A 234      49.571  43.892  54.916  1.00  0.00           O
ATOM   3872  N   GLY A 235      50.511  43.632  56.976  1.00  0.00           N
ATOM   3873  H   GLY A 235      50.281  43.642  57.956  1.00  0.00           H
ATOM   3874  CA  GLY A 235      51.951  43.712  56.666  1.00  0.00           C
ATOM   3875  HA2 GLY A 235      52.281  44.752  56.626  1.00  0.00           H
ATOM   3876  HA3 GLY A 235      52.401  43.442  57.626  1.00  0.00           H
ATOM   3877  C   GLY A 235      52.551  42.782  55.556  1.00  0.00           C
ATOM   3878  O   GLY A 235      53.211  43.242  54.626  1.00  0.00           O
ATOM   3879  N   VAL A 236      52.241  41.482  55.736  1.00  0.00           N
ATOM   3880  H   VAL A 236      51.611  41.312  56.506  1.00  0.00           H
ATOM   3881  CA  VAL A 236      52.791  40.361  54.886  1.00  0.00           C
ATOM   3882  HA  VAL A 236      53.851  40.502  54.716  1.00  0.00           H
ATOM   3883  CB  VAL A 236      52.541  38.892  55.406  1.00  0.00           C
ATOM   3884  HB  VAL A 236      53.361  38.302  55.006  1.00  0.00           H
ATOM   3885  CG1 VAL A 236      52.661  38.702  56.866  1.00  0.00           C
ATOM   3886 HG11 VAL A 236      51.771  38.942  57.456  1.00  0.00           H
ATOM   3887 HG12 VAL A 236      52.721  37.642  57.116  1.00  0.00           H
ATOM   3888 HG13 VAL A 236      53.561  39.092  57.326  1.00  0.00           H
ATOM   3889  CG2 VAL A 236      51.171  38.252  55.046  1.00  0.00           C
ATOM   3890 HG21 VAL A 236      50.371  38.782  55.556  1.00  0.00           H
ATOM   3891 HG22 VAL A 236      50.941  38.272  53.976  1.00  0.00           H
ATOM   3892 HG23 VAL A 236      51.161  37.242  55.456  1.00  0.00           H
ATOM   3893  C   VAL A 236      52.231  40.472  53.486  1.00  0.00           C
ATOM   3894  O   VAL A 236      53.061  40.172  52.576  1.00  0.00           O
ATOM   3895  N   LYS A 237      50.971  40.932  53.226  1.00  0.00           N
ATOM   3896  H   LYS A 237      50.401  41.052  54.056  1.00  0.00           H
ATOM   3897  CA  LYS A 237      50.291  40.932  51.946  1.00  0.00           C
ATOM   3898  HA  LYS A 237      50.111  39.902  51.626  1.00  0.00           H
ATOM   3899  CB  LYS A 237      48.951  41.681  52.176  1.00  0.00           C
ATOM   3900  HB2 LYS A 237      49.091  42.652  52.676  1.00  0.00           H
ATOM   3901  HB3 LYS A 237      48.551  41.782  51.166  1.00  0.00           H
ATOM   3902  CG  LYS A 237      47.901  40.922  52.976  1.00  0.00           C
ATOM   3903  HG2 LYS A 237      48.291  40.912  53.996  1.00  0.00           H
ATOM   3904  HG3 LYS A 237      46.971  41.482  52.896  1.00  0.00           H
ATOM   3905  CD  LYS A 237      47.611  39.472  52.516  1.00  0.00           C
ATOM   3906  HD2 LYS A 237      47.431  39.542  51.446  1.00  0.00           H
ATOM   3907  HD3 LYS A 237      48.401  38.742  52.676  1.00  0.00           H
ATOM   3908  CE  LYS A 237      46.361  39.092  53.256  1.00  0.00           C
ATOM   3909  HE2 LYS A 237      46.521  39.052  54.336  1.00  0.00           H
ATOM   3910  HE3 LYS A 237      45.621  39.832  52.946  1.00  0.00           H
ATOM   3911  NZ  LYS A 237      45.921  37.762  52.886  1.00  0.00           N
ATOM   3912  HZ1 LYS A 237      45.591  37.752  51.926  1.00  0.00           H
ATOM   3913  HZ2 LYS A 237      46.681  37.112  53.026  1.00  0.00           H
ATOM   3914  HZ3 LYS A 237      45.091  37.432  53.346  1.00  0.00           H
ATOM   3915  C   LYS A 237      51.011  41.752  50.906  1.00  0.00           C
ATOM   3916  O   LYS A 237      50.761  41.502  49.716  1.00  0.00           O
ATOM   3917  N   ASP A 238      51.951  42.622  51.246  1.00  0.00           N
ATOM   3918  H   ASP A 238      52.111  42.841  52.216  1.00  0.00           H
ATOM   3919  CA  ASP A 238      52.881  43.192  50.286  1.00  0.00           C
ATOM   3920  HA  ASP A 238      52.351  43.792  49.546  1.00  0.00           H
ATOM   3921  CB  ASP A 238      53.841  44.112  50.996  1.00  0.00           C
ATOM   3922  HB2 ASP A 238      54.351  43.662  51.856  1.00  0.00           H
ATOM   3923  HB3 ASP A 238      54.551  44.422  50.226  1.00  0.00           H
ATOM   3924  CG  ASP A 238      53.261  45.492  51.516  1.00  0.00           C
ATOM   3925  OD1 ASP A 238      52.021  45.552  51.726  1.00  0.00           O
ATOM   3926  OD2 ASP A 238      53.991  46.512  51.586  1.00  0.00           O
ATOM   3927  C   ASP A 238      53.651  42.062  49.486  1.00  0.00           C
ATOM   3928  O   ASP A 238      53.841  42.271  48.276  1.00  0.00           O
ATOM   3929  N   ARG A 239      53.961  40.882  50.036  1.00  0.00           N
ATOM   3930  H   ARG A 239      53.661  40.852  50.996  1.00  0.00           H
ATOM   3931  CA  ARG A 239      54.611  39.672  49.396  1.00  0.00           C
ATOM   3932  HA  ARG A 239      55.531  40.122  49.026  1.00  0.00           H
ATOM   3933  CB  ARG A 239      54.931  38.492  50.406  1.00  0.00           C
ATOM   3934  HB2 ARG A 239      54.081  38.092  50.966  1.00  0.00           H
ATOM   3935  HB3 ARG A 239      55.391  37.652  49.886  1.00  0.00           H
ATOM   3936  CG  ARG A 239      55.991  38.942  51.476  1.00  0.00           C
ATOM   3937  HG2 ARG A 239      57.031  38.782  51.196  1.00  0.00           H
ATOM   3938  HG3 ARG A 239      55.731  39.982  51.666  1.00  0.00           H
ATOM   3939  CD  ARG A 239      55.701  38.242  52.876  1.00  0.00           C
ATOM   3940  HD2 ARG A 239      56.361  38.652  53.646  1.00  0.00           H
ATOM   3941  HD3 ARG A 239      54.671  38.472  53.136  1.00  0.00           H
ATOM   3942  NE  ARG A 239      55.861  36.752  52.756  1.00  0.00           N
ATOM   3943  HE  ARG A 239      55.121  36.252  52.276  1.00  0.00           H
ATOM   3944  CZ  ARG A 239      56.901  35.992  52.926  1.00  0.00           C
ATOM   3945  NH1 ARG A 239      58.081  36.512  53.186  1.00  0.00           N
ATOM   3946 HH11 ARG A 239      58.241  37.492  53.356  1.00  0.00           H
ATOM   3947 HH12 ARG A 239      58.831  35.832  53.276  1.00  0.00           H
ATOM   3948  NH2 ARG A 239      56.801  34.692  52.696  1.00  0.00           N
ATOM   3949 HH21 ARG A 239      55.851  34.372  52.626  1.00  0.00           H
ATOM   3950 HH22 ARG A 239      57.611  34.132  52.456  1.00  0.00           H
ATOM   3951  C   ARG A 239      53.741  39.052  48.316  1.00  0.00           C
ATOM   3952  O   ARG A 239      54.331  38.802  47.296  1.00  0.00           O
ATOM   3953  N   VAL A 240      52.471  38.902  48.556  1.00  0.00           N
ATOM   3954  H   VAL A 240      52.281  39.252  49.486  1.00  0.00           H
ATOM   3955  CA  VAL A 240      51.391  38.662  47.566  1.00  0.00           C
ATOM   3956  HA  VAL A 240      51.631  37.632  47.276  1.00  0.00           H
ATOM   3957  CB  VAL A 240      50.001  38.612  48.256  1.00  0.00           C
ATOM   3958  HB  VAL A 240      49.761  39.612  48.596  1.00  0.00           H
ATOM   3959  CG1 VAL A 240      48.761  38.172  47.426  1.00  0.00           C
ATOM   3960 HG11 VAL A 240      48.601  38.962  46.696  1.00  0.00           H
ATOM   3961 HG12 VAL A 240      48.901  37.232  46.876  1.00  0.00           H
ATOM   3962 HG13 VAL A 240      47.851  38.012  47.996  1.00  0.00           H
ATOM   3963  CG2 VAL A 240      50.051  37.692  49.486  1.00  0.00           C
ATOM   3964 HG21 VAL A 240      50.111  36.642  49.206  1.00  0.00           H
ATOM   3965 HG22 VAL A 240      50.921  37.852  50.116  1.00  0.00           H
ATOM   3966 HG23 VAL A 240      49.181  37.772  50.136  1.00  0.00           H
ATOM   3967  C   VAL A 240      51.301  39.632  46.386  1.00  0.00           C
ATOM   3968  O   VAL A 240      51.181  39.132  45.276  1.00  0.00           O
ATOM   3969  N   LYS A 241      51.361  40.972  46.616  1.00  0.00           N
ATOM   3970  H   LYS A 241      51.261  41.212  47.596  1.00  0.00           H
ATOM   3971  CA  LYS A 241      51.381  42.102  45.556  1.00  0.00           C
ATOM   3972  HA  LYS A 241      50.491  42.042  44.926  1.00  0.00           H
ATOM   3973  CB  LYS A 241      51.401  43.492  46.326  1.00  0.00           C
ATOM   3974  HB2 LYS A 241      52.231  43.502  47.036  1.00  0.00           H
ATOM   3975  HB3 LYS A 241      51.561  44.282  45.586  1.00  0.00           H
ATOM   3976  CG  LYS A 241      50.121  43.792  47.116  1.00  0.00           C
ATOM   3977  HG2 LYS A 241      49.311  43.842  46.386  1.00  0.00           H
ATOM   3978  HG3 LYS A 241      50.051  42.972  47.846  1.00  0.00           H
ATOM   3979  CD  LYS A 241      50.151  45.112  47.876  1.00  0.00           C
ATOM   3980  HD2 LYS A 241      51.161  45.341  48.186  1.00  0.00           H
ATOM   3981  HD3 LYS A 241      49.931  46.022  47.316  1.00  0.00           H
ATOM   3982  CE  LYS A 241      49.421  44.962  49.256  1.00  0.00           C
ATOM   3983  HE2 LYS A 241      48.351  44.922  49.046  1.00  0.00           H
ATOM   3984  HE3 LYS A 241      49.661  44.032  49.766  1.00  0.00           H
ATOM   3985  NZ  LYS A 241      49.841  46.112  50.116  1.00  0.00           N
ATOM   3986  HZ1 LYS A 241      50.781  46.072  50.486  1.00  0.00           H
ATOM   3987  HZ2 LYS A 241      49.671  47.002  49.676  1.00  0.00           H
ATOM   3988  HZ3 LYS A 241      49.351  46.012  50.996  1.00  0.00           H
ATOM   3989  C   LYS A 241      52.631  41.982  44.646  1.00  0.00           C
ATOM   3990  O   LYS A 241      52.481  42.132  43.416  1.00  0.00           O
ATOM   3991  N   GLY A 242      53.821  41.672  45.216  1.00  0.00           N
ATOM   3992  H   GLY A 242      53.861  41.611  46.216  1.00  0.00           H
ATOM   3993  CA  GLY A 242      55.091  41.692  44.436  1.00  0.00           C
ATOM   3994  HA2 GLY A 242      55.951  41.282  44.966  1.00  0.00           H
ATOM   3995  HA3 GLY A 242      54.951  41.152  43.506  1.00  0.00           H
ATOM   3996  C   GLY A 242      55.691  43.102  44.136  1.00  0.00           C
ATOM   3997  O   GLY A 242      55.131  44.112  44.496  1.00  0.00           O
ATOM   3998  N   LYS A 243      56.801  43.102  43.416  1.00  0.00           N
ATOM   3999  H   LYS A 243      57.201  42.182  43.306  1.00  0.00           H
ATOM   4000  CA  LYS A 243      57.561  44.272  43.046  1.00  0.00           C
ATOM   4001  HA  LYS A 243      57.841  44.772  43.966  1.00  0.00           H
ATOM   4002  CB  LYS A 243      58.841  43.732  42.266  1.00  0.00           C
ATOM   4003  HB2 LYS A 243      59.361  42.972  42.846  1.00  0.00           H
ATOM   4004  HB3 LYS A 243      58.401  43.212  41.406  1.00  0.00           H
ATOM   4005  CG  LYS A 243      59.811  44.912  41.916  1.00  0.00           C
ATOM   4006  HG2 LYS A 243      59.281  45.672  41.326  1.00  0.00           H
ATOM   4007  HG3 LYS A 243      60.011  45.352  42.896  1.00  0.00           H
ATOM   4008  CD  LYS A 243      61.081  44.392  41.236  1.00  0.00           C
ATOM   4009  HD2 LYS A 243      61.811  45.192  41.326  1.00  0.00           H
ATOM   4010  HD3 LYS A 243      61.471  43.532  41.776  1.00  0.00           H
ATOM   4011  CE  LYS A 243      60.851  43.922  39.826  1.00  0.00           C
ATOM   4012  HE2 LYS A 243      60.241  43.022  39.786  1.00  0.00           H
ATOM   4013  HE3 LYS A 243      60.311  44.702  39.296  1.00  0.00           H
ATOM   4014  NZ  LYS A 243      62.171  43.812  39.136  1.00  0.00           N
ATOM   4015  HZ1 LYS A 243      61.981  43.752  38.146  1.00  0.00           H
ATOM   4016  HZ2 LYS A 243      62.641  44.712  39.116  1.00  0.00           H
ATOM   4017  HZ3 LYS A 243      62.741  43.042  39.446  1.00  0.00           H
ATOM   4018  C   LYS A 243      56.771  45.372  42.276  1.00  0.00           C
ATOM   4019  O   LYS A 243      56.341  45.082  41.146  1.00  0.00           O
ATOM   4020  N   SER A 244      56.571  46.552  42.886  1.00  0.00           N
ATOM   4021  H   SER A 244      56.931  46.582  43.826  1.00  0.00           H
ATOM   4022  CA  SER A 244      56.141  47.771  42.266  1.00  0.00           C
ATOM   4023  HA  SER A 244      55.131  47.682  41.876  1.00  0.00           H
ATOM   4024  CB  SER A 244      56.251  48.771  43.446  1.00  0.00           C
ATOM   4025  HB2 SER A 244      56.071  48.272  44.406  1.00  0.00           H
ATOM   4026  HB3 SER A 244      57.221  49.272  43.426  1.00  0.00           H
ATOM   4027  OG  SER A 244      55.261  49.732  43.286  1.00  0.00           O
ATOM   4028  HG  SER A 244      55.241  50.262  44.086  1.00  0.00           H
ATOM   4029  C   SER A 244      56.921  48.352  41.066  1.00  0.00           C
ATOM   4030  O   SER A 244      57.771  47.602  40.556  1.00  0.00           O
ATOM   4031  N   ASP A 245      56.551  49.442  40.466  1.00  0.00           N
ATOM   4032  H   ASP A 245      55.761  49.902  40.896  1.00  0.00           H
ATOM   4033  CA  ASP A 245      57.471  50.282  39.636  1.00  0.00           C
ATOM   4034  HA  ASP A 245      57.781  49.852  38.696  1.00  0.00           H
ATOM   4035  CB  ASP A 245      56.631  51.552  39.266  1.00  0.00           C
ATOM   4036  HB2 ASP A 245      56.141  52.022  40.116  1.00  0.00           H
ATOM   4037  HB3 ASP A 245      57.301  52.262  38.766  1.00  0.00           H
ATOM   4038  CG  ASP A 245      55.541  51.332  38.216  1.00  0.00           C
ATOM   4039  OD1 ASP A 245      54.351  51.402  38.576  1.00  0.00           O
ATOM   4040  OD2 ASP A 245      55.911  50.802  37.126  1.00  0.00           O
ATOM   4041  C   ASP A 245      58.761  50.672  40.436  1.00  0.00           C
ATOM   4042  O   ASP A 245      58.711  50.692  41.696  1.00  0.00           O
ATOM   4043  N   PRO A 246      59.891  51.022  39.806  1.00  0.00           N
ATOM   4044  CD  PRO A 246      60.041  50.942  38.346  1.00  0.00           C
ATOM   4045  HD2 PRO A 246      59.411  51.682  37.856  1.00  0.00           H
ATOM   4046  HD3 PRO A 246      59.771  49.942  38.016  1.00  0.00           H
ATOM   4047  CG  PRO A 246      61.541  51.271  38.076  1.00  0.00           C
ATOM   4048  HG2 PRO A 246      61.681  51.731  37.106  1.00  0.00           H
ATOM   4049  HG3 PRO A 246      62.081  50.322  38.126  1.00  0.00           H
ATOM   4050  CB  PRO A 246      61.901  52.082  39.316  1.00  0.00           C
ATOM   4051  HB2 PRO A 246      61.641  53.132  39.186  1.00  0.00           H
ATOM   4052  HB3 PRO A 246      62.941  52.062  39.656  1.00  0.00           H
ATOM   4053  CA  PRO A 246      61.111  51.532  40.466  1.00  0.00           C
ATOM   4054  HA  PRO A 246      61.661  50.682  40.856  1.00  0.00           H
ATOM   4055  C   PRO A 246      61.021  52.502  41.666  1.00  0.00           C
ATOM   4056  O   PRO A 246      61.721  52.212  42.646  1.00  0.00           O
ATOM   4057  N   TYR A 247      60.131  53.542  41.566  1.00  0.00           N
ATOM   4058  H   TYR A 247      59.511  53.582  40.766  1.00  0.00           H
ATOM   4059  CA  TYR A 247      59.951  54.472  42.656  1.00  0.00           C
ATOM   4060  HA  TYR A 247      60.291  54.062  43.616  1.00  0.00           H
ATOM   4061  CB  TYR A 247      60.771  55.722  42.366  1.00  0.00           C
ATOM   4062  HB2 TYR A 247      60.571  56.402  43.186  1.00  0.00           H
ATOM   4063  HB3 TYR A 247      61.811  55.411  42.476  1.00  0.00           H
ATOM   4064  CG  TYR A 247      60.511  56.602  41.086  1.00  0.00           C
ATOM   4065  CD1 TYR A 247      61.201  56.192  39.946  1.00  0.00           C
ATOM   4066  HD1 TYR A 247      62.041  55.512  40.006  1.00  0.00           H
ATOM   4067  CE1 TYR A 247      60.921  56.802  38.686  1.00  0.00           C
ATOM   4068  HE1 TYR A 247      61.471  56.492  37.816  1.00  0.00           H
ATOM   4069  CZ  TYR A 247      59.961  57.822  38.566  1.00  0.00           C
ATOM   4070  OH  TYR A 247      59.701  58.372  37.346  1.00  0.00           O
ATOM   4071  HH  TYR A 247      58.751  58.532  37.316  1.00  0.00           H
ATOM   4072  CE2 TYR A 247      59.141  58.111  39.676  1.00  0.00           C
ATOM   4073  HE2 TYR A 247      58.321  58.802  39.566  1.00  0.00           H
ATOM   4074  CD2 TYR A 247      59.441  57.582  40.936  1.00  0.00           C
ATOM   4075  HD2 TYR A 247      58.891  57.792  41.836  1.00  0.00           H
ATOM   4076  C   TYR A 247      58.441  54.652  42.996  1.00  0.00           C
ATOM   4077  O   TYR A 247      57.931  55.742  43.206  1.00  0.00           O
ATOM   4078  N   HIE A 248      57.711  53.542  42.946  1.00  0.00           N
ATOM   4079  H   HIE A 248      58.191  52.722  42.616  1.00  0.00           H
ATOM   4080  CA  HIE A 248      56.251  53.332  42.936  1.00  0.00           C
ATOM   4081  HA  HIE A 248      56.031  52.282  42.736  1.00  0.00           H
ATOM   4082  CB  HIE A 248      55.771  53.552  44.346  1.00  0.00           C
ATOM   4083  HB2 HIE A 248      56.231  54.372  44.896  1.00  0.00           H
ATOM   4084  HB3 HIE A 248      54.731  53.852  44.226  1.00  0.00           H
ATOM   4085  CG  HIE A 248      55.771  52.332  45.266  1.00  0.00           C
ATOM   4086  ND1 HIE A 248      54.671  51.562  45.576  1.00  0.00           N
ATOM   4087  CE1 HIE A 248      55.071  50.552  46.436  1.00  0.00           C
ATOM   4088  HE1 HIE A 248      54.461  49.852  46.986  1.00  0.00           H
ATOM   4089  NE2 HIE A 248      56.411  50.562  46.556  1.00  0.00           N
ATOM   4090  HE2 HIE A 248      57.021  49.992  47.126  1.00  0.00           H
ATOM   4091  CD2 HIE A 248      56.821  51.722  45.866  1.00  0.00           C
ATOM   4092  HD2 HIE A 248      57.831  52.082  45.976  1.00  0.00           H
ATOM   4093  C   HIE A 248      55.411  54.132  41.956  1.00  0.00           C
ATOM   4094  O   HIE A 248      54.361  53.572  41.586  1.00  0.00           O
ATOM   4095  N   ALA A 249      55.771  55.341  41.506  1.00  0.00           N
ATOM   4096  H   ALA A 249      56.601  55.822  41.836  1.00  0.00           H
ATOM   4097  CA  ALA A 249      54.991  56.092  40.506  1.00  0.00           C
ATOM   4098  HA  ALA A 249      53.971  55.702  40.616  1.00  0.00           H
ATOM   4099  CB  ALA A 249      55.021  57.602  40.916  1.00  0.00           C
ATOM   4100  HB1 ALA A 249      56.041  57.852  41.236  1.00  0.00           H
ATOM   4101  HB2 ALA A 249      54.781  58.312  40.126  1.00  0.00           H
ATOM   4102  HB3 ALA A 249      54.341  57.782  41.746  1.00  0.00           H
ATOM   4103  C   ALA A 249      55.481  55.762  39.056  1.00  0.00           C
ATOM   4104  O   ALA A 249      56.461  54.982  38.896  1.00  0.00           O
ATOM   4105  N   THR A 250      54.781  56.402  38.166  1.00  0.00           N
ATOM   4106  H   THR A 250      54.001  56.982  38.446  1.00  0.00           H
ATOM   4107  CA  THR A 250      55.021  56.572  36.686  1.00  0.00           C
ATOM   4108  HA  THR A 250      54.641  55.682  36.186  1.00  0.00           H
ATOM   4109  CB  THR A 250      54.221  57.722  36.106  1.00  0.00           C
ATOM   4110  HB  THR A 250      54.451  58.542  36.786  1.00  0.00           H
ATOM   4111  CG2 THR A 250      54.661  58.312  34.796  1.00  0.00           C
ATOM   4112 HG21 THR A 250      54.631  57.652  33.936  1.00  0.00           H
ATOM   4113 HG22 THR A 250      54.041  59.192  34.656  1.00  0.00           H
ATOM   4114 HG23 THR A 250      55.681  58.672  34.876  1.00  0.00           H
ATOM   4115  OG1 THR A 250      52.871  57.482  36.126  1.00  0.00           O
ATOM   4116  HG1 THR A 250      52.621  57.032  36.936  1.00  0.00           H
ATOM   4117  C   THR A 250      56.501  56.742  36.506  1.00  0.00           C
ATOM   4118  O   THR A 250      57.021  57.722  37.046  1.00  0.00           O
ATOM   4119  N   SER A 251      57.201  55.822  35.886  1.00  0.00           N
ATOM   4120  H   SER A 251      56.641  55.102  35.456  1.00  0.00           H
ATOM   4121  CA  SER A 251      58.691  55.902  35.636  1.00  0.00           C
ATOM   4122  HA  SER A 251      59.191  56.182  36.566  1.00  0.00           H
ATOM   4123  CB  SER A 251      59.251  54.452  35.456  1.00  0.00           C
ATOM   4124  HB2 SER A 251      60.331  54.462  35.366  1.00  0.00           H
ATOM   4125  HB3 SER A 251      59.091  53.822  36.326  1.00  0.00           H
ATOM   4126  OG  SER A 251      58.691  53.782  34.306  1.00  0.00           O
ATOM   4127  HG  SER A 251      58.621  52.892  34.656  1.00  0.00           H
ATOM   4128  C   SER A 251      59.201  56.772  34.506  1.00  0.00           C
ATOM   4129  O   SER A 251      58.471  56.922  33.576  1.00  0.00           O
ATOM   4130  N   GLY A 252      60.431  57.322  34.626  1.00  0.00           N
ATOM   4131  H   GLY A 252      60.981  57.032  35.426  1.00  0.00           H
ATOM   4132  CA  GLY A 252      61.211  57.682  33.436  1.00  0.00           C
ATOM   4133  HA2 GLY A 252      60.791  58.612  33.076  1.00  0.00           H
ATOM   4134  HA3 GLY A 252      62.251  57.852  33.706  1.00  0.00           H
ATOM   4135  C   GLY A 252      61.321  56.632  32.266  1.00  0.00           C
ATOM   4136  O   GLY A 252      61.331  55.422  32.466  1.00  0.00           O
ATOM   4137  N   ALA A 253      61.471  57.192  31.066  1.00  0.00           N
ATOM   4138  H   ALA A 253      61.381  58.192  30.946  1.00  0.00           H
ATOM   4139  CA  ALA A 253      61.431  56.382  29.816  1.00  0.00           C
ATOM   4140  HA  ALA A 253      60.681  55.602  29.856  1.00  0.00           H
ATOM   4141  CB  ALA A 253      60.931  57.382  28.706  1.00  0.00           C
ATOM   4142  HB1 ALA A 253      60.711  56.742  27.856  1.00  0.00           H
ATOM   4143  HB2 ALA A 253      60.081  58.022  28.966  1.00  0.00           H
ATOM   4144  HB3 ALA A 253      61.621  58.172  28.416  1.00  0.00           H
ATOM   4145  C   ALA A 253      62.711  55.611  29.546  1.00  0.00           C
ATOM   4146  O   ALA A 253      63.831  56.222  29.686  1.00  0.00           O
ATOM   4147  N   LEU A 254      62.611  54.352  29.176  1.00  0.00           N
ATOM   4148  H   LEU A 254      61.671  54.042  28.996  1.00  0.00           H
ATOM   4149  CA  LEU A 254      63.721  53.562  28.496  1.00  0.00           C
ATOM   4150  HA  LEU A 254      64.591  54.002  28.976  1.00  0.00           H
ATOM   4151  CB  LEU A 254      63.481  52.022  28.806  1.00  0.00           C
ATOM   4152  HB2 LEU A 254      63.661  51.792  29.856  1.00  0.00           H
ATOM   4153  HB3 LEU A 254      62.481  51.702  28.516  1.00  0.00           H
ATOM   4154  CG  LEU A 254      64.391  51.002  28.096  1.00  0.00           C
ATOM   4155  HG  LEU A 254      64.381  51.152  27.016  1.00  0.00           H
ATOM   4156  CD1 LEU A 254      65.881  51.072  28.576  1.00  0.00           C
ATOM   4157 HD11 LEU A 254      66.041  51.152  29.646  1.00  0.00           H
ATOM   4158 HD12 LEU A 254      66.481  50.332  28.036  1.00  0.00           H
ATOM   4159 HD13 LEU A 254      66.261  52.012  28.176  1.00  0.00           H
ATOM   4160  CD2 LEU A 254      63.971  49.542  28.326  1.00  0.00           C
ATOM   4161 HD21 LEU A 254      64.461  48.972  27.536  1.00  0.00           H
ATOM   4162 HD22 LEU A 254      64.231  49.222  29.326  1.00  0.00           H
ATOM   4163 HD23 LEU A 254      62.931  49.332  28.066  1.00  0.00           H
ATOM   4164  C   LEU A 254      63.891  53.782  26.916  1.00  0.00           C
ATOM   4165  O   LEU A 254      62.961  53.812  26.126  1.00  0.00           O
ATOM   4166  N   SER A 255      65.131  54.072  26.576  1.00  0.00           N
ATOM   4167  H   SER A 255      65.731  54.112  27.396  1.00  0.00           H
ATOM   4168  CA  SER A 255      65.681  54.361  25.276  1.00  0.00           C
ATOM   4169  HA  SER A 255      65.451  53.432  24.746  1.00  0.00           H
ATOM   4170  CB  SER A 255      67.201  54.492  25.236  1.00  0.00           C
ATOM   4171  HB2 SER A 255      67.521  55.212  25.996  1.00  0.00           H
ATOM   4172  HB3 SER A 255      67.661  53.602  25.656  1.00  0.00           H
ATOM   4173  OG  SER A 255      67.791  54.832  24.036  1.00  0.00           O
ATOM   4174  HG  SER A 255      67.871  54.112  23.406  1.00  0.00           H
ATOM   4175  C   SER A 255      64.911  55.492  24.526  1.00  0.00           C
ATOM   4176  O   SER A 255      64.601  55.242  23.326  1.00  0.00           O
ATOM   4177  N   PRO A 256      64.531  56.692  25.086  1.00  0.00           N
ATOM   4178  CD  PRO A 256      65.041  57.142  26.336  1.00  0.00           C
ATOM   4179  HD2 PRO A 256      66.111  56.962  26.366  1.00  0.00           H
ATOM   4180  HD3 PRO A 256      64.561  56.672  27.196  1.00  0.00           H
ATOM   4181  CG  PRO A 256      64.771  58.662  26.306  1.00  0.00           C
ATOM   4182  HG2 PRO A 256      65.541  59.172  25.726  1.00  0.00           H
ATOM   4183  HG3 PRO A 256      64.731  59.202  27.246  1.00  0.00           H
ATOM   4184  CB  PRO A 256      63.421  58.742  25.616  1.00  0.00           C
ATOM   4185  HB2 PRO A 256      63.201  59.722  25.206  1.00  0.00           H
ATOM   4186  HB3 PRO A 256      62.651  58.482  26.346  1.00  0.00           H
ATOM   4187  CA  PRO A 256      63.491  57.642  24.566  1.00  0.00           C
ATOM   4188  HA  PRO A 256      62.531  57.122  24.456  1.00  0.00           H
ATOM   4189  C   PRO A 256      63.831  58.292  23.136  1.00  0.00           C
ATOM   4190  O   PRO A 256      64.981  58.292  22.706  1.00  0.00           O
ATOM   4191  N   ALA A 257      62.771  58.762  22.496  1.00  0.00           N
ATOM   4192  H   ALA A 257      61.861  58.852  22.926  1.00  0.00           H
ATOM   4193  CA  ALA A 257      62.941  59.332  21.146  1.00  0.00           C
ATOM   4194  HA  ALA A 257      63.401  58.522  20.596  1.00  0.00           H
ATOM   4195  CB  ALA A 257      61.511  59.492  20.496  1.00  0.00           C
ATOM   4196  HB1 ALA A 257      61.671  59.532  19.416  1.00  0.00           H
ATOM   4197  HB2 ALA A 257      61.011  58.532  20.596  1.00  0.00           H
ATOM   4198  HB3 ALA A 257      60.911  60.282  20.946  1.00  0.00           H
ATOM   4199  C   ALA A 257      63.821  60.562  20.976  1.00  0.00           C
ATOM   4200  O   ALA A 257      63.801  61.442  21.886  1.00  0.00           O
ATOM   4201  N   LYS A 258      64.401  60.722  19.806  1.00  0.00           N
ATOM   4202  H   LYS A 258      64.191  59.982  19.156  1.00  0.00           H
ATOM   4203  CA  LYS A 258      65.061  61.962  19.286  1.00  0.00           C
ATOM   4204  HA  LYS A 258      64.341  62.752  19.096  1.00  0.00           H
ATOM   4205  CB  LYS A 258      65.621  61.702  17.836  1.00  0.00           C
ATOM   4206  HB2 LYS A 258      64.821  61.212  17.286  1.00  0.00           H
ATOM   4207  HB3 LYS A 258      65.801  62.632  17.286  1.00  0.00           H
ATOM   4208  CG  LYS A 258      66.931  60.872  17.776  1.00  0.00           C
ATOM   4209  HG2 LYS A 258      67.671  61.622  18.076  1.00  0.00           H
ATOM   4210  HG3 LYS A 258      66.931  60.042  18.486  1.00  0.00           H
ATOM   4211  CD  LYS A 258      67.271  60.411  16.406  1.00  0.00           C
ATOM   4212  HD2 LYS A 258      66.371  59.951  16.006  1.00  0.00           H
ATOM   4213  HD3 LYS A 258      67.551  61.252  15.776  1.00  0.00           H
ATOM   4214  CE  LYS A 258      68.491  59.482  16.476  1.00  0.00           C
ATOM   4215  HE2 LYS A 258      69.281  59.912  17.086  1.00  0.00           H
ATOM   4216  HE3 LYS A 258      68.141  58.572  16.956  1.00  0.00           H
ATOM   4217  NZ  LYS A 258      69.101  59.102  15.156  1.00  0.00           N
ATOM   4218  HZ1 LYS A 258      69.641  58.252  15.236  1.00  0.00           H
ATOM   4219  HZ2 LYS A 258      68.451  58.852  14.426  1.00  0.00           H
ATOM   4220  HZ3 LYS A 258      69.611  59.862  14.736  1.00  0.00           H
ATOM   4221  C   LYS A 258      66.171  62.472  20.306  1.00  0.00           C
ATOM   4222  O   LYS A 258      66.831  61.591  20.896  1.00  0.00           O
ATOM   4223  N   ASP A 259      66.491  63.792  20.446  1.00  0.00           N
ATOM   4224  H   ASP A 259      65.941  64.452  19.916  1.00  0.00           H
ATOM   4225  CA  ASP A 259      67.371  64.422  21.406  1.00  0.00           C
ATOM   4226  HA  ASP A 259      68.321  63.902  21.386  1.00  0.00           H
ATOM   4227  CB  ASP A 259      67.601  65.871  20.986  1.00  0.00           C
ATOM   4228  HB2 ASP A 259      67.771  65.952  19.916  1.00  0.00           H
ATOM   4229  HB3 ASP A 259      66.721  66.502  21.126  1.00  0.00           H
ATOM   4230  CG  ASP A 259      68.641  66.572  21.836  1.00  0.00           C
ATOM   4231  OD1 ASP A 259      69.631  67.021  21.316  1.00  0.00           O
ATOM   4232  OD2 ASP A 259      68.421  66.852  23.046  1.00  0.00           O
ATOM   4233  C   ASP A 259      66.741  64.462  22.846  1.00  0.00           C
ATOM   4234  O   ASP A 259      65.511  64.642  23.026  1.00  0.00           O
ATOM   4235  N   CYS A 260      67.521  64.172  23.936  1.00  0.00           N
ATOM   4236  H   CYS A 260      68.521  64.032  23.836  1.00  0.00           H
ATOM   4237  CA  CYS A 260      66.991  63.942  25.356  1.00  0.00           C
ATOM   4238  HA  CYS A 260      65.951  63.602  25.406  1.00  0.00           H
ATOM   4239  CB  CYS A 260      67.791  62.942  26.156  1.00  0.00           C
ATOM   4240  HB2 CYS A 260      67.421  63.032  27.176  1.00  0.00           H
ATOM   4241  HB3 CYS A 260      67.671  61.972  25.676  1.00  0.00           H
ATOM   4242  SG  CYS A 260      69.571  63.322  26.156  1.00  0.00           S
ATOM   4243  HG  CYS A 260      69.721  63.192  24.836  1.00  0.00           H
ATOM   4244  C   CYS A 260      66.981  65.322  26.216  1.00  0.00           C
ATOM   4245  O   CYS A 260      66.981  65.322  27.466  1.00  0.00           O
ATOM   4246  N   GLY A 261      67.171  66.442  25.506  1.00  0.00           N
ATOM   4247  H   GLY A 261      67.251  66.462  24.506  1.00  0.00           H
ATOM   4248  CA  GLY A 261      67.621  67.812  26.056  1.00  0.00           C
ATOM   4249  HA2 GLY A 261      68.061  68.312  25.196  1.00  0.00           H
ATOM   4250  HA3 GLY A 261      66.671  68.262  26.326  1.00  0.00           H
ATOM   4251  C   GLY A 261      68.621  67.812  27.216  1.00  0.00           C
ATOM   4252  O   GLY A 261      69.561  67.042  27.246  1.00  0.00           O
ATOM   4253  N   SER A 262      68.471  68.812  28.066  1.00  0.00           N
ATOM   4254  H   SER A 262      67.771  69.502  27.846  1.00  0.00           H
ATOM   4255  CA  SER A 262      69.331  69.052  29.226  1.00  0.00           C
ATOM   4256  HA  SER A 262      70.391  69.032  28.966  1.00  0.00           H
ATOM   4257  CB  SER A 262      69.081  70.442  29.846  1.00  0.00           C
ATOM   4258  HB2 SER A 262      69.021  71.252  29.136  1.00  0.00           H
ATOM   4259  HB3 SER A 262      68.151  70.322  30.416  1.00  0.00           H
ATOM   4260  OG  SER A 262      70.061  70.801  30.816  1.00  0.00           O
ATOM   4261  HG  SER A 262      70.921  70.682  30.406  1.00  0.00           H
ATOM   4262  C   SER A 262      69.311  67.911  30.286  1.00  0.00           C
ATOM   4263  O   SER A 262      68.221  67.622  30.816  1.00  0.00           O
ATOM   4264  N   GLN A 263      70.491  67.492  30.836  1.00  0.00           N
ATOM   4265  H   GLN A 263      71.291  67.882  30.356  1.00  0.00           H
ATOM   4266  CA  GLN A 263      70.661  66.632  31.976  1.00  0.00           C
ATOM   4267  HA  GLN A 263      69.751  66.802  32.546  1.00  0.00           H
ATOM   4268  CB  GLN A 263      70.661  65.132  31.566  1.00  0.00           C
ATOM   4269  HB2 GLN A 263      71.571  64.962  30.996  1.00  0.00           H
ATOM   4270  HB3 GLN A 263      70.771  64.502  32.446  1.00  0.00           H
ATOM   4271  CG  GLN A 263      69.531  64.691  30.566  1.00  0.00           C
ATOM   4272  HG2 GLN A 263      69.561  65.292  29.656  1.00  0.00           H
ATOM   4273  HG3 GLN A 263      69.791  63.701  30.176  1.00  0.00           H
ATOM   4274  CD  GLN A 263      68.111  64.732  31.186  1.00  0.00           C
ATOM   4275  OE1 GLN A 263      67.901  64.892  32.406  1.00  0.00           O
ATOM   4276  NE2 GLN A 263      67.121  64.602  30.316  1.00  0.00           N
ATOM   4277 HE21 GLN A 263      67.421  64.742  29.356  1.00  0.00           H
ATOM   4278 HE22 GLN A 263      66.191  64.352  30.606  1.00  0.00           H
ATOM   4279  C   GLN A 263      71.821  67.051  32.876  1.00  0.00           C
ATOM   4280  O   GLN A 263      72.881  67.581  32.436  1.00  0.00           O
ATOM   4281  N   LYS A 264      71.671  66.752  34.186  1.00  0.00           N
ATOM   4282  H   LYS A 264      70.771  66.322  34.356  1.00  0.00           H
ATOM   4283  CA  LYS A 264      72.491  66.902  35.416  1.00  0.00           C
ATOM   4284  HA  LYS A 264      73.421  67.362  35.086  1.00  0.00           H
ATOM   4285  CB  LYS A 264      71.871  67.802  36.486  1.00  0.00           C
ATOM   4286  HB2 LYS A 264      70.991  67.342  36.936  1.00  0.00           H
ATOM   4287  HB3 LYS A 264      72.641  68.132  37.186  1.00  0.00           H
ATOM   4288  CG  LYS A 264      71.161  69.042  35.986  1.00  0.00           C
ATOM   4289  HG2 LYS A 264      71.671  69.602  35.206  1.00  0.00           H
ATOM   4290  HG3 LYS A 264      70.201  68.742  35.556  1.00  0.00           H
ATOM   4291  CD  LYS A 264      71.011  69.992  37.186  1.00  0.00           C
ATOM   4292  HD2 LYS A 264      70.531  69.452  38.006  1.00  0.00           H
ATOM   4293  HD3 LYS A 264      71.971  70.402  37.496  1.00  0.00           H
ATOM   4294  CE  LYS A 264      70.121  71.042  36.596  1.00  0.00           C
ATOM   4295  HE2 LYS A 264      70.741  71.462  35.806  1.00  0.00           H
ATOM   4296  HE3 LYS A 264      69.231  70.622  36.126  1.00  0.00           H
ATOM   4297  NZ  LYS A 264      69.721  72.002  37.656  1.00  0.00           N
ATOM   4298  HZ1 LYS A 264      69.191  72.742  37.216  1.00  0.00           H
ATOM   4299  HZ2 LYS A 264      69.111  71.582  38.346  1.00  0.00           H
ATOM   4300  HZ3 LYS A 264      70.561  72.392  38.056  1.00  0.00           H
ATOM   4301  C   LYS A 264      72.791  65.521  36.096  1.00  0.00           C
ATOM   4302  O   LYS A 264      73.751  65.392  36.896  1.00  0.00           O
ATOM   4303  N   TYR A 265      71.971  64.492  35.806  1.00  0.00           N
ATOM   4304  H   TYR A 265      71.251  64.642  35.116  1.00  0.00           H
ATOM   4305  CA  TYR A 265      71.981  63.192  36.406  1.00  0.00           C
ATOM   4306  HA  TYR A 265      72.881  63.002  36.986  1.00  0.00           H
ATOM   4307  CB  TYR A 265      70.711  63.152  37.316  1.00  0.00           C
ATOM   4308  HB2 TYR A 265      69.811  63.442  36.776  1.00  0.00           H
ATOM   4309  HB3 TYR A 265      70.491  62.122  37.596  1.00  0.00           H
ATOM   4310  CG  TYR A 265      70.821  64.002  38.576  1.00  0.00           C
ATOM   4311  CD1 TYR A 265      71.691  63.682  39.636  1.00  0.00           C
ATOM   4312  HD1 TYR A 265      72.191  62.732  39.606  1.00  0.00           H
ATOM   4313  CE1 TYR A 265      71.611  64.372  40.866  1.00  0.00           C
ATOM   4314  HE1 TYR A 265      72.281  64.201  41.696  1.00  0.00           H
ATOM   4315  CZ  TYR A 265      70.791  65.451  41.016  1.00  0.00           C
ATOM   4316  OH  TYR A 265      70.721  66.072  42.206  1.00  0.00           O
ATOM   4317  HH  TYR A 265      71.581  66.472  42.366  1.00  0.00           H
ATOM   4318  CE2 TYR A 265      69.981  65.852  39.926  1.00  0.00           C
ATOM   4319  HE2 TYR A 265      69.321  66.701  39.996  1.00  0.00           H
ATOM   4320  CD2 TYR A 265      69.941  65.081  38.746  1.00  0.00           C
ATOM   4321  HD2 TYR A 265      69.341  65.362  37.886  1.00  0.00           H
ATOM   4322  C   TYR A 265      71.811  62.132  35.276  1.00  0.00           C
ATOM   4323  O   TYR A 265      71.041  62.332  34.306  1.00  0.00           O
ATOM   4324  N   ALA A 266      72.601  61.062  35.286  1.00  0.00           N
ATOM   4325  H   ALA A 266      73.331  61.052  35.986  1.00  0.00           H
ATOM   4326  CA  ALA A 266      72.331  59.752  34.726  1.00  0.00           C
ATOM   4327  HA  ALA A 266      71.871  59.842  33.746  1.00  0.00           H
ATOM   4328  CB  ALA A 266      73.621  58.972  34.546  1.00  0.00           C
ATOM   4329  HB1 ALA A 266      74.161  59.361  33.676  1.00  0.00           H
ATOM   4330  HB2 ALA A 266      74.301  58.932  35.396  1.00  0.00           H
ATOM   4331  HB3 ALA A 266      73.281  57.962  34.286  1.00  0.00           H
ATOM   4332  C   ALA A 266      71.381  58.942  35.686  1.00  0.00           C
ATOM   4333  O   ALA A 266      71.701  58.742  36.856  1.00  0.00           O
ATOM   4334  N   TYR A 267      70.231  58.502  35.126  1.00  0.00           N
ATOM   4335  H   TYR A 267      69.971  58.812  34.196  1.00  0.00           H
ATOM   4336  CA  TYR A 267      69.271  57.632  35.776  1.00  0.00           C
ATOM   4337  HA  TYR A 267      69.201  57.832  36.846  1.00  0.00           H
ATOM   4338  CB  TYR A 267      67.811  57.962  35.286  1.00  0.00           C
ATOM   4339  HB2 TYR A 267      67.801  57.762  34.216  1.00  0.00           H
ATOM   4340  HB3 TYR A 267      67.151  57.222  35.736  1.00  0.00           H
ATOM   4341  CG  TYR A 267      67.281  59.361  35.426  1.00  0.00           C
ATOM   4342  CD1 TYR A 267      66.861  59.782  36.686  1.00  0.00           C
ATOM   4343  HD1 TYR A 267      66.751  59.091  37.516  1.00  0.00           H
ATOM   4344  CE1 TYR A 267      66.321  61.082  36.816  1.00  0.00           C
ATOM   4345  HE1 TYR A 267      65.961  61.472  37.756  1.00  0.00           H
ATOM   4346  CZ  TYR A 267      66.301  61.972  35.706  1.00  0.00           C
ATOM   4347  OH  TYR A 267      65.951  63.242  36.016  1.00  0.00           O
ATOM   4348  HH  TYR A 267      65.891  63.832  35.266  1.00  0.00           H
ATOM   4349  CE2 TYR A 267      66.771  61.582  34.456  1.00  0.00           C
ATOM   4350  HE2 TYR A 267      66.741  62.352  33.696  1.00  0.00           H
ATOM   4351  CD2 TYR A 267      67.201  60.271  34.356  1.00  0.00           C
ATOM   4352  HD2 TYR A 267      67.621  59.982  33.406  1.00  0.00           H
ATOM   4353  C   TYR A 267      69.661  56.142  35.646  1.00  0.00           C
ATOM   4354  O   TYR A 267      70.021  55.772  34.516  1.00  0.00           O
ATOM   4355  N   PHE A 268      69.521  55.312  36.696  1.00  0.00           N
ATOM   4356  H   PHE A 268      69.511  55.852  37.546  1.00  0.00           H
ATOM   4357  CA  PHE A 268      69.511  53.862  36.676  1.00  0.00           C
ATOM   4358  HA  PHE A 268      69.531  53.472  35.656  1.00  0.00           H
ATOM   4359  CB  PHE A 268      70.821  53.342  37.266  1.00  0.00           C
ATOM   4360  HB2 PHE A 268      70.931  53.682  38.296  1.00  0.00           H
ATOM   4361  HB3 PHE A 268      70.731  52.262  37.296  1.00  0.00           H
ATOM   4362  CG  PHE A 268      72.101  53.592  36.606  1.00  0.00           C
ATOM   4363  CD1 PHE A 268      72.641  54.902  36.736  1.00  0.00           C
ATOM   4364  HD1 PHE A 268      72.151  55.562  37.436  1.00  0.00           H
ATOM   4365  CE1 PHE A 268      73.931  55.242  36.186  1.00  0.00           C
ATOM   4366  HE1 PHE A 268      74.351  56.152  36.586  1.00  0.00           H
ATOM   4367  CZ  PHE A 268      74.541  54.312  35.366  1.00  0.00           C
ATOM   4368  HZ  PHE A 268      75.511  54.552  34.946  1.00  0.00           H
ATOM   4369  CE2 PHE A 268      73.911  53.042  35.116  1.00  0.00           C
ATOM   4370  HE2 PHE A 268      74.481  52.362  34.506  1.00  0.00           H
ATOM   4371  CD2 PHE A 268      72.681  52.652  35.676  1.00  0.00           C
ATOM   4372  HD2 PHE A 268      72.171  51.731  35.446  1.00  0.00           H
ATOM   4373  C   PHE A 268      68.221  53.372  37.456  1.00  0.00           C
ATOM   4374  O   PHE A 268      67.931  53.872  38.536  1.00  0.00           O
ATOM   4375  N   ASN A 269      67.571  52.402  36.826  1.00  0.00           N
ATOM   4376  H   ASN A 269      68.161  52.152  36.036  1.00  0.00           H
ATOM   4377  CA  ASN A 269      66.581  51.442  37.346  1.00  0.00           C
ATOM   4378  HA  ASN A 269      65.841  51.942  37.966  1.00  0.00           H
ATOM   4379  CB  ASN A 269      65.721  50.782  36.266  1.00  0.00           C
ATOM   4380  HB2 ASN A 269      66.441  50.402  35.546  1.00  0.00           H
ATOM   4381  HB3 ASN A 269      65.171  49.992  36.776  1.00  0.00           H
ATOM   4382  CG  ASN A 269      64.711  51.752  35.546  1.00  0.00           C
ATOM   4383  OD1 ASN A 269      64.331  52.782  36.036  1.00  0.00           O
ATOM   4384  ND2 ASN A 269      64.201  51.382  34.416  1.00  0.00           N
ATOM   4385 HD21 ASN A 269      63.621  52.092  33.986  1.00  0.00           H
ATOM   4386 HD22 ASN A 269      64.451  50.552  33.906  1.00  0.00           H
ATOM   4387  C   ASN A 269      67.341  50.372  38.186  1.00  0.00           C
ATOM   4388  O   ASN A 269      68.541  50.162  38.106  1.00  0.00           O
ATOM   4389  N   GLY A 270      66.641  49.612  39.036  1.00  0.00           N
ATOM   4390  H   GLY A 270      65.641  49.712  39.096  1.00  0.00           H
ATOM   4391  CA  GLY A 270      67.111  48.412  39.716  1.00  0.00           C
ATOM   4392  HA2 GLY A 270      67.591  47.722  39.016  1.00  0.00           H
ATOM   4393  HA3 GLY A 270      67.811  48.752  40.476  1.00  0.00           H
ATOM   4394  C   GLY A 270      66.031  47.462  40.276  1.00  0.00           C
ATOM   4395  O   GLY A 270      64.871  47.622  39.906  1.00  0.00           O
ATOM   4396  N   CYS A 271      66.431  46.542  41.126  1.00  0.00           N
ATOM   4397  H   CYS A 271      67.421  46.512  41.366  1.00  0.00           H
ATOM   4398  CA  CYS A 271      65.591  45.672  41.956  1.00  0.00           C
ATOM   4399  HA  CYS A 271      64.821  45.362  41.246  1.00  0.00           H
ATOM   4400  CB  CYS A 271      66.401  44.432  42.466  1.00  0.00           C
ATOM   4401  HB2 CYS A 271      66.891  44.002  41.596  1.00  0.00           H
ATOM   4402  HB3 CYS A 271      67.211  44.562  43.186  1.00  0.00           H
ATOM   4403  SG  CYS A 271      65.251  43.232  43.196  1.00  0.00           S
ATOM   4404  HG  CYS A 271      64.591  42.752  42.136  1.00  0.00           H
ATOM   4405  C   CYS A 271      64.821  46.422  43.096  1.00  0.00           C
ATOM   4406  O   CYS A 271      65.241  47.542  43.536  1.00  0.00           O
ATOM   4407  N   SER A 272      63.701  45.882  43.596  1.00  0.00           N
ATOM   4408  H   SER A 272      63.411  45.052  43.106  1.00  0.00           H
ATOM   4409  CA  SER A 272      62.911  46.412  44.716  1.00  0.00           C
ATOM   4410  HA  SER A 272      63.581  46.892  45.426  1.00  0.00           H
ATOM   4411  CB  SER A 272      61.941  47.512  44.266  1.00  0.00           C
ATOM   4412  HB2 SER A 272      62.561  48.252  43.776  1.00  0.00           H
ATOM   4413  HB3 SER A 272      61.281  47.032  43.546  1.00  0.00           H
ATOM   4414  OG  SER A 272      61.061  48.102  45.236  1.00  0.00           O
ATOM   4415  HG  SER A 272      60.631  48.902  44.926  1.00  0.00           H
ATOM   4416  C   SER A 272      62.281  45.312  45.506  1.00  0.00           C
ATOM   4417  O   SER A 272      61.661  44.402  44.896  1.00  0.00           O
ATOM   4418  N   SER A 273      62.641  45.222  46.816  1.00  0.00           N
ATOM   4419  H   SER A 273      63.241  45.942  47.206  1.00  0.00           H
ATOM   4420  CA  SER A 273      62.231  44.231  47.846  1.00  0.00           C
ATOM   4421  HA  SER A 273      61.991  43.232  47.476  1.00  0.00           H
ATOM   4422  CB  SER A 273      63.411  44.042  48.886  1.00  0.00           C
ATOM   4423  HB2 SER A 273      64.181  43.542  48.296  1.00  0.00           H
ATOM   4424  HB3 SER A 273      63.761  44.992  49.276  1.00  0.00           H
ATOM   4425  OG  SER A 273      63.051  43.102  49.876  1.00  0.00           O
ATOM   4426  HG  SER A 273      63.771  43.122  50.516  1.00  0.00           H
ATOM   4427  C   SER A 273      61.001  44.742  48.626  1.00  0.00           C
ATOM   4428  O   SER A 273      61.031  45.732  49.316  1.00  0.00           O
ATOM   4429  N   PRO A 274      59.841  44.112  48.506  1.00  0.00           N
ATOM   4430  CD  PRO A 274      59.551  43.152  47.446  1.00  0.00           C
ATOM   4431  HD2 PRO A 274      60.061  42.192  47.426  1.00  0.00           H
ATOM   4432  HD3 PRO A 274      59.731  43.592  46.466  1.00  0.00           H
ATOM   4433  CG  PRO A 274      58.061  42.802  47.556  1.00  0.00           C
ATOM   4434  HG2 PRO A 274      57.881  41.932  48.186  1.00  0.00           H
ATOM   4435  HG3 PRO A 274      57.691  42.542  46.566  1.00  0.00           H
ATOM   4436  CB  PRO A 274      57.411  43.862  48.326  1.00  0.00           C
ATOM   4437  HB2 PRO A 274      56.601  43.612  49.016  1.00  0.00           H
ATOM   4438  HB3 PRO A 274      56.981  44.602  47.646  1.00  0.00           H
ATOM   4439  CA  PRO A 274      58.531  44.472  49.166  1.00  0.00           C
ATOM   4440  HA  PRO A 274      58.281  45.522  49.116  1.00  0.00           H
ATOM   4441  C   PRO A 274      58.481  44.132  50.676  1.00  0.00           C
ATOM   4442  O   PRO A 274      58.291  42.942  51.086  1.00  0.00           O
ATOM   4443  N   THR A 275      58.711  45.122  51.516  1.00  0.00           N
ATOM   4444  H   THR A 275      58.751  46.042  51.106  1.00  0.00           H
ATOM   4445  CA  THR A 275      59.091  44.942  52.936  1.00  0.00           C
ATOM   4446  HA  THR A 275      59.571  43.972  53.006  1.00  0.00           H
ATOM   4447  CB  THR A 275      60.121  46.022  53.446  1.00  0.00           C
ATOM   4448  HB  THR A 275      60.361  45.772  54.476  1.00  0.00           H
ATOM   4449  CG2 THR A 275      61.411  46.032  52.686  1.00  0.00           C
ATOM   4450 HG21 THR A 275      61.771  45.002  52.646  1.00  0.00           H
ATOM   4451 HG22 THR A 275      61.261  46.342  51.646  1.00  0.00           H
ATOM   4452 HG23 THR A 275      62.151  46.602  53.256  1.00  0.00           H
ATOM   4453  OG1 THR A 275      59.611  47.292  53.556  1.00  0.00           O
ATOM   4454  HG1 THR A 275      58.821  47.182  54.096  1.00  0.00           H
ATOM   4455  C   THR A 275      57.911  44.832  53.786  1.00  0.00           C
ATOM   4456  O   THR A 275      57.221  45.852  53.956  1.00  0.00           O
ATOM   4457  N   ALA A 276      57.681  43.562  54.286  1.00  0.00           N
ATOM   4458  H   ALA A 276      58.281  42.832  53.926  1.00  0.00           H
ATOM   4459  CA  ALA A 276      56.861  43.352  55.486  1.00  0.00           C
ATOM   4460  HA  ALA A 276      55.841  43.692  55.306  1.00  0.00           H
ATOM   4461  CB  ALA A 276      56.781  41.801  55.766  1.00  0.00           C
ATOM   4462  HB1 ALA A 276      56.361  41.242  54.926  1.00  0.00           H
ATOM   4463  HB2 ALA A 276      57.801  41.442  55.886  1.00  0.00           H
ATOM   4464  HB3 ALA A 276      56.351  41.661  56.756  1.00  0.00           H
ATOM   4465  C   ALA A 276      57.451  44.122  56.746  1.00  0.00           C
ATOM   4466  O   ALA A 276      58.681  44.252  56.896  1.00  0.00           O
ATOM   4467  N   PRO A 277      56.611  44.662  57.686  1.00  0.00           N
ATOM   4468  CD  PRO A 277      55.141  44.552  57.776  1.00  0.00           C
ATOM   4469  HD2 PRO A 277      54.861  43.502  57.686  1.00  0.00           H
ATOM   4470  HD3 PRO A 277      54.621  45.102  56.996  1.00  0.00           H
ATOM   4471  CG  PRO A 277      54.861  45.182  59.166  1.00  0.00           C
ATOM   4472  HG2 PRO A 277      55.371  44.592  59.936  1.00  0.00           H
ATOM   4473  HG3 PRO A 277      53.801  45.352  59.316  1.00  0.00           H
ATOM   4474  CB  PRO A 277      55.661  46.442  59.066  1.00  0.00           C
ATOM   4475  HB2 PRO A 277      55.821  46.912  60.036  1.00  0.00           H
ATOM   4476  HB3 PRO A 277      55.161  47.112  58.356  1.00  0.00           H
ATOM   4477  CA  PRO A 277      57.001  45.862  58.396  1.00  0.00           C
ATOM   4478  HA  PRO A 277      57.371  46.642  57.746  1.00  0.00           H
ATOM   4479  C   PRO A 277      58.161  45.702  59.456  1.00  0.00           C
ATOM   4480  O   PRO A 277      58.961  46.622  59.676  1.00  0.00           O
ATOM   4481  N   LEU A 278      58.241  44.572  60.156  1.00  0.00           N
ATOM   4482  H   LEU A 278      57.751  43.762  59.806  1.00  0.00           H
ATOM   4483  CA  LEU A 278      59.371  44.231  61.066  1.00  0.00           C
ATOM   4484  HA  LEU A 278      59.761  45.172  61.436  1.00  0.00           H
ATOM   4485  CB  LEU A 278      58.881  43.592  62.376  1.00  0.00           C
ATOM   4486  HB2 LEU A 278      58.631  42.562  62.126  1.00  0.00           H
ATOM   4487  HB3 LEU A 278      59.711  43.452  63.066  1.00  0.00           H
ATOM   4488  CG  LEU A 278      57.711  44.332  63.006  1.00  0.00           C
ATOM   4489  HG  LEU A 278      56.871  44.512  62.326  1.00  0.00           H
ATOM   4490  CD1 LEU A 278      57.161  43.492  64.156  1.00  0.00           C
ATOM   4491 HD11 LEU A 278      56.291  43.982  64.586  1.00  0.00           H
ATOM   4492 HD12 LEU A 278      56.811  42.492  63.856  1.00  0.00           H
ATOM   4493 HD13 LEU A 278      57.921  43.412  64.926  1.00  0.00           H
ATOM   4494  CD2 LEU A 278      58.161  45.632  63.646  1.00  0.00           C
ATOM   4495 HD21 LEU A 278      58.461  46.292  62.836  1.00  0.00           H
ATOM   4496 HD22 LEU A 278      57.371  46.142  64.206  1.00  0.00           H
ATOM   4497 HD23 LEU A 278      59.071  45.432  64.206  1.00  0.00           H
ATOM   4498  C   LEU A 278      60.491  43.442  60.436  1.00  0.00           C
ATOM   4499  O   LEU A 278      61.501  43.212  61.106  1.00  0.00           O
ATOM   4500  N   SER A 279      60.301  42.841  59.196  1.00  0.00           N
ATOM   4501  H   SER A 279      59.361  42.952  58.856  1.00  0.00           H
ATOM   4502  CA  SER A 279      61.391  42.352  58.346  1.00  0.00           C
ATOM   4503  HA  SER A 279      61.861  41.602  58.976  1.00  0.00           H
ATOM   4504  CB  SER A 279      60.751  41.661  57.146  1.00  0.00           C
ATOM   4505  HB2 SER A 279      60.161  42.332  56.526  1.00  0.00           H
ATOM   4506  HB3 SER A 279      61.571  41.242  56.566  1.00  0.00           H
ATOM   4507  OG  SER A 279      60.081  40.492  57.526  1.00  0.00           O
ATOM   4508  HG  SER A 279      60.381  39.902  56.826  1.00  0.00           H
ATOM   4509  C   SER A 279      62.371  43.462  57.946  1.00  0.00           C
ATOM   4510  O   SER A 279      62.101  44.622  58.146  1.00  0.00           O
ATOM   4511  N   PRO A 280      63.581  43.142  57.416  1.00  0.00           N
ATOM   4512  CD  PRO A 280      64.151  41.801  57.196  1.00  0.00           C
ATOM   4513  HD2 PRO A 280      63.751  41.492  56.226  1.00  0.00           H
ATOM   4514  HD3 PRO A 280      63.911  41.242  58.096  1.00  0.00           H
ATOM   4515  CG  PRO A 280      65.661  41.982  57.096  1.00  0.00           C
ATOM   4516  HG2 PRO A 280      66.071  41.152  56.516  1.00  0.00           H
ATOM   4517  HG3 PRO A 280      66.091  42.011  58.096  1.00  0.00           H
ATOM   4518  CB  PRO A 280      65.861  43.212  56.326  1.00  0.00           C
ATOM   4519  HB2 PRO A 280      65.731  43.102  55.246  1.00  0.00           H
ATOM   4520  HB3 PRO A 280      66.801  43.672  56.636  1.00  0.00           H
ATOM   4521  CA  PRO A 280      64.631  44.032  56.866  1.00  0.00           C
ATOM   4522  HA  PRO A 280      64.931  44.712  57.656  1.00  0.00           H
ATOM   4523  C   PRO A 280      64.111  45.102  55.806  1.00  0.00           C
ATOM   4524  O   PRO A 280      63.151  44.932  55.056  1.00  0.00           O
ATOM   4525  N   MET A 281      64.771  46.262  55.986  1.00  0.00           N
ATOM   4526  H   MET A 281      65.591  46.172  56.566  1.00  0.00           H
ATOM   4527  CA  MET A 281      64.231  47.542  55.716  1.00  0.00           C
ATOM   4528  HA  MET A 281      63.221  47.342  55.356  1.00  0.00           H
ATOM   4529  CB  MET A 281      64.091  48.332  57.066  1.00  0.00           C
ATOM   4530  HB2 MET A 281      65.071  48.742  57.326  1.00  0.00           H
ATOM   4531  HB3 MET A 281      63.421  49.142  56.796  1.00  0.00           H
ATOM   4532  CG  MET A 281      63.601  47.462  58.336  1.00  0.00           C
ATOM   4533  HG2 MET A 281      62.721  46.912  58.006  1.00  0.00           H
ATOM   4534  HG3 MET A 281      64.331  46.712  58.636  1.00  0.00           H
ATOM   4535  SD  MET A 281      63.121  48.322  59.886  1.00  0.00           S
ATOM   4536  CE  MET A 281      62.291  46.842  60.706  1.00  0.00           C
ATOM   4537  HE1 MET A 281      61.611  46.302  60.046  1.00  0.00           H
ATOM   4538  HE2 MET A 281      62.931  45.972  60.906  1.00  0.00           H
ATOM   4539  HE3 MET A 281      61.701  47.122  61.576  1.00  0.00           H
ATOM   4540  C   MET A 281      64.871  48.392  54.576  1.00  0.00           C
ATOM   4541  O   MET A 281      64.521  49.542  54.416  1.00  0.00           O
ATOM   4542  N   SER A 282      65.671  47.802  53.686  1.00  0.00           N
ATOM   4543  H   SER A 282      65.931  46.832  53.836  1.00  0.00           H
ATOM   4544  CA  SER A 282      66.431  48.642  52.746  1.00  0.00           C
ATOM   4545  HA  SER A 282      66.861  49.482  53.276  1.00  0.00           H
ATOM   4546  CB  SER A 282      67.651  47.812  52.196  1.00  0.00           C
ATOM   4547  HB2 SER A 282      67.251  46.802  52.066  1.00  0.00           H
ATOM   4548  HB3 SER A 282      68.021  48.242  51.266  1.00  0.00           H
ATOM   4549  OG  SER A 282      68.701  47.782  53.196  1.00  0.00           O
ATOM   4550  HG  SER A 282      68.311  47.292  53.926  1.00  0.00           H
ATOM   4551  C   SER A 282      65.511  49.102  51.556  1.00  0.00           C
ATOM   4552  O   SER A 282      64.811  48.272  50.956  1.00  0.00           O
ATOM   4553  N   PRO A 283      65.541  50.432  51.096  1.00  0.00           N
ATOM   4554  CD  PRO A 283      66.371  51.492  51.696  1.00  0.00           C
ATOM   4555  HD2 PRO A 283      67.401  51.152  51.776  1.00  0.00           H
ATOM   4556  HD3 PRO A 283      66.111  51.792  52.716  1.00  0.00           H
ATOM   4557  CG  PRO A 283      66.331  52.672  50.746  1.00  0.00           C
ATOM   4558  HG2 PRO A 283      67.081  52.502  49.976  1.00  0.00           H
ATOM   4559  HG3 PRO A 283      66.461  53.602  51.296  1.00  0.00           H
ATOM   4560  CB  PRO A 283      64.951  52.532  50.106  1.00  0.00           C
ATOM   4561  HB2 PRO A 283      64.861  53.012  49.136  1.00  0.00           H
ATOM   4562  HB3 PRO A 283      64.231  52.972  50.796  1.00  0.00           H
ATOM   4563  CA  PRO A 283      64.721  51.002  49.986  1.00  0.00           C
ATOM   4564  HA  PRO A 283      63.671  50.792  50.206  1.00  0.00           H
ATOM   4565  C   PRO A 283      65.141  50.392  48.566  1.00  0.00           C
ATOM   4566  O   PRO A 283      66.041  49.542  48.476  1.00  0.00           O
ATOM   4567  N   PRO A 284      64.371  50.682  47.476  1.00  0.00           N
ATOM   4568  CD  PRO A 284      63.151  51.492  47.576  1.00  0.00           C
ATOM   4569  HD2 PRO A 284      63.361  52.552  47.666  1.00  0.00           H
ATOM   4570  HD3 PRO A 284      62.451  51.222  48.366  1.00  0.00           H
ATOM   4571  CG  PRO A 284      62.471  51.201  46.246  1.00  0.00           C
ATOM   4572  HG2 PRO A 284      61.711  51.942  45.986  1.00  0.00           H
ATOM   4573  HG3 PRO A 284      62.091  50.182  46.306  1.00  0.00           H
ATOM   4574  CB  PRO A 284      63.661  51.271  45.286  1.00  0.00           C
ATOM   4575  HB2 PRO A 284      64.051  52.292  45.246  1.00  0.00           H
ATOM   4576  HB3 PRO A 284      63.421  50.782  44.336  1.00  0.00           H
ATOM   4577  CA  PRO A 284      64.611  50.362  46.066  1.00  0.00           C
ATOM   4578  HA  PRO A 284      64.391  49.322  45.866  1.00  0.00           H
ATOM   4579  C   PRO A 284      66.061  50.592  45.586  1.00  0.00           C
ATOM   4580  O   PRO A 284      66.741  51.602  45.896  1.00  0.00           O
ATOM   4581  N   GLY A 285      66.461  49.712  44.676  1.00  0.00           N
ATOM   4582  H   GLY A 285      65.851  48.922  44.556  1.00  0.00           H
ATOM   4583  CA  GLY A 285      67.791  49.782  44.016  1.00  0.00           C
ATOM   4584  HA2 GLY A 285      68.571  50.062  44.716  1.00  0.00           H
ATOM   4585  HA3 GLY A 285      67.951  48.782  43.616  1.00  0.00           H
ATOM   4586  C   GLY A 285      67.881  50.882  42.886  1.00  0.00           C
ATOM   4587  O   GLY A 285      68.941  51.162  42.326  1.00  0.00           O
ATOM   4588  N   TYR A 286      66.781  51.532  42.516  1.00  0.00           N
ATOM   4589  H   TYR A 286      65.881  51.222  42.876  1.00  0.00           H
ATOM   4590  CA  TYR A 286      66.771  52.762  41.646  1.00  0.00           C
ATOM   4591  HA  TYR A 286      67.081  52.562  40.616  1.00  0.00           H
ATOM   4592  CB  TYR A 286      65.271  53.202  41.506  1.00  0.00           C
ATOM   4593  HB2 TYR A 286      64.751  52.422  40.956  1.00  0.00           H
ATOM   4594  HB3 TYR A 286      64.801  53.272  42.486  1.00  0.00           H
ATOM   4595  CG  TYR A 286      64.961  54.522  40.706  1.00  0.00           C
ATOM   4596  CD1 TYR A 286      64.971  54.632  39.306  1.00  0.00           C
ATOM   4597  HD1 TYR A 286      65.111  53.732  38.726  1.00  0.00           H
ATOM   4598  CE1 TYR A 286      64.691  55.842  38.646  1.00  0.00           C
ATOM   4599  HE1 TYR A 286      64.691  55.932  37.576  1.00  0.00           H
ATOM   4600  CZ  TYR A 286      64.331  56.932  39.386  1.00  0.00           C
ATOM   4601  OH  TYR A 286      64.101  58.172  38.816  1.00  0.00           O
ATOM   4602  HH  TYR A 286      64.141  58.062  37.866  1.00  0.00           H
ATOM   4603  CE2 TYR A 286      64.321  56.852  40.826  1.00  0.00           C
ATOM   4604  HE2 TYR A 286      64.041  57.701  41.436  1.00  0.00           H
ATOM   4605  CD2 TYR A 286      64.651  55.722  41.436  1.00  0.00           C
ATOM   4606  HD2 TYR A 286      64.601  55.722  42.516  1.00  0.00           H
ATOM   4607  C   TYR A 286      67.591  53.951  42.236  1.00  0.00           C
ATOM   4608  O   TYR A 286      67.721  54.091  43.436  1.00  0.00           O
ATOM   4609  N   LYS A 287      68.221  54.712  41.326  1.00  0.00           N
ATOM   4610  H   LYS A 287      67.951  54.712  40.346  1.00  0.00           H
ATOM   4611  CA  LYS A 287      69.251  55.712  41.716  1.00  0.00           C
ATOM   4612  HA  LYS A 287      68.911  56.232  42.606  1.00  0.00           H
ATOM   4613  CB  LYS A 287      70.611  54.951  41.946  1.00  0.00           C
ATOM   4614  HB2 LYS A 287      70.401  53.932  42.286  1.00  0.00           H
ATOM   4615  HB3 LYS A 287      71.221  54.732  41.066  1.00  0.00           H
ATOM   4616  CG  LYS A 287      71.301  55.692  43.096  1.00  0.00           C
ATOM   4617  HG2 LYS A 287      71.691  56.612  42.676  1.00  0.00           H
ATOM   4618  HG3 LYS A 287      70.611  56.082  43.846  1.00  0.00           H
ATOM   4619  CD  LYS A 287      72.421  55.002  43.796  1.00  0.00           C
ATOM   4620  HD2 LYS A 287      72.111  54.012  44.136  1.00  0.00           H
ATOM   4621  HD3 LYS A 287      73.231  54.792  43.096  1.00  0.00           H
ATOM   4622  CE  LYS A 287      72.801  55.752  45.076  1.00  0.00           C
ATOM   4623  HE2 LYS A 287      73.011  56.772  44.736  1.00  0.00           H
ATOM   4624  HE3 LYS A 287      72.001  55.722  45.806  1.00  0.00           H
ATOM   4625  NZ  LYS A 287      74.011  55.232  45.666  1.00  0.00           N
ATOM   4626  HZ1 LYS A 287      73.901  54.231  45.786  1.00  0.00           H
ATOM   4627  HZ2 LYS A 287      74.821  55.462  45.116  1.00  0.00           H
ATOM   4628  HZ3 LYS A 287      74.171  55.642  46.576  1.00  0.00           H
ATOM   4629  C   LYS A 287      69.541  56.782  40.586  1.00  0.00           C
ATOM   4630  O   LYS A 287      69.341  56.512  39.416  1.00  0.00           O
ATOM   4631  N   LEU A 288      70.061  57.911  41.056  1.00  0.00           N
ATOM   4632  H   LEU A 288      70.051  58.111  42.046  1.00  0.00           H
ATOM   4633  CA  LEU A 288      70.611  58.972  40.156  1.00  0.00           C
ATOM   4634  HA  LEU A 288      70.561  58.762  39.086  1.00  0.00           H
ATOM   4635  CB  LEU A 288      69.831  60.292  40.296  1.00  0.00           C
ATOM   4636  HB2 LEU A 288      69.951  60.702  41.296  1.00  0.00           H
ATOM   4637  HB3 LEU A 288      70.381  60.992  39.666  1.00  0.00           H
ATOM   4638  CG  LEU A 288      68.281  60.432  39.896  1.00  0.00           C
ATOM   4639  HG  LEU A 288      68.171  59.862  38.976  1.00  0.00           H
ATOM   4640  CD1 LEU A 288      67.471  59.872  40.986  1.00  0.00           C
ATOM   4641 HD11 LEU A 288      67.681  60.402  41.916  1.00  0.00           H
ATOM   4642 HD12 LEU A 288      66.411  59.982  40.746  1.00  0.00           H
ATOM   4643 HD13 LEU A 288      67.581  58.802  41.106  1.00  0.00           H
ATOM   4644  CD2 LEU A 288      67.881  61.902  39.726  1.00  0.00           C
ATOM   4645 HD21 LEU A 288      68.311  62.302  38.806  1.00  0.00           H
ATOM   4646 HD22 LEU A 288      66.801  62.032  39.736  1.00  0.00           H
ATOM   4647 HD23 LEU A 288      68.261  62.392  40.626  1.00  0.00           H
ATOM   4648  C   LEU A 288      72.071  59.182  40.486  1.00  0.00           C
ATOM   4649  O   LEU A 288      72.461  59.172  41.646  1.00  0.00           O
ATOM   4650  N   VAL A 289      72.891  59.512  39.506  1.00  0.00           N
ATOM   4651  H   VAL A 289      72.461  59.652  38.606  1.00  0.00           H
ATOM   4652  CA  VAL A 289      74.341  59.612  39.616  1.00  0.00           C
ATOM   4653  HA  VAL A 289      74.631  59.772  40.656  1.00  0.00           H
ATOM   4654  CB  VAL A 289      75.081  58.412  38.926  1.00  0.00           C
ATOM   4655  HB  VAL A 289      74.991  58.352  37.846  1.00  0.00           H
ATOM   4656  CG1 VAL A 289      76.641  58.542  39.116  1.00  0.00           C
ATOM   4657 HG11 VAL A 289      77.051  57.542  38.926  1.00  0.00           H
ATOM   4658 HG12 VAL A 289      77.101  59.342  38.536  1.00  0.00           H
ATOM   4659 HG13 VAL A 289      76.831  58.792  40.156  1.00  0.00           H
ATOM   4660  CG2 VAL A 289      74.631  57.082  39.496  1.00  0.00           C
ATOM   4661 HG21 VAL A 289      75.151  56.192  39.126  1.00  0.00           H
ATOM   4662 HG22 VAL A 289      74.611  57.122  40.586  1.00  0.00           H
ATOM   4663 HG23 VAL A 289      73.571  57.002  39.286  1.00  0.00           H
ATOM   4664  C   VAL A 289      74.751  60.832  38.856  1.00  0.00           C
ATOM   4665  O   VAL A 289      74.401  61.062  37.736  1.00  0.00           O
ATOM   4666  N   THR A 290      75.601  61.602  39.426  1.00  0.00           N
ATOM   4667  H   THR A 290      75.911  61.442  40.376  1.00  0.00           H
ATOM   4668  CA  THR A 290      75.941  62.972  38.796  1.00  0.00           C
ATOM   4669  HA  THR A 290      75.101  63.672  38.716  1.00  0.00           H
ATOM   4670  CB  THR A 290      76.991  63.752  39.646  1.00  0.00           C
ATOM   4671  HB  THR A 290      77.861  63.152  39.916  1.00  0.00           H
ATOM   4672  CG2 THR A 290      77.461  65.072  39.066  1.00  0.00           C
ATOM   4673 HG21 THR A 290      77.901  64.962  38.076  1.00  0.00           H
ATOM   4674 HG22 THR A 290      76.591  65.731  38.996  1.00  0.00           H
ATOM   4675 HG23 THR A 290      78.161  65.542  39.756  1.00  0.00           H
ATOM   4676  OG1 THR A 290      76.481  64.142  40.896  1.00  0.00           O
ATOM   4677  HG1 THR A 290      76.591  63.462  41.566  1.00  0.00           H
ATOM   4678  C   THR A 290      76.571  62.782  37.436  1.00  0.00           C
ATOM   4679  O   THR A 290      77.671  62.122  37.306  1.00  0.00           O
ATOM   4680  N   GLY A 291      75.981  63.432  36.446  1.00  0.00           N
ATOM   4681  H   GLY A 291      75.161  63.962  36.686  1.00  0.00           H
ATOM   4682  CA  GLY A 291      76.431  63.472  35.056  1.00  0.00           C
ATOM   4683  HA2 GLY A 291      77.501  63.712  35.046  1.00  0.00           H
ATOM   4684  HA3 GLY A 291      76.281  62.512  34.556  1.00  0.00           H
ATOM   4685  C   GLY A 291      75.701  64.572  34.266  1.00  0.00           C
ATOM   4686  O   GLY A 291      74.521  64.532  33.976  1.00  0.00           O
ATOM   4687  N   ASP A 292      76.501  65.512  33.696  1.00  0.00           N
ATOM   4688  H   ASP A 292      77.461  65.472  33.986  1.00  0.00           H
ATOM   4689  CA  ASP A 292      76.151  66.512  32.656  1.00  0.00           C
ATOM   4690  HA  ASP A 292      75.301  67.072  33.036  1.00  0.00           H
ATOM   4691  CB  ASP A 292      77.241  67.521  32.646  1.00  0.00           C
ATOM   4692  HB2 ASP A 292      76.981  68.252  31.876  1.00  0.00           H
ATOM   4693  HB3 ASP A 292      77.311  68.142  33.536  1.00  0.00           H
ATOM   4694  CG  ASP A 292      78.671  67.072  32.326  1.00  0.00           C
ATOM   4695  OD1 ASP A 292      79.281  66.442  33.266  1.00  0.00           O
ATOM   4696  OD2 ASP A 292      79.141  67.402  31.216  1.00  0.00           O
ATOM   4697  C   ASP A 292      75.921  65.892  31.296  1.00  0.00           C
ATOM   4698  O   ASP A 292      76.761  65.081  30.806  1.00  0.00           O
ATOM   4699  N   ARG A 293      74.881  66.292  30.586  1.00  0.00           N
ATOM   4700  H   ARG A 293      74.121  66.672  31.136  1.00  0.00           H
ATOM   4701  CA  ARG A 293      74.581  65.922  29.176  1.00  0.00           C
ATOM   4702  HA  ARG A 293      74.411  64.842  29.116  1.00  0.00           H
ATOM   4703  CB  ARG A 293      73.231  66.521  28.756  1.00  0.00           C
ATOM   4704  HB2 ARG A 293      72.441  65.892  29.136  1.00  0.00           H
ATOM   4705  HB3 ARG A 293      73.141  67.532  29.176  1.00  0.00           H
ATOM   4706  CG  ARG A 293      72.801  66.712  27.326  1.00  0.00           C
ATOM   4707  HG2 ARG A 293      72.001  67.462  27.286  1.00  0.00           H
ATOM   4708  HG3 ARG A 293      73.641  67.172  26.806  1.00  0.00           H
ATOM   4709  CD  ARG A 293      72.521  65.442  26.626  1.00  0.00           C
ATOM   4710  HD2 ARG A 293      73.301  64.702  26.796  1.00  0.00           H
ATOM   4711  HD3 ARG A 293      71.591  65.112  27.096  1.00  0.00           H
ATOM   4712  NE  ARG A 293      72.551  65.542  25.186  1.00  0.00           N
ATOM   4713  HE  ARG A 293      73.381  65.322  24.646  1.00  0.00           H
ATOM   4714  CZ  ARG A 293      71.551  65.902  24.366  1.00  0.00           C
ATOM   4715  NH1 ARG A 293      70.371  66.292  24.716  1.00  0.00           N
ATOM   4716 HH11 ARG A 293      70.271  66.262  25.726  1.00  0.00           H
ATOM   4717 HH12 ARG A 293      69.581  66.572  24.156  1.00  0.00           H
ATOM   4718  NH2 ARG A 293      71.791  65.982  23.036  1.00  0.00           N
ATOM   4719 HH21 ARG A 293      72.711  65.742  22.686  1.00  0.00           H
ATOM   4720 HH22 ARG A 293      71.011  66.242  22.446  1.00  0.00           H
ATOM   4721  C   ARG A 293      75.681  66.402  28.226  1.00  0.00           C
ATOM   4722  O   ARG A 293      76.471  67.301  28.476  1.00  0.00           O
ATOM   4723  N   ASN A 294      75.811  65.812  27.036  1.00  0.00           N
ATOM   4724  H   ASN A 294      75.031  65.222  26.786  1.00  0.00           H
ATOM   4725  CA  ASN A 294      76.891  65.992  25.976  1.00  0.00           C
ATOM   4726  HA  ASN A 294      77.761  66.242  26.596  1.00  0.00           H
ATOM   4727  CB  ASN A 294      77.181  64.551  25.366  1.00  0.00           C
ATOM   4728  HB2 ASN A 294      77.291  63.701  26.036  1.00  0.00           H
ATOM   4729  HB3 ASN A 294      76.381  64.372  24.656  1.00  0.00           H
ATOM   4730  CG  ASN A 294      78.351  64.652  24.436  1.00  0.00           C
ATOM   4731  OD1 ASN A 294      78.231  64.722  23.226  1.00  0.00           O
ATOM   4732  ND2 ASN A 294      79.541  64.762  24.906  1.00  0.00           N
ATOM   4733 HD21 ASN A 294      80.251  65.081  24.266  1.00  0.00           H
ATOM   4734 HD22 ASN A 294      79.671  64.742  25.906  1.00  0.00           H
ATOM   4735  C   ASN A 294      76.551  67.112  24.946  1.00  0.00           C
ATOM   4736  O   ASN A 294      75.491  66.992  24.326  1.00  0.00           O
ATOM   4737  N   ASN A 295      77.491  68.012  24.496  1.00  0.00           N
ATOM   4738  H   ASN A 295      78.351  68.132  25.006  1.00  0.00           H
ATOM   4739  CA  ASN A 295      77.301  69.042  23.456  1.00  0.00           C
ATOM   4740  HA  ASN A 295      76.621  69.792  23.876  1.00  0.00           H
ATOM   4741  CB  ASN A 295      78.611  69.862  23.346  1.00  0.00           C
ATOM   4742  HB2 ASN A 295      78.381  70.742  22.746  1.00  0.00           H
ATOM   4743  HB3 ASN A 295      78.901  70.182  24.346  1.00  0.00           H
ATOM   4744  CG  ASN A 295      79.751  69.312  22.546  1.00  0.00           C
ATOM   4745  OD1 ASN A 295      79.811  69.402  21.336  1.00  0.00           O
ATOM   4746  ND2 ASN A 295      80.641  68.642  23.156  1.00  0.00           N
ATOM   4747 HD21 ASN A 295      81.421  68.222  22.666  1.00  0.00           H
ATOM   4748 HD22 ASN A 295      80.591  68.522  24.156  1.00  0.00           H
ATOM   4749  C   ASN A 295      76.731  68.542  22.086  1.00  0.00           C
ATOM   4750  O   ASN A 295      75.981  69.292  21.416  1.00  0.00           O
ATOM   4751  N   SER A 296      77.061  67.301  21.706  1.00  0.00           N
ATOM   4752  H   SER A 296      77.511  66.762  22.436  1.00  0.00           H
ATOM   4753  CA  SER A 296      76.961  66.692  20.366  1.00  0.00           C
ATOM   4754  HA  SER A 296      76.501  67.412  19.686  1.00  0.00           H
ATOM   4755  CB  SER A 296      78.391  66.382  19.826  1.00  0.00           C
ATOM   4756  HB2 SER A 296      78.961  67.301  19.956  1.00  0.00           H
ATOM   4757  HB3 SER A 296      78.861  65.682  20.526  1.00  0.00           H
ATOM   4758  OG  SER A 296      78.451  65.862  18.486  1.00  0.00           O
ATOM   4759  HG  SER A 296      78.631  66.622  17.926  1.00  0.00           H
ATOM   4760  C   SER A 296      76.041  65.492  20.416  1.00  0.00           C
ATOM   4761  O   SER A 296      75.131  65.442  19.526  1.00  0.00           O
ATOM   4762  N   SER A 297      76.151  64.492  21.236  1.00  0.00           N
ATOM   4763  H   SER A 297      76.911  64.572  21.896  1.00  0.00           H
ATOM   4764  CA  SER A 297      75.491  63.132  21.126  1.00  0.00           C
ATOM   4765  HA  SER A 297      75.641  62.822  20.096  1.00  0.00           H
ATOM   4766  CB  SER A 297      76.121  62.032  22.036  1.00  0.00           C
ATOM   4767  HB2 SER A 297      76.401  62.532  22.966  1.00  0.00           H
ATOM   4768  HB3 SER A 297      75.301  61.322  22.166  1.00  0.00           H
ATOM   4769  OG  SER A 297      77.161  61.342  21.376  1.00  0.00           O
ATOM   4770  HG  SER A 297      77.741  61.982  20.966  1.00  0.00           H
ATOM   4771  C   SER A 297      74.021  63.322  21.476  1.00  0.00           C
ATOM   4772  O   SER A 297      73.651  63.712  22.586  1.00  0.00           O
ATOM   4773  N   CYS A 298      73.151  62.841  20.576  1.00  0.00           N
ATOM   4774  H   CYS A 298      73.501  62.302  19.796  1.00  0.00           H
ATOM   4775  CA  CYS A 298      71.681  63.002  20.736  1.00  0.00           C
ATOM   4776  HA  CYS A 298      71.471  64.062  20.576  1.00  0.00           H
ATOM   4777  CB  CYS A 298      70.901  62.352  19.516  1.00  0.00           C
ATOM   4778  HB2 CYS A 298      69.931  62.832  19.516  1.00  0.00           H
ATOM   4779  HB3 CYS A 298      71.341  62.732  18.586  1.00  0.00           H
ATOM   4780  SG  CYS A 298      70.811  60.522  19.476  1.00  0.00           S
ATOM   4781  HG  CYS A 298      71.061  60.572  18.166  1.00  0.00           H
ATOM   4782  C   CYS A 298      71.111  62.472  22.116  1.00  0.00           C
ATOM   4783  O   CYS A 298      70.391  63.252  22.706  1.00  0.00           O
ATOM   4784  N   ARG A 299      71.391  61.222  22.586  1.00  0.00           N
ATOM   4785  H   ARG A 299      72.101  60.772  22.026  1.00  0.00           H
ATOM   4786  CA  ARG A 299      70.891  60.532  23.806  1.00  0.00           C
ATOM   4787  HA  ARG A 299      70.171  61.201  24.276  1.00  0.00           H
ATOM   4788  CB  ARG A 299      70.101  59.322  23.316  1.00  0.00           C
ATOM   4789  HB2 ARG A 299      69.551  59.042  24.216  1.00  0.00           H
ATOM   4790  HB3 ARG A 299      69.451  59.692  22.526  1.00  0.00           H
ATOM   4791  CG  ARG A 299      70.841  58.092  22.886  1.00  0.00           C
ATOM   4792  HG2 ARG A 299      71.401  58.282  21.976  1.00  0.00           H
ATOM   4793  HG3 ARG A 299      71.591  57.872  23.646  1.00  0.00           H
ATOM   4794  CD  ARG A 299      69.881  56.882  22.786  1.00  0.00           C
ATOM   4795  HD2 ARG A 299      69.561  56.632  23.796  1.00  0.00           H
ATOM   4796  HD3 ARG A 299      68.991  57.102  22.196  1.00  0.00           H
ATOM   4797  NE  ARG A 299      70.571  55.752  22.196  1.00  0.00           N
ATOM   4798  HE  ARG A 299      71.531  55.702  22.516  1.00  0.00           H
ATOM   4799  CZ  ARG A 299      70.121  54.832  21.356  1.00  0.00           C
ATOM   4800  NH1 ARG A 299      69.001  54.872  20.726  1.00  0.00           N
ATOM   4801 HH11 ARG A 299      68.271  55.562  20.876  1.00  0.00           H
ATOM   4802 HH12 ARG A 299      68.781  54.142  20.066  1.00  0.00           H
ATOM   4803  NH2 ARG A 299      70.921  53.862  21.056  1.00  0.00           N
ATOM   4804 HH21 ARG A 299      71.851  53.882  21.446  1.00  0.00           H
ATOM   4805 HH22 ARG A 299      70.711  53.142  20.376  1.00  0.00           H
ATOM   4806  C   ARG A 299      71.971  60.142  24.816  1.00  0.00           C
ATOM   4807  O   ARG A 299      71.641  59.792  25.956  1.00  0.00           O
ATOM   4808  N   ASN A 300      73.251  60.042  24.336  1.00  0.00           N
ATOM   4809  H   ASN A 300      73.371  60.132  23.336  1.00  0.00           H
ATOM   4810  CA  ASN A 300      74.391  59.552  25.096  1.00  0.00           C
ATOM   4811  HA  ASN A 300      74.041  58.732  25.736  1.00  0.00           H
ATOM   4812  CB  ASN A 300      75.451  58.962  24.086  1.00  0.00           C
ATOM   4813  HB2 ASN A 300      74.961  58.442  23.256  1.00  0.00           H
ATOM   4814  HB3 ASN A 300      76.011  59.842  23.786  1.00  0.00           H
ATOM   4815  CG  ASN A 300      76.461  58.042  24.866  1.00  0.00           C
ATOM   4816  OD1 ASN A 300      76.491  57.882  26.056  1.00  0.00           O
ATOM   4817  ND2 ASN A 300      77.141  57.212  24.096  1.00  0.00           N
ATOM   4818 HD21 ASN A 300      77.631  56.362  24.346  1.00  0.00           H
ATOM   4819 HD22 ASN A 300      76.961  57.322  23.106  1.00  0.00           H
ATOM   4820  C   ASN A 300      75.051  60.662  25.916  1.00  0.00           C
ATOM   4821  O   ASN A 300      75.231  61.772  25.406  1.00  0.00           O
ATOM   4822  N   TYR A 301      75.301  60.362  27.176  1.00  0.00           N
ATOM   4823  H   TYR A 301      75.171  59.372  27.286  1.00  0.00           H
ATOM   4824  CA  TYR A 301      76.201  61.172  28.066  1.00  0.00           C
ATOM   4825  HA  TYR A 301      76.201  60.642  29.016  1.00  0.00           H
ATOM   4826  CB  TYR A 301      75.491  62.521  28.356  1.00  0.00           C
ATOM   4827  HB2 TYR A 301      76.181  63.252  28.776  1.00  0.00           H
ATOM   4828  HB3 TYR A 301      75.241  63.022  27.426  1.00  0.00           H
ATOM   4829  CG  TYR A 301      74.301  62.302  29.266  1.00  0.00           C
ATOM   4830  CD1 TYR A 301      74.411  62.602  30.686  1.00  0.00           C
ATOM   4831  HD1 TYR A 301      75.351  62.932  31.106  1.00  0.00           H
ATOM   4832  CE1 TYR A 301      73.261  62.422  31.486  1.00  0.00           C
ATOM   4833  HE1 TYR A 301      73.311  62.492  32.556  1.00  0.00           H
ATOM   4834  CZ  TYR A 301      72.031  61.962  30.946  1.00  0.00           C
ATOM   4835  OH  TYR A 301      70.931  61.702  31.696  1.00  0.00           O
ATOM   4836  HH  TYR A 301      71.131  61.992  32.586  1.00  0.00           H
ATOM   4837  CE2 TYR A 301      71.981  61.712  29.496  1.00  0.00           C
ATOM   4838  HE2 TYR A 301      71.071  61.342  29.046  1.00  0.00           H
ATOM   4839  CD2 TYR A 301      73.101  61.861  28.686  1.00  0.00           C
ATOM   4840  HD2 TYR A 301      72.981  61.622  27.646  1.00  0.00           H
ATOM   4841  C   TYR A 301      77.681  61.302  27.576  1.00  0.00           C
ATOM   4842  O   TYR A 301      78.061  60.662  26.566  1.00  0.00           O
ATOM   4843  N   ASN A 302      78.531  61.942  28.376  1.00  0.00           N
ATOM   4844  H   ASN A 302      78.191  62.162  29.306  1.00  0.00           H
ATOM   4845  CA  ASN A 302      80.021  61.992  28.086  1.00  0.00           C
ATOM   4846  HA  ASN A 302      80.181  62.192  27.036  1.00  0.00           H
ATOM   4847  CB  ASN A 302      80.651  63.142  28.946  1.00  0.00           C
ATOM   4848  HB2 ASN A 302      80.691  62.952  30.026  1.00  0.00           H
ATOM   4849  HB3 ASN A 302      81.691  63.182  28.646  1.00  0.00           H
ATOM   4850  CG  ASN A 302      80.091  64.462  28.796  1.00  0.00           C
ATOM   4851  OD1 ASN A 302      79.441  64.772  27.816  1.00  0.00           O
ATOM   4852  ND2 ASN A 302      80.191  65.302  29.756  1.00  0.00           N
ATOM   4853 HD21 ASN A 302      79.541  66.072  29.896  1.00  0.00           H
ATOM   4854 HD22 ASN A 302      80.621  64.932  30.586  1.00  0.00           H
ATOM   4855  C   ASN A 302      80.661  60.622  28.386  1.00  0.00           C
ATOM   4856  O   ASN A 302      80.281  60.052  29.456  1.00  0.00           O
ATOM   4857  N   LYS A 303      81.611  60.052  27.636  1.00  0.00           N
ATOM   4858  H   LYS A 303      82.041  60.602  26.906  1.00  0.00           H
ATOM   4859  CA  LYS A 303      82.091  58.652  27.616  1.00  0.00           C
ATOM   4860  HA  LYS A 303      81.211  58.002  27.576  1.00  0.00           H
ATOM   4861  CB  LYS A 303      82.871  58.412  26.286  1.00  0.00           C
ATOM   4862  HB2 LYS A 303      82.371  58.852  25.426  1.00  0.00           H
ATOM   4863  HB3 LYS A 303      83.851  58.872  26.366  1.00  0.00           H
ATOM   4864  CG  LYS A 303      83.121  56.892  25.936  1.00  0.00           C
ATOM   4865  HG2 LYS A 303      83.741  56.492  26.746  1.00  0.00           H
ATOM   4866  HG3 LYS A 303      82.191  56.352  25.796  1.00  0.00           H
ATOM   4867  CD  LYS A 303      83.931  56.731  24.606  1.00  0.00           C
ATOM   4868  HD2 LYS A 303      83.651  57.282  23.706  1.00  0.00           H
ATOM   4869  HD3 LYS A 303      84.921  57.132  24.786  1.00  0.00           H
ATOM   4870  CE  LYS A 303      84.091  55.212  24.176  1.00  0.00           C
ATOM   4871  HE2 LYS A 303      84.091  54.712  25.146  1.00  0.00           H
ATOM   4872  HE3 LYS A 303      83.121  54.982  23.726  1.00  0.00           H
ATOM   4873  NZ  LYS A 303      85.281  54.962  23.326  1.00  0.00           N
ATOM   4874  HZ1 LYS A 303      86.161  55.152  23.786  1.00  0.00           H
ATOM   4875  HZ2 LYS A 303      85.351  54.042  22.926  1.00  0.00           H
ATOM   4876  HZ3 LYS A 303      85.341  55.542  22.506  1.00  0.00           H
ATOM   4877  C   LYS A 303      82.811  58.292  28.926  1.00  0.00           C
ATOM   4878  O   LYS A 303      82.371  57.472  29.766  1.00  0.00           O
ATOM   4879  N   GLN A 304      84.021  58.872  29.146  1.00  0.00           N
ATOM   4880  H   GLN A 304      84.501  59.312  28.376  1.00  0.00           H
ATOM   4881  CA  GLN A 304      84.901  58.602  30.276  1.00  0.00           C
ATOM   4882  HA  GLN A 304      85.231  57.562  30.216  1.00  0.00           H
ATOM   4883  CB  GLN A 304      86.131  59.602  30.356  1.00  0.00           C
ATOM   4884  HB2 GLN A 304      85.821  60.622  30.606  1.00  0.00           H
ATOM   4885  HB3 GLN A 304      86.611  59.262  31.266  1.00  0.00           H
ATOM   4886  CG  GLN A 304      87.101  59.502  29.246  1.00  0.00           C
ATOM   4887  HG2 GLN A 304      88.131  59.702  29.516  1.00  0.00           H
ATOM   4888  HG3 GLN A 304      87.131  58.442  29.006  1.00  0.00           H
ATOM   4889  CD  GLN A 304      86.811  60.382  27.976  1.00  0.00           C
ATOM   4890  OE1 GLN A 304      85.691  60.462  27.526  1.00  0.00           O
ATOM   4891  NE2 GLN A 304      87.781  61.002  27.306  1.00  0.00           N
ATOM   4892 HE21 GLN A 304      88.761  61.012  27.556  1.00  0.00           H
ATOM   4893 HE22 GLN A 304      87.361  61.462  26.506  1.00  0.00           H
ATOM   4894  C   GLN A 304      84.161  58.742  31.586  1.00  0.00           C
ATOM   4895  O   GLN A 304      84.241  57.822  32.416  1.00  0.00           O
ATOM   4896  N   ALA A 305      83.411  59.822  31.806  1.00  0.00           N
ATOM   4897  H   ALA A 305      83.331  60.481  31.046  1.00  0.00           H
ATOM   4898  CA  ALA A 305      82.491  60.102  32.906  1.00  0.00           C
ATOM   4899  HA  ALA A 305      83.131  60.072  33.786  1.00  0.00           H
ATOM   4900  CB  ALA A 305      81.851  61.492  32.766  1.00  0.00           C
ATOM   4901  HB1 ALA A 305      81.161  61.602  31.936  1.00  0.00           H
ATOM   4902  HB2 ALA A 305      81.321  61.682  33.696  1.00  0.00           H
ATOM   4903  HB3 ALA A 305      82.601  62.292  32.716  1.00  0.00           H
ATOM   4904  C   ALA A 305      81.371  58.942  33.056  1.00  0.00           C
ATOM   4905  O   ALA A 305      81.181  58.412  34.136  1.00  0.00           O
ATOM   4906  N   SER A 306      80.671  58.642  31.946  1.00  0.00           N
ATOM   4907  H   SER A 306      80.881  59.192  31.126  1.00  0.00           H
ATOM   4908  CA  SER A 306      79.631  57.572  31.926  1.00  0.00           C
ATOM   4909  HA  SER A 306      78.821  57.822  32.616  1.00  0.00           H
ATOM   4910  CB  SER A 306      78.851  57.442  30.576  1.00  0.00           C
ATOM   4911  HB2 SER A 306      79.561  57.282  29.766  1.00  0.00           H
ATOM   4912  HB3 SER A 306      78.221  56.552  30.576  1.00  0.00           H
ATOM   4913  OG  SER A 306      78.121  58.652  30.196  1.00  0.00           O
ATOM   4914  HG  SER A 306      78.791  59.282  29.926  1.00  0.00           H
ATOM   4915  C   SER A 306      80.081  56.132  32.266  1.00  0.00           C
ATOM   4916  O   SER A 306      79.361  55.422  33.026  1.00  0.00           O
ATOM   4917  N   GLU A 307      81.211  55.722  31.686  1.00  0.00           N
ATOM   4918  H   GLU A 307      81.701  56.422  31.136  1.00  0.00           H
ATOM   4919  CA  GLU A 307      81.981  54.532  32.136  1.00  0.00           C
ATOM   4920  HA  GLU A 307      81.371  53.642  31.966  1.00  0.00           H
ATOM   4921  CB  GLU A 307      83.361  54.442  31.506  1.00  0.00           C
ATOM   4922  HB2 GLU A 307      83.951  55.362  31.536  1.00  0.00           H
ATOM   4923  HB3 GLU A 307      83.991  53.722  32.036  1.00  0.00           H
ATOM   4924  CG  GLU A 307      83.251  53.951  30.046  1.00  0.00           C
ATOM   4925  HG2 GLU A 307      82.831  52.952  30.096  1.00  0.00           H
ATOM   4926  HG3 GLU A 307      82.561  54.612  29.516  1.00  0.00           H
ATOM   4927  CD  GLU A 307      84.631  53.882  29.366  1.00  0.00           C
ATOM   4928  OE1 GLU A 307      85.651  53.562  30.006  1.00  0.00           O
ATOM   4929  OE2 GLU A 307      84.661  54.152  28.166  1.00  0.00           O
ATOM   4930  C   GLU A 307      82.261  54.562  33.696  1.00  0.00           C
ATOM   4931  O   GLU A 307      82.061  53.482  34.296  1.00  0.00           O
ATOM   4932  N   GLN A 308      82.781  55.592  34.316  1.00  0.00           N
ATOM   4933  H   GLN A 308      82.721  56.402  33.706  1.00  0.00           H
ATOM   4934  CA  GLN A 308      83.151  55.832  35.706  1.00  0.00           C
ATOM   4935  HA  GLN A 308      83.821  55.012  35.916  1.00  0.00           H
ATOM   4936  CB  GLN A 308      84.031  57.112  35.806  1.00  0.00           C
ATOM   4937  HB2 GLN A 308      84.851  56.982  35.096  1.00  0.00           H
ATOM   4938  HB3 GLN A 308      83.581  58.032  35.416  1.00  0.00           H
ATOM   4939  CG  GLN A 308      84.591  57.352  37.216  1.00  0.00           C
ATOM   4940  HG2 GLN A 308      85.051  58.342  37.286  1.00  0.00           H
ATOM   4941  HG3 GLN A 308      83.791  57.192  37.936  1.00  0.00           H
ATOM   4942  CD  GLN A 308      85.691  56.292  37.506  1.00  0.00           C
ATOM   4943  OE1 GLN A 308      86.681  56.192  36.846  1.00  0.00           O
ATOM   4944  NE2 GLN A 308      85.631  55.422  38.496  1.00  0.00           N
ATOM   4945 HE21 GLN A 308      84.841  55.302  39.116  1.00  0.00           H
ATOM   4946 HE22 GLN A 308      86.411  54.782  38.536  1.00  0.00           H
ATOM   4947  C   GLN A 308      81.901  55.802  36.646  1.00  0.00           C
ATOM   4948  O   GLN A 308      81.771  55.072  37.666  1.00  0.00           O
ATOM   4949  N   ASN A 309      80.871  56.552  36.236  1.00  0.00           N
ATOM   4950  H   ASN A 309      81.011  57.382  35.686  1.00  0.00           H
ATOM   4951  CA  ASN A 309      79.501  56.402  36.856  1.00  0.00           C
ATOM   4952  HA  ASN A 309      79.651  56.782  37.876  1.00  0.00           H
ATOM   4953  CB  ASN A 309      78.521  57.402  36.216  1.00  0.00           C
ATOM   4954  HB2 ASN A 309      78.461  57.182  35.156  1.00  0.00           H
ATOM   4955  HB3 ASN A 309      77.521  57.132  36.536  1.00  0.00           H
ATOM   4956  CG  ASN A 309      78.831  58.892  36.466  1.00  0.00           C
ATOM   4957  OD1 ASN A 309      79.311  59.272  37.536  1.00  0.00           O
ATOM   4958  ND2 ASN A 309      78.341  59.772  35.626  1.00  0.00           N
ATOM   4959 HD21 ASN A 309      78.581  60.732  35.806  1.00  0.00           H
ATOM   4960 HD22 ASN A 309      77.831  59.472  34.796  1.00  0.00           H
ATOM   4961  C   ASN A 309      79.031  54.932  36.926  1.00  0.00           C
ATOM   4962  O   ASN A 309      78.751  54.502  38.066  1.00  0.00           O
ATOM   4963  N   TRP A 310      78.971  54.222  35.776  1.00  0.00           N
ATOM   4964  H   TRP A 310      79.221  54.682  34.916  1.00  0.00           H
ATOM   4965  CA  TRP A 310      78.701  52.822  35.706  1.00  0.00           C
ATOM   4966  HA  TRP A 310      77.701  52.622  36.076  1.00  0.00           H
ATOM   4967  CB  TRP A 310      78.431  52.362  34.216  1.00  0.00           C
ATOM   4968  HB2 TRP A 310      77.931  53.182  33.706  1.00  0.00           H
ATOM   4969  HB3 TRP A 310      79.401  52.202  33.756  1.00  0.00           H
ATOM   4970  CG  TRP A 310      77.571  51.182  33.806  1.00  0.00           C
ATOM   4971  CD1 TRP A 310      77.281  50.122  34.586  1.00  0.00           C
ATOM   4972  HD1 TRP A 310      77.711  49.892  35.546  1.00  0.00           H
ATOM   4973  NE1 TRP A 310      76.451  49.192  33.976  1.00  0.00           N
ATOM   4974  HE1 TRP A 310      76.071  48.382  34.436  1.00  0.00           H
ATOM   4975  CE2 TRP A 310      76.041  49.832  32.796  1.00  0.00           C
ATOM   4976  CZ2 TRP A 310      75.151  49.332  31.806  1.00  0.00           C
ATOM   4977  HZ2 TRP A 310      74.581  48.452  32.026  1.00  0.00           H
ATOM   4978  CH2 TRP A 310      75.021  49.992  30.576  1.00  0.00           C
ATOM   4979  HH2 TRP A 310      74.271  49.602  29.906  1.00  0.00           H
ATOM   4980  CZ3 TRP A 310      75.671  51.222  30.416  1.00  0.00           C
ATOM   4981  HZ3 TRP A 310      75.551  51.762  29.486  1.00  0.00           H
ATOM   4982  CE3 TRP A 310      76.501  51.752  31.436  1.00  0.00           C
ATOM   4983  HE3 TRP A 310      76.931  52.742  31.416  1.00  0.00           H
ATOM   4984  CD2 TRP A 310      76.811  50.992  32.576  1.00  0.00           C
ATOM   4985  C   TRP A 310      79.621  51.842  36.526  1.00  0.00           C
ATOM   4986  O   TRP A 310      79.061  51.052  37.266  1.00  0.00           O
ATOM   4987  N   ALA A 311      80.921  51.912  36.476  1.00  0.00           N
ATOM   4988  H   ALA A 311      81.361  52.552  35.826  1.00  0.00           H
ATOM   4989  CA  ALA A 311      81.801  51.252  37.396  1.00  0.00           C
ATOM   4990  HA  ALA A 311      81.621  50.182  37.356  1.00  0.00           H
ATOM   4991  CB  ALA A 311      83.261  51.282  36.936  1.00  0.00           C
ATOM   4992  HB1 ALA A 311      83.371  50.972  35.896  1.00  0.00           H
ATOM   4993  HB2 ALA A 311      83.661  52.282  36.786  1.00  0.00           H
ATOM   4994  HB3 ALA A 311      83.911  50.762  37.646  1.00  0.00           H
ATOM   4995  C   ALA A 311      81.661  51.562  38.886  1.00  0.00           C
ATOM   4996  O   ALA A 311      81.641  50.642  39.706  1.00  0.00           O
ATOM   4997  N   ASN A 312      81.311  52.832  39.246  1.00  0.00           N
ATOM   4998  H   ASN A 312      81.321  53.562  38.536  1.00  0.00           H
ATOM   4999  CA  ASN A 312      81.111  53.222  40.656  1.00  0.00           C
ATOM   5000  HA  ASN A 312      81.921  52.662  41.126  1.00  0.00           H
ATOM   5001  CB  ASN A 312      81.331  54.732  40.636  1.00  0.00           C
ATOM   5002  HB2 ASN A 312      80.641  55.271  39.986  1.00  0.00           H
ATOM   5003  HB3 ASN A 312      80.911  55.002  41.606  1.00  0.00           H
ATOM   5004  CG  ASN A 312      82.771  55.172  40.576  1.00  0.00           C
ATOM   5005  OD1 ASN A 312      83.751  54.442  40.656  1.00  0.00           O
ATOM   5006  ND2 ASN A 312      83.041  56.462  40.556  1.00  0.00           N
ATOM   5007 HD21 ASN A 312      83.991  56.672  40.296  1.00  0.00           H
ATOM   5008 HD22 ASN A 312      82.271  57.122  40.486  1.00  0.00           H
ATOM   5009  C   ASN A 312      79.781  52.752  41.246  1.00  0.00           C
ATOM   5010  O   ASN A 312      79.801  52.302  42.426  1.00  0.00           O
ATOM   5011  N   TYR A 313      78.751  52.752  40.456  1.00  0.00           N
ATOM   5012  H   TYR A 313      78.871  53.192  39.556  1.00  0.00           H
ATOM   5013  CA  TYR A 313      77.461  52.102  40.796  1.00  0.00           C
ATOM   5014  HA  TYR A 313      77.141  52.422  41.786  1.00  0.00           H
ATOM   5015  CB  TYR A 313      76.431  52.672  39.796  1.00  0.00           C
ATOM   5016  HB2 TYR A 313      76.481  53.732  40.026  1.00  0.00           H
ATOM   5017  HB3 TYR A 313      76.811  52.542  38.786  1.00  0.00           H
ATOM   5018  CG  TYR A 313      74.931  52.182  39.906  1.00  0.00           C
ATOM   5019  CD1 TYR A 313      74.201  52.392  41.106  1.00  0.00           C
ATOM   5020  HD1 TYR A 313      74.551  52.942  41.966  1.00  0.00           H
ATOM   5021  CE1 TYR A 313      72.781  52.082  41.126  1.00  0.00           C
ATOM   5022  HE1 TYR A 313      72.321  52.382  42.056  1.00  0.00           H
ATOM   5023  CZ  TYR A 313      72.151  51.322  40.136  1.00  0.00           C
ATOM   5024  OH  TYR A 313      70.901  50.992  40.156  1.00  0.00           O
ATOM   5025  HH  TYR A 313      70.351  51.112  40.926  1.00  0.00           H
ATOM   5026  CE2 TYR A 313      72.991  51.012  39.016  1.00  0.00           C
ATOM   5027  HE2 TYR A 313      72.531  50.392  38.266  1.00  0.00           H
ATOM   5028  CD2 TYR A 313      74.381  51.392  38.896  1.00  0.00           C
ATOM   5029  HD2 TYR A 313      74.931  51.042  38.036  1.00  0.00           H
ATOM   5030  C   TYR A 313      77.521  50.542  40.776  1.00  0.00           C
ATOM   5031  O   TYR A 313      77.021  50.062  41.796  1.00  0.00           O
ATOM   5032  N   SER A 314      78.241  49.922  39.866  1.00  0.00           N
ATOM   5033  H   SER A 314      78.621  50.642  39.276  1.00  0.00           H
ATOM   5034  CA  SER A 314      78.731  48.592  39.906  1.00  0.00           C
ATOM   5035  HA  SER A 314      77.821  48.002  39.976  1.00  0.00           H
ATOM   5036  CB  SER A 314      79.461  48.182  38.596  1.00  0.00           C
ATOM   5037  HB2 SER A 314      78.881  48.182  37.676  1.00  0.00           H
ATOM   5038  HB3 SER A 314      80.381  48.771  38.556  1.00  0.00           H
ATOM   5039  OG  SER A 314      80.011  46.902  38.626  1.00  0.00           O
ATOM   5040  HG  SER A 314      80.431  46.731  37.776  1.00  0.00           H
ATOM   5041  C   SER A 314      79.491  48.132  41.176  1.00  0.00           C
ATOM   5042  O   SER A 314      79.251  46.982  41.666  1.00  0.00           O
ATOM   5043  N   ALA A 315      80.281  49.102  41.776  1.00  0.00           N
ATOM   5044  H   ALA A 315      80.461  49.962  41.286  1.00  0.00           H
ATOM   5045  CA  ALA A 315      81.051  48.922  43.036  1.00  0.00           C
ATOM   5046  HA  ALA A 315      81.661  48.032  43.176  1.00  0.00           H
ATOM   5047  CB  ALA A 315      82.101  50.062  43.106  1.00  0.00           C
ATOM   5048  HB1 ALA A 315      82.791  50.062  43.946  1.00  0.00           H
ATOM   5049  HB2 ALA A 315      82.741  50.062  42.226  1.00  0.00           H
ATOM   5050  HB3 ALA A 315      81.481  50.962  43.076  1.00  0.00           H
ATOM   5051  C   ALA A 315      80.141  49.032  44.266  1.00  0.00           C
ATOM   5052  O   ALA A 315      80.361  48.382  45.276  1.00  0.00           O
ATOM   5053  N   GLU A 316      78.981  49.652  44.176  1.00  0.00           N
ATOM   5054  H   GLU A 316      78.891  50.122  43.286  1.00  0.00           H
ATOM   5055  CA  GLU A 316      77.871  49.822  45.126  1.00  0.00           C
ATOM   5056  HA  GLU A 316      78.381  49.672  46.076  1.00  0.00           H
ATOM   5057  CB  GLU A 316      77.341  51.242  45.016  1.00  0.00           C
ATOM   5058  HB2 GLU A 316      78.201  51.892  45.216  1.00  0.00           H
ATOM   5059  HB3 GLU A 316      76.961  51.332  43.996  1.00  0.00           H
ATOM   5060  CG  GLU A 316      76.261  51.731  46.136  1.00  0.00           C
ATOM   5061  HG2 GLU A 316      76.031  52.792  45.986  1.00  0.00           H
[truncated: 4,816,405 more chars]
